# Supplementary material for: Transcriptomic analysis reveals differential gene expression, alternative splicing, and novel exons during mouse trophoblast stem cell differentiation
Source: Stem Cell Res Ther. 2020 Aug 6;11:342. doi: 10.1186/s13287-020-01848-8 (PMC7409654; doi:10.1186/s13287-020-01848-8)
Supplement: Supplementary file 1 — Additional file 1. [file 13287_2020_1848_MOESM1_ESM.xlsx]

## Sheet: EDGER down regulated annotated
	logFC	logCPM	LR	PValue	FDR	baseMean	Meantreated	Meancontrol	gene name	description
ENSMUSG00000022715	-8.49632	2.15877	119.746	7.19e-28	2.21e-26	115.167	4	226.333	Tmem114	transmembrane protein 114 [Source:MGI Symbol;Acc:MGI:1921970]
ENSMUSG00000062327	-8.45872	2.33937	61.609	4.19e-15	4.39e-14	129.333	7	251.667	T-box transcription factor T	brachyury [Source:MGI Symbol;Acc:MGI:98472]
ENSMUSG00000110013	-7.49926	1.81717	114.672	9.29e-27	2.59e-25	104.667	1	208.333	1190028D05Rik	RIKEN cDNA 1190028D05 gene [Source:MGI Symbol;Acc:MGI:3036227]
ENSMUSG00000045179	-7.30319	2.34757	36.8713	1.26e-09	7.19e-09	263.5	6	521	Sox3	SRY (sex determining region Y)-box 3 [Source:MGI Symbol;Acc:MGI:98365]
ENSMUSG00000067276	-7.23307	4.92955	177.106	2.08e-40	1.57e-38	795.5	45	1546	Capn6	calpain 6 [Source:MGI Symbol;Acc:MGI:1100850]
ENSMUSG00000027224	-7.13161	0.888375	57.3657	3.62e-14	3.44e-13	47.8333	3.66667	92	Duoxa1	dual oxidase maturation factor 1 [Source:MGI Symbol;Acc:MGI:2384861]
ENSMUSG00000033837	-7.07789	5.44346	232.026	2.16e-52	4.42e-50	1069.17	36.6667	2101.67	Foxh1	forkhead box H1 [Source:MGI Symbol;Acc:MGI:1347465]
ENSMUSG00000041789	-6.99624	-1.60867	14.8979	0.000113492	0.000306619	8	0	16	2700046A07Rik	RIKEN cDNA 2700046A07 gene [Source:MGI Symbol;Acc:MGI:1919803]
ENSMUSG00000031786	-6.98246	0.683369	57.7501	2.98e-14	2.85e-13	41	2	80	Drc7	dynein regulatory complex subunit 7 [Source:MGI Symbol;Acc:MGI:2685616]
ENSMUSG00000107619	-6.51271	-2.05608	15.3376	8.99e-05	0.000247858	7	0	14	Gm32479	predicted gene, 44447 [Source:MGI Symbol;Acc:MGI:5690839]
ENSMUSG00000047986	-6.41706	3.4353	240.565	2.96e-54	7.03e-52	314.333	7.66667	621	Palm3	paralemmin 3 [Source:MGI Symbol;Acc:MGI:1921587]
ENSMUSG00000025056	-6.18836	-0.202728	23.8218	1.06e-06	4e-06	107.5	0.666667	214.333	Nr0b1	nuclear receptor subfamily 0, group B, member 1 [Source:MGI Symbol;Acc:MGI:1352460]
ENSMUSG00000024827	-6.12027	9.32878	146.116	1.22e-33	5.81e-32	16484	867.667	32100.3	Gldc	glycine decarboxylase [Source:MGI Symbol;Acc:MGI:1341155]
ENSMUSG00000026166	-6.08687	-0.0277334	36.0411	1.93e-09	1.07e-08	27.8333	0.666667	55	Ccl20	chemokine (C-C motif) ligand 20 [Source:MGI Symbol;Acc:MGI:1329031]
ENSMUSG00000033227	-6.08188	5.43815	226.604	3.28e-51	5.69e-49	1171.33	45	2297.67	Wnt6	wingless-type MMTV integration site family, member 6 [Source:MGI Symbol;Acc:MGI:98960]
ENSMUSG00000060680	-6.04858	-2.41086	8.27294	0.00402404	0.00810076	7.16667	0	14.3333	Gm8894	predicted gene 8894 [Source:MGI Symbol;Acc:MGI:3643084]
ENSMUSG00000015083	-5.98548	-0.851135	28.3879	9.93e-08	4.36e-07	14.6667	0.333333	29	C8g	complement component 8, gamma polypeptide [Source:MGI Symbol;Acc:MGI:88237]
ENSMUSG00000021255	-5.89771	7.85261	102.703	3.89e-24	8.79e-23	6032	257.667	11806.3	Esrrb	estrogen related receptor, beta [Source:MGI Symbol;Acc:MGI:1346832]
ENSMUSG00000071230	-5.89679	-0.950703	21.0214	4.54e-06	1.56e-05	15.3333	0.333333	30.3333	Npw	neuropeptide W [Source:MGI Symbol;Acc:MGI:2685781]
ENSMUSG00000032493	-5.81733	1.73111	96.4675	9.07e-23	1.86e-21	106.833	3.33333	210.333	Prss44	protease, serine 44 [Source:MGI Symbol;Acc:MGI:1920586]
ENSMUSG00000035458	-5.76277	-1.02712	25.5972	4.21e-07	1.69e-06	12.6667	0.333333	25	Tnni3	troponin I, cardiac 3 [Source:MGI Symbol;Acc:MGI:98783]
ENSMUSG00000028115	-5.71015	2.09236	80.1284	3.51e-19	5.35e-18	115.833	6	225.667	Bnipl	BCL2/adenovirus E1B 19kD interacting protein like [Source:MGI Symbol;Acc:MGI:2384749]
ENSMUSG00000000731	-5.69293	1.47296	59.1836	1.44e-14	1.42e-13	131.333	3.33333	259.333	Aire	autoimmune regulator (autoimmune polyendocrinopathy candidiasis ectodermal dystrophy) [Source:MGI Symbol;Acc:MGI:1338803]
ENSMUSG00000000730	-5.68659	2.68625	153.691	2.71e-35	1.42e-33	193	7.33333	378.667	Dnmt3l	DNA (cytosine-5-)-methyltransferase 3-like [Source:MGI Symbol;Acc:MGI:1859287]
ENSMUSG00000068452	-5.60618	6.33369	203.006	4.61e-46	5.33e-44	2331.5	95	4568	Duox2	dual oxidase 2 [Source:MGI Symbol;Acc:MGI:3036280]
ENSMUSG00000026437	-5.56917	3.89329	126.858	2e-29	6.99e-28	398.833	24.6667	773	Cdk18	cyclin-dependent kinase 18 [Source:MGI Symbol;Acc:MGI:97518]
ENSMUSG00000086940	-5.56102	-1.19357	19.9748	7.85e-06	2.6e-05	11.1667	0.333333	22	Gm12746	predicted gene 12746 [Source:MGI Symbol;Acc:MGI:3652135]
ENSMUSG00000023064	-5.55624	0.473293	41.3472	1.27e-10	8.22e-10	38.6667	2	75.3333	Sncg	synuclein, gamma [Source:MGI Symbol;Acc:MGI:1298397]
ENSMUSG00000026817	-5.5557	6.67112	213.266	2.66e-48	3.6e-46	2866	165.667	5566.33	Ak1	adenylate kinase 1 [Source:MGI Symbol;Acc:MGI:87977]
ENSMUSG00000031162	-5.54579	4.18413	137.264	1.06e-31	4.3e-30	680.5	22.6667	1338.33	Gata1	GATA binding protein 1 [Source:MGI Symbol;Acc:MGI:95661]
ENSMUSG00000024793	-5.52404	-1.2279	18.5641	1.64e-05	5.14e-05	10.8333	0.333333	21.3333	Tnfrsf25	tumor necrosis factor receptor superfamily, member 25 [Source:MGI Symbol;Acc:MGI:1934667]
ENSMUSG00000049916	-5.46029	3.86057	212.077	4.84e-48	6.42e-46	400.833	18.3333	783.333	2610318N02Rik	RIKEN cDNA 2610318N02 gene [Source:MGI Symbol;Acc:MGI:1917708]
ENSMUSG00000015468	-5.45241	4.22565	249.641	3.11e-56	8.25e-54	570.167	26.3333	1114	Notch4	notch 4 [Source:MGI Symbol;Acc:MGI:107471]
ENSMUSG00000046699	-5.43144	2.93248	91.9048	9.09e-22	1.71e-20	203.667	19.3333	388	Slitrk4	SLIT and NTRK-like family, member 4 [Source:MGI Symbol;Acc:MGI:2442509]
ENSMUSG00000005320	-5.41268	3.41747	112.668	2.55e-26	6.86e-25	300.167	12	588.333	Fgfr4	fibroblast growth factor receptor 4 [Source:MGI Symbol;Acc:MGI:95525]
ENSMUSG00000030707	-5.40728	-0.642622	29.0099	7.2e-08	3.22e-07	17.3333	0.666667	34	Coro1a	coronin, actin binding protein 1A [Source:MGI Symbol;Acc:MGI:1345961]
ENSMUSG00000050966	-5.3845	7.94651	121.687	2.7e-28	8.63e-27	6693.5	284	13103	Lin28a	lin-28 homolog A (C. elegans) [Source:MGI Symbol;Acc:MGI:1890546]
ENSMUSG00000024409	-5.34978	1.86682	93.6689	3.73e-22	7.21e-21	108.5	5	212	Psors1c2	psoriasis susceptibility 1 candidate 2 (human) [Source:MGI Symbol;Acc:MGI:1930025]
ENSMUSG00000025407	-5.349	2.86499	93.4179	4.23e-22	8.15e-21	320	12	628	Gli1	GLI-Kruppel family member GLI1 [Source:MGI Symbol;Acc:MGI:95727]
ENSMUSG00000026955	-5.34654	3.9824	93.7639	3.55e-22	6.88e-21	399.833	37.3333	762.333	Sapcd2	suppressor APC domain containing 2 [Source:MGI Symbol;Acc:MGI:1919330]
ENSMUSG00000038390	-5.33807	2.56564	72.1086	2.04e-17	2.64e-16	163.5	10	317	Gpr162	G protein-coupled receptor 162 [Source:MGI Symbol;Acc:MGI:1315214]
ENSMUSG00000025469	-5.30868	1.15792	66.7691	3.05e-16	3.58e-15	60.5	3.66667	117.333	Msx3	msh homeobox 3 [Source:MGI Symbol;Acc:MGI:106587]
ENSMUSG00000026401	-5.11223	0.18751	44.4927	2.55e-11	1.78e-10	32.5	1.66667	63.3333	Cd55b	CD55 molecule, decay accelerating factor for complement B [Source:MGI Symbol;Acc:MGI:104849]
ENSMUSG00000024386	-5.10227	-0.0935692	39.3991	3.45e-10	2.12e-09	26.3333	1.33333	51.3333	Proc	protein C [Source:MGI Symbol;Acc:MGI:97771]
ENSMUSG00000024987	-5.0893	7.03498	144.894	2.26e-33	1.05e-31	4185	253.333	8116.67	Cyp26a1	cytochrome P450, family 26, subfamily a, polypeptide 1 [Source:MGI Symbol;Acc:MGI:1096359]
ENSMUSG00000030669	-5.07628	2.28838	77.0991	1.63e-18	2.35e-17	145.333	8.33333	282.333	Calca	calcitonin/calcitonin-related polypeptide, alpha [Source:MGI Symbol;Acc:MGI:2151253]
ENSMUSG00000033726	-5.02403	0.108461	37.2305	1.05e-09	6.05e-09	31	1.66667	60.3333	Emx1	empty spiracles homeobox 1 [Source:MGI Symbol;Acc:MGI:95387]
ENSMUSG00000111377	-5.00364	-1.05594	16.4786	4.92e-05	0.000141516	11.8333	1	22.6667	Gm40634
ENSMUSG00000030731	-4.98891	-0.560015	25.7558	3.87e-07	1.57e-06	18.6667	1	36.3333	Syt3	synaptotagmin III [Source:MGI Symbol;Acc:MGI:99665]
ENSMUSG00000052373	-4.98517	1.85074	81.922	1.42e-19	2.22e-18	100.333	6.66667	194	Mpp3	membrane protein, palmitoylated 3 (MAGUK p55 subfamily member 3) [Source:MGI Symbol;Acc:MGI:1328354]
ENSMUSG00000079635	-4.97835	-0.659267	16.6957	4.39e-05	0.000127187	15.8333	2.33333	29.3333	Rhox4c	reproductive homeobox 4C [Source:MGI Symbol;Acc:MGI:3613386]
ENSMUSG00000031169	-4.93086	-0.15725	32.8188	1.01e-08	5.07e-08	23.8333	1.66667	46	Porcn	porcupine homolog (Drosophila) [Source:MGI Symbol;Acc:MGI:1890212]
ENSMUSG00000027225	-4.91155	4.45003	128.586	8.35e-30	3.01e-28	619.5	43.3333	1195.67	Duoxa2	dual oxidase maturation factor 2 [Source:MGI Symbol;Acc:MGI:1914061]
ENSMUSG00000023968	-4.89321	0.155709	34.8775	3.51e-09	1.88e-08	35.1667	2	68.3333	Crip3	cysteine-rich protein 3 [Source:MGI Symbol;Acc:MGI:2152434]
ENSMUSG00000032125	-4.86338	4.32911	89.3622	3.29e-21	5.78e-20	577.167	37.3333	1117	Robo4	roundabout guidance receptor 4 [Source:MGI Symbol;Acc:MGI:1921394]
ENSMUSG00000028459	-4.82158	-0.692685	25.166	5.26e-07	2.09e-06	16.5	1	32	Cd72	CD72 antigen [Source:MGI Symbol;Acc:MGI:88345]
ENSMUSG00000068551	-4.80306	1.46262	58.6792	1.86e-14	1.81e-13	74.6667	7.33333	142	Zfp467	zinc finger protein 467 [Source:MGI Symbol;Acc:MGI:1916160]
ENSMUSG00000023411	-4.78527	0.930507	54.8676	1.29e-13	1.16e-12	53	4.33333	101.667	Nfatc4	nuclear factor of activated T cells, cytoplasmic, calcineurin dependent 4 [Source:MGI Symbol;Acc:MGI:1920431]
ENSMUSG00000022941	-4.78207	1.9527	51.2872	7.98e-13	6.62e-12	101.667	14.3333	189	Ripply3	ripply transcriptional repressor 3 [Source:MGI Symbol;Acc:MGI:2181192]
ENSMUSG00000049230	-4.7483	0.272568	48.9529	2.62e-12	2.05e-11	34.6667	2.33333	67	Gm9833	predicted gene 9833 [Source:MGI Symbol;Acc:MGI:3641855]
ENSMUSG00000024990	-4.73639	-0.176761	29.0608	7.01e-08	3.14e-07	24.8333	1.66667	48	Rbp4	retinol binding protein 4, plasma [Source:MGI Symbol;Acc:MGI:97879]
ENSMUSG00000034391	-4.73274	3.28719	148.944	2.95e-34	1.44e-32	294.667	21.3333	568	Fbxo15	F-box protein 15 [Source:MGI Symbol;Acc:MGI:1354755]
ENSMUSG00000068115	-4.68456	5.98719	526.445	1.68e-116	2.27e-112	1922.33	144	3700.67	Ninl	ninein-like [Source:MGI Symbol;Acc:MGI:1925427]
ENSMUSG00000000317	-4.66815	2.50479	132.332	1.27e-30	4.87e-29	169.833	12.6667	327	Bcl6b	B cell CLL/lymphoma 6, member B [Source:MGI Symbol;Acc:MGI:1278332]
ENSMUSG00000051279	-4.64863	5.44953	189.039	5.15e-43	4.71e-41	1268.67	105.667	2431.67	Gdf6	growth differentiation factor 6 [Source:MGI Symbol;Acc:MGI:95689]
ENSMUSG00000081126	-4.63327	0.658651	54.5905	1.48e-13	1.33e-12	44.6667	3.33333	86	Gm15784	predicted gene 15784 [Source:MGI Symbol;Acc:MGI:3783226]
ENSMUSG00000006567	-4.61277	4.00702	225.669	5.25e-51	8.76e-49	485.5	38	933	Atp7b	ATPase, Cu++ transporting, beta polypeptide [Source:MGI Symbol;Acc:MGI:103297]
ENSMUSG00000035914	-4.59976	4.9524	323.094	3.07e-72	2.44e-69	937	73.6667	1800.33	Cd276	CD276 antigen [Source:MGI Symbol;Acc:MGI:2183926]
ENSMUSG00000024039	-4.59239	3.76305	221.163	5.04e-50	7.67e-48	409.5	32.6667	786.333	Cbs	cystathionine beta-synthase [Source:MGI Symbol;Acc:MGI:88285]
ENSMUSG00000024354	-4.58451	3.73591	70.9715	3.62e-17	4.55e-16	490	37	943	Slc23a1	solute carrier family 23 (nucleobase transporters), member 1 [Source:MGI Symbol;Acc:MGI:1341903]
ENSMUSG00000032318	-4.58254	-0.268501	33.1036	8.74e-09	4.42e-08	23	1.66667	44.3333	Isl2	insulin related protein 2 (islet 2) [Source:MGI Symbol;Acc:MGI:109156]
ENSMUSG00000013338	-4.56635	0.133651	31.3452	2.16e-08	1.04e-07	29.5	2.66667	56.3333	Fer1l4	fer-1-like 4 (C. elegans) [Source:MGI Symbol;Acc:MGI:1921812]
ENSMUSG00000041523	-4.56289	-0.357751	24.9201	5.98e-07	2.35e-06	24.1667	1.66667	46.6667	Upk2	uroplakin 2 [Source:MGI Symbol;Acc:MGI:98913]
ENSMUSG00000038236	-4.55278	3.47946	149.681	2.04e-34	1.01e-32	317.333	28.3333	606.333	Hoxa7	homeobox A7 [Source:MGI Symbol;Acc:MGI:96179]
ENSMUSG00000041220	-4.5441	6.61119	250.014	2.58e-56	6.98e-54	2662.33	263.667	5061	Elovl6	ELOVL family member 6, elongation of long chain fatty acids (yeast) [Source:MGI Symbol;Acc:MGI:2156528]
ENSMUSG00000004187	-4.54246	3.73718	212.83	3.32e-48	4.44e-46	402.167	33	771.333	Kifc2	kinesin family member C2 [Source:MGI Symbol;Acc:MGI:109187]
ENSMUSG00000021185	-4.54153	1.71665	93.0643	5.06e-22	9.72e-21	97.6667	8.33333	187	Dglucy	RIKEN cDNA 9030617O03 gene [Source:MGI Symbol;Acc:MGI:2444813]
ENSMUSG00000001076	-4.54009	3.59999	164.933	9.46e-38	6.07e-36	339.167	31	647.333	C1ql4	complement component 1, q subcomponent-like 4 [Source:MGI Symbol;Acc:MGI:3579909]
ENSMUSG00000046854	-4.52957	0.844518	46.12	1.11e-11	8.13e-11	47.8333	5	90.6667	Pip5kl1	phosphatidylinositol-4-phosphate 5-kinase-like 1 [Source:MGI Symbol;Acc:MGI:2448520]
ENSMUSG00000033985	-4.50124	0.153912	35.4956	2.56e-09	1.39e-08	31	2.66667	59.3333	Tesk2	testis-specific kinase 2 [Source:MGI Symbol;Acc:MGI:2385204]
ENSMUSG00000006958	-4.49478	0.255213	31.8707	1.65e-08	8.04e-08	31.3333	4	58.6667	Chrd	chordin [Source:MGI Symbol;Acc:MGI:1313268]
ENSMUSG00000030825	-4.48284	0.377099	38.734	4.86e-10	2.91e-09	37.3333	3	71.6667	Hsd17b14	hydroxysteroid (17-beta) dehydrogenase 14 [Source:MGI Symbol;Acc:MGI:1913315]
ENSMUSG00000032936	-4.47682	-0.339139	18.997	1.31e-05	4.17e-05	20.3333	3.66667	37	Camkv	CaM kinase-like vesicle-associated [Source:MGI Symbol;Acc:MGI:2384296]
ENSMUSG00000021061	-4.45071	5.94331	366.435	1.12e-81	1.38e-78	1853.17	162.333	3544	Sptb	spectrin beta, erythrocytic [Source:MGI Symbol;Acc:MGI:98387]
ENSMUSG00000037161	-4.44479	3.97933	222.762	2.26e-50	3.64e-48	476	41.6667	910.333	Mgarp	mitochondria localized glutamic acid rich protein [Source:MGI Symbol;Acc:MGI:1914999]
ENSMUSG00000006494	-4.44134	5.94299	118.729	1.2e-27	3.64e-26	1757.83	150	3365.67	Pdk1	pyruvate dehydrogenase kinase, isoenzyme 1 [Source:MGI Symbol;Acc:MGI:1926119]
ENSMUSG00000105265	-4.42843	4.2786	182.666	1.27e-41	1.07e-39	608.167	54.6667	1161.67	Sox2ot	SOX2 overlapping transcript (non-protein coding) [Source:MGI Symbol;Acc:MGI:2444112]
ENSMUSG00000028527	-4.42473	6.66641	314.853	1.91e-70	1.36e-67	3578.67	309	6848.33	Ak4	adenylate kinase 4 [Source:MGI Symbol;Acc:MGI:87979]
ENSMUSG00000071317	-4.42412	3.73716	153.132	3.58e-35	1.84e-33	402.5	36	769	Bves	blood vessel epicardial substance [Source:MGI Symbol;Acc:MGI:1346013]
ENSMUSG00000031119	-4.42249	2.99028	107.254	3.92e-25	9.53e-24	238.667	21	456.333	Gpc4	glypican 4 [Source:MGI Symbol;Acc:MGI:104902]
ENSMUSG00000032291	-4.33183	0.119599	38.4165	5.71e-10	3.4e-09	30.6667	2.66667	58.6667	Crabp1	cellular retinoic acid binding protein I [Source:MGI Symbol;Acc:MGI:88490]
ENSMUSG00000020644	-4.31325	7.87589	164.301	1.3e-37	8.18e-36	6993.33	703	13283.7	Id2	inhibitor of DNA binding 2 [Source:MGI Symbol;Acc:MGI:96397]
ENSMUSG00000029546	-4.30651	-1.10906	14.3076	0.000155237	0.000409987	12	1	23	Uncx	UNC homeobox [Source:MGI Symbol;Acc:MGI:108013]
ENSMUSG00000021071	-4.29433	5.8111	145.512	1.66e-33	7.8e-32	1625.83	154.667	3097	Trim9	tripartite motif-containing 9 [Source:MGI Symbol;Acc:MGI:2137354]
ENSMUSG00000025453	-4.27579	7.00819	160.304	9.71e-37	5.61e-35	3578.33	312.667	6844	Nnt	nicotinamide nucleotide transhydrogenase [Source:MGI Symbol;Acc:MGI:109279]
ENSMUSG00000031163	-4.24485	-1.41925	9.23988	0.00236801	0.00498199	8.83333	1.33333	16.3333	Glod5	glyoxalase domain containing 5 [Source:MGI Symbol;Acc:MGI:1917074]
ENSMUSG00000016386	-4.22772	4.1331	242.483	1.13e-54	2.83e-52	529.833	53.3333	1006.33	Mpped2	metallophosphoesterase domain containing 2 [Source:MGI Symbol;Acc:MGI:1924265]
ENSMUSG00000024462	-4.22576	3.99298	102.099	5.28e-24	1.18e-22	419	45.3333	792.667	Gabbr1	gamma-aminobutyric acid (GABA) B receptor, 1 [Source:MGI Symbol;Acc:MGI:1860139]
ENSMUSG00000022994	-4.21335	2.86069	108.858	1.74e-25	4.38e-24	218	22	414	Adcy6	adenylate cyclase 6 [Source:MGI Symbol;Acc:MGI:87917]
ENSMUSG00000090273	-4.20071	-0.491868	14.7742	0.000121182	0.000326092	18.1667	3	33.3333	Prr22	proline rich 22 [Source:MGI Symbol;Acc:MGI:2685392]
ENSMUSG00000024186	-4.20045	0.320882	30.9642	2.63e-08	1.25e-07	41.6667	4	79.3333	Rgs11	regulator of G-protein signaling 11 [Source:MGI Symbol;Acc:MGI:1354739]
ENSMUSG00000000617	-4.17187	2.55656	28.8217	7.94e-08	3.53e-07	172.333	18.6667	326	Grm6	glutamate receptor, metabotropic 6 [Source:MGI Symbol;Acc:MGI:1351343]
ENSMUSG00000019796	-4.17042	5.16556	215.133	1.04e-48	1.48e-46	997.833	117.667	1878	Lrp11	low density lipoprotein receptor-related protein 11 [Source:MGI Symbol;Acc:MGI:2442989]
ENSMUSG00000070858	-4.16761	4.07475	127.335	1.57e-29	5.57e-28	466.667	58	875.333	Gm1673	predicted gene 1673 [Source:MGI Symbol;Acc:MGI:2686519]
ENSMUSG00000048572	-4.16239	-0.236829	18.3328	1.85e-05	5.75e-05	23.6667	2.33333	45	Tmem252	transmembrane protein 252 [Source:MGI Symbol;Acc:MGI:3583948]
ENSMUSG00000029716	-4.16233	-0.448855	25.1209	5.38e-07	2.13e-06	20.1667	2	38.3333	Tfr2	transferrin receptor 2 [Source:MGI Symbol;Acc:MGI:1354956]
ENSMUSG00000027858	-4.14599	2.09476	79.3931	5.09e-19	7.68e-18	127.5	13.6667	241.333	Tspan2	tetraspanin 2 [Source:MGI Symbol;Acc:MGI:1917997]
ENSMUSG00000044216	-4.12653	1.65677	76.6946	2e-18	2.85e-17	93.6667	10.3333	177	Kcnj4	potassium inwardly-rectifying channel, subfamily J, member 4 [Source:MGI Symbol;Acc:MGI:104743]
ENSMUSG00000049036	-4.12365	2.34269	66.7025	3.16e-16	3.7e-15	143.667	14	273.333	Tmem121	transmembrane protein 121 [Source:MGI Symbol;Acc:MGI:1916445]
ENSMUSG00000009585	-4.12203	2.5532	79.2159	5.57e-19	8.37e-18	197.667	20	375.333	Apobec3	apolipoprotein B mRNA editing enzyme, catalytic polypeptide 3 [Source:MGI Symbol;Acc:MGI:1933111]
ENSMUSG00000028039	-4.11844	5.21647	261.541	7.92e-59	2.61e-56	1133	124	2142	Efna3	ephrin A3 [Source:MGI Symbol;Acc:MGI:106644]
ENSMUSG00000060206	-4.11321	5.309	228.993	9.88e-52	1.83e-49	1159.83	123.333	2196.33	Zfp462	zinc finger protein 462 [Source:MGI Symbol;Acc:MGI:107690]
ENSMUSG00000039713	-4.11175	3.77336	165.534	6.99e-38	4.55e-36	405.833	44	767.667	Plekhg5	pleckstrin homology domain containing, family G (with RhoGef domain) member 5 [Source:MGI Symbol;Acc:MGI:2652860]
ENSMUSG00000097755	-4.1091	-0.704502	21.5347	3.47e-06	1.22e-05	16.6667	1.66667	31.6667	2010110K18Rik	RIKEN cDNA 2010110K18 gene [Source:MGI Symbol;Acc:MGI:1922951]
ENSMUSG00000000732	-4.10278	3.8634	158.277	2.69e-36	1.49e-34	494.833	51.6667	938	Icosl	icos ligand [Source:MGI Symbol;Acc:MGI:1354701]
ENSMUSG00000086001	-4.09845	1.33457	51.7442	6.32e-13	5.28e-12	74.3333	8	140.667	Gm13448	predicted gene 13448 [Source:MGI Symbol;Acc:MGI:3651456]
ENSMUSG00000000693	-4.09038	1.13935	36.6587	1.41e-09	7.94e-09	59.8333	9	110.667	Loxl3	lysyl oxidase-like 3 [Source:MGI Symbol;Acc:MGI:1337004]
ENSMUSG00000096847	-4.09	0.586665	29.5936	5.33e-08	2.42e-07	39.6667	6	73.3333	Tmem151b	transmembrane protein 151B [Source:MGI Symbol;Acc:MGI:2685169]
ENSMUSG00000028681	-4.07071	2.70135	79.9757	3.79e-19	5.76e-18	183.333	23	343.667	Ptch2	patched 2 [Source:MGI Symbol;Acc:MGI:1095405]
ENSMUSG00000030411	-4.05537	2.9112	130.008	4.08e-30	1.51e-28	225.833	25.3333	426.333	Nova2	neuro-oncological ventral antigen 2 [Source:MGI Symbol;Acc:MGI:104296]
ENSMUSG00000022102	-4.05489	3.98775	152.795	4.25e-35	2.18e-33	483.167	54.6667	911.667	Dok2	docking protein 2 [Source:MGI Symbol;Acc:MGI:1332623]
ENSMUSG00000038146	-4.04614	3.53618	88.3621	5.45e-21	9.49e-20	446.667	44.6667	848.667	Notch3	notch 3 [Source:MGI Symbol;Acc:MGI:99460]
ENSMUSG00000055809	-4.03499	-0.740332	19.3312	1.1e-05	3.55e-05	16.1667	1.66667	30.6667	Dnaaf3	dynein, axonemal assembly factor 3 [Source:MGI Symbol;Acc:MGI:3588207]
ENSMUSG00000031398	-4.01981	2.93702	78.3455	8.65e-19	1.27e-17	216.667	22.6667	410.667	Plxna3	plexin A3 [Source:MGI Symbol;Acc:MGI:107683]
ENSMUSG00000068154	-4.0057	5.88935	220.851	5.9e-50	8.77e-48	1813.67	223.667	3403.67	Insm1	insulinoma-associated 1 [Source:MGI Symbol;Acc:MGI:1859980]
ENSMUSG00000056124	-4.00332	5.05178	76.929	1.77e-18	2.54e-17	971.667	125.333	1818	B4galt6	UDP-Gal:betaGlcNAc beta 1,4-galactosyltransferase, polypeptide 6 [Source:MGI Symbol;Acc:MGI:1928380]
ENSMUSG00000021464	-3.99525	2.37093	101.769	6.24e-24	1.39e-22	154.833	18.3333	291.333	Ror2	receptor tyrosine kinase-like orphan receptor 2 [Source:MGI Symbol;Acc:MGI:1347521]
ENSMUSG00000062432	-3.99462	2.15927	67.0569	2.64e-16	3.11e-15	133.333	15.6667	251	Cyp26c1	cytochrome P450, family 26, subfamily c, polypeptide 1 [Source:MGI Symbol;Acc:MGI:2679699]
ENSMUSG00000030826	-3.99374	5.594	146.434	1.04e-33	4.97e-32	1286.83	159	2414.67	Bcat2	branched chain aminotransferase 2, mitochondrial [Source:MGI Symbol;Acc:MGI:1276534]
ENSMUSG00000044976	-3.98665	4.29991	148.961	2.92e-34	1.43e-32	584.333	68	1100.67	Wdr72	WD repeat domain 72 [Source:MGI Symbol;Acc:MGI:3583957]
ENSMUSG00000106019	-3.96983	-0.807254	20.1656	7.1e-06	2.37e-05	15.3333	1.66667	29	Gm43672	predicted gene 43672 [Source:MGI Symbol;Acc:MGI:5663809]
ENSMUSG00000037031	-3.96775	4.40544	86.2871	1.56e-20	2.61e-19	565.167	95.6667	1034.67	Tspan15	tetraspanin 15 [Source:MGI Symbol;Acc:MGI:1917673]
ENSMUSG00000048142	-3.9622	6.97798	210.835	9.03e-48	1.15e-45	4309.17	492.667	8125.67	Nat8l	N-acetyltransferase 8-like [Source:MGI Symbol;Acc:MGI:2447776]
ENSMUSG00000008035	-3.95869	0.850184	38.9795	4.28e-10	2.59e-09	49	8	90	Mid1ip1	Mid1 interacting protein 1 (gastrulation specific G12-like (zebrafish)) [Source:MGI Symbol;Acc:MGI:1915291]
ENSMUSG00000037579	-3.95848	2.02561	55.4151	9.76e-14	8.88e-13	115.167	12.6667	217.667	Kcnh3	potassium voltage-gated channel, subfamily H (eag-related), member 3 [Source:MGI Symbol;Acc:MGI:1341723]
ENSMUSG00000069806	-3.95514	4.18607	137.924	7.57e-32	3.13e-30	509.667	65.3333	954	Cacng7	calcium channel, voltage-dependent, gamma subunit 7 [Source:MGI Symbol;Acc:MGI:1932374]
ENSMUSG00000040856	-3.95368	1.42278	42.9678	5.56e-11	3.75e-10	75.1667	8.33333	142	Dlk1	delta-like 1 homolog (Drosophila) [Source:MGI Symbol;Acc:MGI:94900]
ENSMUSG00000026102	-3.95268	5.46952	132.952	9.26e-31	3.6e-29	1281.17	149	2413.33	Inpp1	inositol polyphosphate-1-phosphatase [Source:MGI Symbol;Acc:MGI:104848]
ENSMUSG00000018570	-3.95123	0.745111	44.6017	2.41e-11	1.69e-10	49	6	92	2810408A11Rik	RIKEN cDNA 2810408A11 gene [Source:MGI Symbol;Acc:MGI:1917669]
ENSMUSG00000027078	-3.944	2.59721	102.559	4.19e-24	9.44e-23	181.333	22	340.667	Ube2l6	ubiquitin-conjugating enzyme E2L 6 [Source:MGI Symbol;Acc:MGI:1914500]
ENSMUSG00000025059	-3.94071	2.66054	108.194	2.44e-25	6.08e-24	189.667	23.3333	356	Gk	glycerol kinase [Source:MGI Symbol;Acc:MGI:106594]
ENSMUSG00000058441	-3.93233	0.0182328	24.9886	5.77e-07	2.27e-06	29.6667	3.33333	56	Panx2	pannexin 2 [Source:MGI Symbol;Acc:MGI:1890615]
ENSMUSG00000017978	-3.92983	2.60469	96.9213	7.21e-23	1.49e-21	182.5	22.6667	342.333	Cadps2	Ca2+-dependent activator protein for secretion 2 [Source:MGI Symbol;Acc:MGI:2443963]
ENSMUSG00000085894	-3.92232	0.299404	25.5447	4.32e-07	1.74e-06	33.1667	7	59.3333	Gm15832	predicted gene 15832 [Source:MGI Symbol;Acc:MGI:3834078]
ENSMUSG00000059743	-3.92152	0.879168	46.5743	8.82e-12	6.52e-11	53.6667	6.66667	100.667	Fdps	farnesyl diphosphate synthetase [Source:MGI Symbol;Acc:MGI:104888]
ENSMUSG00000031385	-3.91811	-1.44101	11.6337	0.000647692	0.00152114	9.16667	1	17.3333	Plxnb3	plexin B3 [Source:MGI Symbol;Acc:MGI:2154240]
ENSMUSG00000026811	-3.9178	4.37795	132.628	1.09e-30	4.23e-29	577.833	84	1071.67	St6galnac6	ST6 (alpha-N-acetyl-neuraminyl-2,3-beta-galactosyl-1,3)-N-acetylgalactosaminide alpha-2,6-sialyltransferase 6 [Source:MGI Symbol;Acc:MGI:1355316]
ENSMUSG00000023906	-3.91604	7.93234	182.979	1.08e-41	9.34e-40	6939	895.333	12982.7	Cldn6	claudin 6 [Source:MGI Symbol;Acc:MGI:1859284]
ENSMUSG00000070000	-3.91155	3.965	171.496	3.49e-39	2.44e-37	511.667	61.6667	961.667	Fcho1	FCH domain only 1 [Source:MGI Symbol;Acc:MGI:1921265]
ENSMUSG00000073430	-3.89568	-0.921453	14.6258	0.000131106	0.000350359	13.6667	1.66667	25.6667	Gm10505	predicted gene 10505 [Source:MGI Symbol;Acc:MGI:3642687]
ENSMUSG00000024451	-3.89335	3.91703	142.351	8.15e-33	3.62e-31	433.167	58.3333	808	Arap3	ArfGAP with RhoGAP domain, ankyrin repeat and PH domain 3 [Source:MGI Symbol;Acc:MGI:2147274]
ENSMUSG00000018166	-3.89193	8.28784	309.772	2.45e-69	1.44e-66	9483.17	1197	17769.3	Erbb3	erb-b2 receptor tyrosine kinase 3 [Source:MGI Symbol;Acc:MGI:95411]
ENSMUSG00000024013	-3.88962	1.50901	58.5572	1.97e-14	1.92e-13	84.1667	10.6667	157.667	Fgd2	FYVE, RhoGEF and PH domain containing 2 [Source:MGI Symbol;Acc:MGI:1347084]
ENSMUSG00000035486	-3.88926	1.22472	23.2373	1.43e-06	5.3e-06	64.3333	12.3333	116.333	Plk5	polo-like kinase 5 [Source:MGI Symbol;Acc:MGI:3026984]
ENSMUSG00000044734	-3.88921	0.757548	30.3069	3.69e-08	1.72e-07	46.8333	6.33333	87.3333	Serpinb1a	serine (or cysteine) peptidase inhibitor, clade B, member 1a [Source:MGI Symbol;Acc:MGI:1913472]
ENSMUSG00000021182	-3.88391	4.16056	153.984	2.33e-35	1.23e-33	509.667	66.3333	953	Ccdc88c	coiled-coil domain containing 88C [Source:MGI Symbol;Acc:MGI:1915589]
ENSMUSG00000001910	-3.88302	6.77286	222.156	3.06e-50	4.82e-48	2996.17	415	5577.33	Nacc1	nucleus accumbens associated 1, BEN and BTB (POZ) domain containing [Source:MGI Symbol;Acc:MGI:1914080]
ENSMUSG00000043004	-3.86694	4.15064	226.556	3.36e-51	5.75e-49	536.5	68.6667	1004.33	Gng2	guanine nucleotide binding protein (G protein), gamma 2 [Source:MGI Symbol;Acc:MGI:102705]
ENSMUSG00000070473	-3.86117	7.14043	243.59	6.48e-55	1.69e-52	4037.83	496.667	7579	Cldn3	claudin 3 [Source:MGI Symbol;Acc:MGI:1329044]
ENSMUSG00000079018	-3.86097	1.91542	42.3554	7.61e-11	5.05e-10	108.167	15.3333	201	Ly6c1	lymphocyte antigen 6 complex, locus C1 [Source:MGI Symbol;Acc:MGI:96882]
ENSMUSG00000004328	-3.85581	3.8247	200.001	2.09e-45	2.31e-43	427.333	55	799.667	Hif3a	hypoxia inducible factor 3, alpha subunit [Source:MGI Symbol;Acc:MGI:1859778]
ENSMUSG00000004267	-3.84739	1.29324	60.784	6.37e-15	6.5e-14	72.1667	9.33333	135	Eno2	enolase 2, gamma neuronal [Source:MGI Symbol;Acc:MGI:95394]
ENSMUSG00000067889	-3.84111	7.08237	226.453	3.54e-51	5.99e-49	3819.67	519.667	7119.67	Sptbn2	spectrin beta, non-erythrocytic 2 [Source:MGI Symbol;Acc:MGI:1313261]
ENSMUSG00000028654	-3.82577	3.6198	110.784	6.6e-26	1.72e-24	353.5	49.3333	657.667	Mycl	v-myc avian myelocytomatosis viral oncogene lung carcinoma derived [Source:MGI Symbol;Acc:MGI:96799]
ENSMUSG00000033268	-3.81455	1.97953	53.2748	2.9e-13	2.51e-12	125	15.6667	234.333	Duox1	dual oxidase 1 [Source:MGI Symbol;Acc:MGI:2139422]
ENSMUSG00000107432	-3.81123	-0.725621	19.6743	9.18e-06	3.01e-05	16.1667	2	30.3333	Gm36189	predicted gene, 36189 [Source:MGI Symbol;Acc:MGI:5595348]
ENSMUSG00000054426	-3.80473	-0.723916	17.6807	2.61e-05	7.9e-05	16.1667	2	30.3333	A930005H10Rik	RIKEN cDNA A930005H10 gene [Source:MGI Symbol;Acc:MGI:1915411]
ENSMUSG00000040434	-3.79917	5.99418	89.4137	3.2e-21	5.65e-20	2044.5	239.333	3849.67	Large2	LARGE xylosyl- and glucuronyltransferase 2 [Source:MGI Symbol;Acc:MGI:2443769]
ENSMUSG00000022456	-3.79797	1.09729	36.7068	1.37e-09	7.77e-09	60.1667	9	111.333	2003-09-01	septin 3 [Source:MGI Symbol;Acc:MGI:1345148]
ENSMUSG00000036867	-3.79505	5.64372	115.537	6e-27	1.71e-25	1311.83	186.333	2437.33	Smad6	SMAD family member 6 [Source:MGI Symbol;Acc:MGI:1336883]
ENSMUSG00000090125	-3.78959	8.40862	254.712	2.44e-57	7.02e-55	10311.5	1390.67	19232.3	Pou3f1	POU domain, class 3, transcription factor 1 [Source:MGI Symbol;Acc:MGI:101896]
ENSMUSG00000039936	-3.77597	4.86491	167.047	3.27e-38	2.18e-36	864.833	120.667	1609	Pik3cd	phosphatidylinositol 3-kinase catalytic delta polypeptide [Source:MGI Symbol;Acc:MGI:1098211]
ENSMUSG00000021835	-3.7559	6.72934	105.708	8.54e-25	2.02e-23	3090	481.333	5698.67	Bmp4	bone morphogenetic protein 4 [Source:MGI Symbol;Acc:MGI:88180]
ENSMUSG00000040703	-3.75309	1.72857	52.1444	5.16e-13	4.37e-12	98.6667	13.6667	183.667	Cyp2s1	cytochrome P450, family 2, subfamily s, polypeptide 1 [Source:MGI Symbol;Acc:MGI:1921384]
ENSMUSG00000086788	-3.75257	-0.604974	19.4861	1.01e-05	3.3e-05	17.8333	2.33333	33.3333	1700029M20Rik	RIKEN cDNA 1700029M20 gene [Source:MGI Symbol;Acc:MGI:1913597]
ENSMUSG00000032387	-3.74953	6.48116	164.71	1.06e-37	6.75e-36	2452.67	437.667	4467.67	Rbpms2	RNA binding protein with multiple splicing 2 [Source:MGI Symbol;Acc:MGI:1919223]
ENSMUSG00000020333	-3.74865	3.59232	138.904	4.62e-32	1.94e-30	363.667	50	677.333	Acsl6	acyl-CoA synthetase long-chain family member 6 [Source:MGI Symbol;Acc:MGI:894291]
ENSMUSG00000050534	-3.74647	-0.428116	22.473	2.13e-06	7.71e-06	20.5	2.66667	38.3333	Htr5b	5-hydroxytryptamine (serotonin) receptor 5B [Source:MGI Symbol;Acc:MGI:96284]
ENSMUSG00000023092	-3.74531	3.46698	61.6002	4.21e-15	4.4e-14	325.5	48.3333	602.667	Fhl1	four and a half LIM domains 1 [Source:MGI Symbol;Acc:MGI:1298387]
ENSMUSG00000040471	-3.73772	-0.277143	18.8081	1.45e-05	4.56e-05	23	3	43	Ggt6	gamma-glutamyltransferase 6 [Source:MGI Symbol;Acc:MGI:1918772]
ENSMUSG00000034037	-3.73418	5.51324	226.626	3.24e-51	5.69e-49	1301.83	192.333	2411.33	Fgd5	FYVE, RhoGEF and PH domain containing 5 [Source:MGI Symbol;Acc:MGI:2443369]
ENSMUSG00000028825	-3.71484	1.83187	63.354	1.73e-15	1.89e-14	104.833	15.3333	194.333	Rhd	Rh blood group, D antigen [Source:MGI Symbol;Acc:MGI:1202882]
ENSMUSG00000049107	-3.71444	1.11246	24.691	6.73e-07	2.63e-06	60.3333	9	111.667	Ntf3	neurotrophin 3 [Source:MGI Symbol;Acc:MGI:97380]
ENSMUSG00000022211	-3.71308	-0.302908	22.2321	2.42e-06	8.68e-06	22.5	3	42	Carmil3	capping protein regulator and myosin 1 linker 3 [Source:MGI Symbol;Acc:MGI:2448573]
ENSMUSG00000085555	-3.71268	3.15758	114.984	7.93e-27	2.24e-25	268.5	38	499	2610035F20Rik	RIKEN cDNA 2610035F20 gene [Source:MGI Symbol;Acc:MGI:1916498]
ENSMUSG00000018339	-3.71236	7.40756	415.755	2.05e-92	4.62e-89	5150.5	730.333	9570.67	Gpx3	glutathione peroxidase 3 [Source:MGI Symbol;Acc:MGI:105102]
ENSMUSG00000057378	-3.71129	2.93405	62.9998	2.07e-15	2.24e-14	211.833	43.3333	380.333	Ryr3	ryanodine receptor 3 [Source:MGI Symbol;Acc:MGI:99684]
ENSMUSG00000030030	-3.71053	0.766037	38.7797	4.74e-10	2.85e-09	49.5	7	92	1700003E16Rik	RIKEN cDNA 1700003E16 gene [Source:MGI Symbol;Acc:MGI:1919087]
ENSMUSG00000035678	-3.70606	1.63109	69.68	6.98e-17	8.6e-16	91.8333	13	170.667	Tnfsf9	tumor necrosis factor (ligand) superfamily, member 9 [Source:MGI Symbol;Acc:MGI:1101058]
ENSMUSG00000037016	-3.70597	4.62919	182.928	1.11e-41	9.52e-40	712	106.333	1317.67	Frem2	Fras1 related extracellular matrix protein 2 [Source:MGI Symbol;Acc:MGI:2444465]
ENSMUSG00000022763	-3.70263	0.803729	34.2005	4.97e-09	2.62e-08	56.5	7.33333	105.667	Aifm3	apoptosis-inducing factor, mitochondrion-associated 3 [Source:MGI Symbol;Acc:MGI:1919418]
ENSMUSG00000036492	-3.70064	-0.260977	21.6535	3.27e-06	1.15e-05	22.6667	3.66667	41.6667	Rnf39	ring finger protein 39 [Source:MGI Symbol;Acc:MGI:2156378]
ENSMUSG00000026988	-3.69467	2.56772	36.7783	1.32e-09	7.52e-09	158.5	33.6667	283.333	Wdsub1	WD repeat, SAM and U-box domain containing 1 [Source:MGI Symbol;Acc:MGI:1919387]
ENSMUSG00000010066	-3.69313	3.29679	152.09	6.06e-35	3.06e-33	295.833	42.6667	549	Cacna2d2	calcium channel, voltage-dependent, alpha 2/delta subunit 2 [Source:MGI Symbol;Acc:MGI:1929813]
ENSMUSG00000079628	-3.67814	4.23267	97.3409	5.84e-23	1.21e-21	566.167	85.6667	1046.67	Rhox4g	reproductive homeobox 4G [Source:MGI Symbol;Acc:MGI:3613394]
ENSMUSG00000049551	-3.65422	0.977247	41.1988	1.38e-10	8.85e-10	56.8333	8.33333	105.333	Fzd9	frizzled class receptor 9 [Source:MGI Symbol;Acc:MGI:1313278]
ENSMUSG00000085491	-3.65417	0.0976824	23.5449	1.22e-06	4.57e-06	33.6667	4.66667	62.6667	4930527E20Rik	RIKEN cDNA 4930527E20 gene [Source:MGI Symbol;Acc:MGI:1925448]
ENSMUSG00000002108	-3.65212	1.90778	79.2558	5.46e-19	8.21e-18	111.5	16.3333	206.667	Nr1h3	nuclear receptor subfamily 1, group H, member 3 [Source:MGI Symbol;Acc:MGI:1352462]
ENSMUSG00000031965	-3.64947	5.11389	268.447	2.47e-60	9.3e-58	1048.5	154.667	1942.33	Tbx20	T-box 20 [Source:MGI Symbol;Acc:MGI:1888496]
ENSMUSG00000031837	-3.64095	3.48231	162.438	3.32e-37	2e-35	336.833	50	623.667	Necab2	N-terminal EF-hand calcium binding protein 2 [Source:MGI Symbol;Acc:MGI:2152211]
ENSMUSG00000040312	-3.63904	3.48067	110.621	7.16e-26	1.86e-24	319.5	44.6667	594.333	Cchcr1	coiled-coil alpha-helical rod protein 1 [Source:MGI Symbol;Acc:MGI:2385321]
ENSMUSG00000024044	-3.63485	4.16146	106.259	6.47e-25	1.55e-23	494.833	95	894.667	Epb41l3	erythrocyte membrane protein band 4.1 like 3 [Source:MGI Symbol;Acc:MGI:103008]
ENSMUSG00000021364	-3.62623	0.46541	40.9785	1.54e-10	9.83e-10	39.6667	6	73.3333	Elovl2	elongation of very long chain fatty acids (FEN1/Elo2, SUR4/Elo3, yeast)-like 2 [Source:MGI Symbol;Acc:MGI:1858960]
ENSMUSG00000031432	-3.62235	4.39411	158.176	2.83e-36	1.56e-34	639.167	96	1182.33	Prps1	phosphoribosyl pyrophosphate synthetase 1 [Source:MGI Symbol;Acc:MGI:97775]
ENSMUSG00000042210	-3.62194	3.80968	188.231	7.74e-43	6.93e-41	423.167	63.3333	783	Abhd14a	abhydrolase domain containing 14A [Source:MGI Symbol;Acc:MGI:1915894]
ENSMUSG00000028040	-3.61834	5.46221	230.66	4.28e-52	8.27e-50	1341.5	203	2480	Efna4	ephrin A4 [Source:MGI Symbol;Acc:MGI:106643]
ENSMUSG00000071847	-3.61712	3.50213	84.5574	3.73e-20	6.09e-19	341	52.6667	629.333	Apcdd1	adenomatosis polyposis coli down-regulated 1 [Source:MGI Symbol;Acc:MGI:3513977]
ENSMUSG00000049313	-3.60969	7.78831	208.548	2.85e-47	3.57e-45	6775.17	1076	12474.3	Sorl1	sortilin-related receptor, LDLR class A repeats-containing [Source:MGI Symbol;Acc:MGI:1202296]
ENSMUSG00000021697	-3.60825	3.45804	68.9574	1.01e-16	1.23e-15	306.5	74.3333	538.667	Depdc1b	DEP domain containing 1B [Source:MGI Symbol;Acc:MGI:2145425]
ENSMUSG00000022231	-3.59512	3.1426	112.846	2.33e-26	6.3e-25	265.833	40.6667	491	Sema5a	sema domain, seven thrombospondin repeats (type 1 and type 1-like), transmembrane domain (TM) and short cytoplasmic domain, (semaphorin) 5A [Source:MGI Symbol;Acc:MGI:107556]
ENSMUSG00000020808	-3.58588	5.0504	109.92	1.02e-25	2.62e-24	920	175	1665	Pimreg	family with sequence similarity 64, member A [Source:MGI Symbol;Acc:MGI:1924434]
ENSMUSG00000039865	-3.57959	3.55667	70.1736	5.43e-17	6.76e-16	329.333	83.6667	575	Slc44a3	solute carrier family 44, member 3 [Source:MGI Symbol;Acc:MGI:2384860]
ENSMUSG00000006378	-3.56775	6.02163	231.668	2.58e-52	5.13e-50	1836.17	306.667	3365.67	Gcat	glycine C-acetyltransferase (2-amino-3-ketobutyrate-coenzyme A ligase) [Source:MGI Symbol;Acc:MGI:1349389]
ENSMUSG00000047757	-3.56514	2.16655	41.9526	9.35e-11	6.13e-10	126.333	34.3333	218.333	Fancb	Fanconi anemia, complementation group B [Source:MGI Symbol;Acc:MGI:2448558]
ENSMUSG00000029438	-3.56476	3.59128	124.287	7.29e-29	2.45e-27	363.333	56.3333	670.333	Bcl7a	B cell CLL/lymphoma 7A [Source:MGI Symbol;Acc:MGI:1924295]
ENSMUSG00000032898	-3.56442	9.60867	99.7892	1.7e-23	3.66e-22	21191.5	3792.67	38590.3	Fbxo21	F-box protein 21 [Source:MGI Symbol;Acc:MGI:1924223]
ENSMUSG00000086567	-3.56236	-0.900966	10.8304	0.000998459	0.00225868	13.6667	3	24.3333	Gm2830	predicted gene 2830 [Source:MGI Symbol;Acc:MGI:3781002]
ENSMUSG00000025323	-3.55985	4.99914	157.369	4.25e-36	2.31e-34	938.167	143	1733.33	Sp4	trans-acting transcription factor 4 [Source:MGI Symbol;Acc:MGI:107595]
ENSMUSG00000024530	-3.5544	3.15776	116.128	4.46e-27	1.29e-25	268.5	42	495	Prelid3a	PRELI domain containing 3A [Source:MGI Symbol;Acc:MGI:2442865]
ENSMUSG00000061728	-3.55339	1.48495	58.118	2.47e-14	2.38e-13	83	13	153	Btnl7-ps	butyrophilin-like 7, pseudogene [Source:MGI Symbol;Acc:MGI:2388054]
ENSMUSG00000112932	-3.55208	-0.78486	9.90151	0.00165143	0.00358707	15.1667	5	25.3333	Gm48308
ENSMUSG00000043782	-3.5487	1.08124	40.0355	2.49e-10	1.56e-09	61	9	113	Bicdl2	BICD family like cargo adaptor 2 [Source:MGI Symbol;Acc:MGI:2388267]
ENSMUSG00000070802	-3.54781	2.32666	89.1398	3.68e-21	6.46e-20	149.833	23.3333	276.333	Pnmal2	PNMA-like 2 [Source:MGI Symbol;Acc:MGI:3645856]
ENSMUSG00000015342	-3.54224	1.51571	48.8478	2.77e-12	2.15e-11	84.5	13	156	Xk	X-linked Kx blood group [Source:MGI Symbol;Acc:MGI:103569]
ENSMUSG00000050410	-3.5413	2.95533	76.758	1.93e-18	2.76e-17	221.833	37.6667	406	Tcf19	transcription factor 19 [Source:MGI Symbol;Acc:MGI:103180]
ENSMUSG00000024905	-3.53249	-1.17286	12.4233	0.000424005	0.0010305	11.3333	1.66667	21	Tesmin	metallothionein-like 5, testis-specific (tesmin) [Source:MGI Symbol;Acc:MGI:1340029]
ENSMUSG00000097187	-3.53144	-0.929867	13.114	0.000293103	0.000735749	14	2	26	Gm19426	predicted gene, 19426 [Source:MGI Symbol;Acc:MGI:5011611]
ENSMUSG00000027378	-3.53067	2.58843	79.1305	5.81e-19	8.71e-18	174.5	29.3333	319.667	Nphp1	nephronophthisis 1 (juvenile) homolog (human) [Source:MGI Symbol;Acc:MGI:1858233]
ENSMUSG00000032402	-3.51832	6.82145	174.142	9.22e-40	6.67e-38	3164.83	466.667	5863	Smad3	SMAD family member 3 [Source:MGI Symbol;Acc:MGI:1201674]
ENSMUSG00000064373	-3.51687	2.54101	46.0755	1.14e-11	8.31e-11	170	26.3333	313.667	Selenop	selenoprotein P [Source:MGI Symbol;Acc:MGI:894288]
ENSMUSG00000028175	-3.51313	4.87135	119.917	6.6e-28	2.04e-26	839.667	127.667	1551.67	Depdc1a	DEP domain containing 1a [Source:MGI Symbol;Acc:MGI:1923381]
ENSMUSG00000012396	-3.51213	-0.7735	14.533	0.000137723	0.000366809	15.6667	2.33333	29	Nanog	Nanog homeobox [Source:MGI Symbol;Acc:MGI:1919200]
ENSMUSG00000061524	-3.51091	6.26233	203.26	4.06e-46	4.74e-44	2727.83	413.333	5042.33	Zic2	zinc finger protein of the cerebellum 2 [Source:MGI Symbol;Acc:MGI:106679]
ENSMUSG00000051998	-3.50606	0.692225	48.002	4.26e-12	3.25e-11	46.6667	7	86.3333	Lax1	lymphocyte transmembrane adaptor 1 [Source:MGI Symbol;Acc:MGI:2443362]
ENSMUSG00000053799	-3.50344	5.66139	165.311	7.82e-38	5.06e-36	1649	260	3038	Exoc6	exocyst complex component 6 [Source:MGI Symbol;Acc:MGI:1351611]
ENSMUSG00000024972	-3.49989	1.20056	41.819	1e-10	6.54e-10	67.5	10.6667	124.333	Lgals12	lectin, galactose binding, soluble 12 [Source:MGI Symbol;Acc:MGI:1929094]
ENSMUSG00000058173	-3.49665	2.41272	88.7783	4.42e-21	7.72e-20	159.5	26	293	Smco4	single-pass membrane protein with coiled-coil domains 4 [Source:MGI Symbol;Acc:MGI:3039636]
ENSMUSG00000002059	-3.49212	3.00673	87.9996	6.55e-21	1.13e-19	238	39.3333	436.667	Rab34	RAB34, member RAS oncogene family [Source:MGI Symbol;Acc:MGI:104606]
ENSMUSG00000002980	-3.48409	4.76036	122.688	1.63e-28	5.3e-27	779	121.667	1436.33	Bcam	basal cell adhesion molecule [Source:MGI Symbol;Acc:MGI:1929940]
ENSMUSG00000033752	-3.48197	2.85602	58.308	2.24e-14	2.17e-13	201.5	46	357	Mnd1	meiotic nuclear divisions 1 [Source:MGI Symbol;Acc:MGI:1924165]
ENSMUSG00000031451	-3.48179	2.45943	93.9774	3.19e-22	6.21e-21	164.667	26.6667	302.667	Gas6	growth arrest specific 6 [Source:MGI Symbol;Acc:MGI:95660]
ENSMUSG00000030376	-3.48017	3.47911	112.001	3.57e-26	9.49e-25	376.667	58	695.333	Slc8a2	solute carrier family 8 (sodium/calcium exchanger), member 2 [Source:MGI Symbol;Acc:MGI:107996]
ENSMUSG00000021047	-3.47667	-0.289309	18.4513	1.74e-05	5.43e-05	22	4	40	Nova1	neuro-oncological ventral antigen 1 [Source:MGI Symbol;Acc:MGI:104297]
ENSMUSG00000018554	-3.47317	2.01213	62.1064	3.25e-15	3.45e-14	120.167	19.6667	220.667	Ybx2	Y box protein 2 [Source:MGI Symbol;Acc:MGI:1096372]
ENSMUSG00000040557	-3.4717	4.42518	128.318	9.56e-30	3.44e-28	652.5	111.333	1193.67	Mettl27	Williams Beuren syndrome chromosome region 27 (human) [Source:MGI Symbol;Acc:MGI:1933146]
ENSMUSG00000038600	-3.46947	2.92298	61.1671	5.24e-15	5.44e-14	222	36.6667	407.333	Atp6v0a4	ATPase, H+ transporting, lysosomal V0 subunit A4 [Source:MGI Symbol;Acc:MGI:2153480]
ENSMUSG00000054958	-3.45643	-1.0874	10.9224	0.000950107	0.00215796	12.3333	2	22.6667	Nt5c1a	5'-nucleotidase, cytosolic IA [Source:MGI Symbol;Acc:MGI:2155700]
ENSMUSG00000087691	-3.45041	-0.0600265	27.8693	1.3e-07	5.61e-07	26.8333	4.33333	49.3333	Gm15674	predicted gene 15674 [Source:MGI Symbol;Acc:MGI:3783116]
ENSMUSG00000057729	-3.45026	1.08778	48.3251	3.61e-12	2.77e-11	62.6667	10.6667	114.667	Prtn3	proteinase 3 [Source:MGI Symbol;Acc:MGI:893580]
ENSMUSG00000036599	-3.44607	4.23643	122.726	1.6e-28	5.23e-27	621.167	100	1142.33	Chst12	carbohydrate sulfotransferase 12 [Source:MGI Symbol;Acc:MGI:1929064]
ENSMUSG00000024610	-3.44226	-0.900887	9.15542	0.00247982	0.00519703	13.6667	3.66667	23.6667	Cd74	CD74 antigen (invariant polypeptide of major histocompatibility complex, class II antigen-associated) [Source:MGI Symbol;Acc:MGI:96534]
ENSMUSG00000024989	-3.4348	4.89354	124.235	7.48e-29	2.51e-27	943.667	158.667	1728.67	Cep55	centrosomal protein 55 [Source:MGI Symbol;Acc:MGI:1921357]
ENSMUSG00000097415	-3.42352	6.56285	145.191	1.95e-33	9.13e-32	2565.5	424	4707	AU020206	expressed sequence AU020206 [Source:MGI Symbol;Acc:MGI:2142134]
ENSMUSG00000022033	-3.42247	4.87338	79.7253	4.3e-19	6.51e-18	786.667	160	1413.33	Pbk	PDZ binding kinase [Source:MGI Symbol;Acc:MGI:1289156]
ENSMUSG00000068762	-3.41444	0.950103	37.2035	1.06e-09	6.13e-09	54	10.6667	97.3333	Gstm6	glutathione S-transferase, mu 6 [Source:MGI Symbol;Acc:MGI:1309467]
ENSMUSG00000026556	-3.41163	4.80882	222.188	3.01e-50	4.8e-48	848.167	145.333	1551	Vangl2	vang-like 2 (van gogh, Drosophila) [Source:MGI Symbol;Acc:MGI:2135272]
ENSMUSG00000029177	-3.40655	6.5725	173.475	1.29e-39	9.23e-38	2647.67	530.333	4765	Cenpa	centromere protein A [Source:MGI Symbol;Acc:MGI:88375]
ENSMUSG00000033102	-3.40492	5.20058	121.15	3.54e-28	1.11e-26	1083.83	183	1984.67	Cdc14b	CDC14 cell division cycle 14B [Source:MGI Symbol;Acc:MGI:2441808]
ENSMUSG00000012443	-3.40429	7.59162	106.724	5.12e-25	1.23e-23	5152.67	994	9311.33	Kif11	kinesin family member 11 [Source:MGI Symbol;Acc:MGI:1098231]
ENSMUSG00000087179	-3.39481	4.03785	147.123	7.37e-34	3.54e-32	496	86	906	Gm14230	predicted gene 14230 [Source:MGI Symbol;Acc:MGI:3652157]
ENSMUSG00000027223	-3.39341	4.08925	138.038	7.15e-32	2.98e-30	514.167	89	939.333	Mapk8ip1	mitogen-activated protein kinase 8 interacting protein 1 [Source:MGI Symbol;Acc:MGI:1309464]
ENSMUSG00000024669	-3.38609	-0.722004	13.1897	0.000281496	0.000708586	16.3333	2.66667	30	Cd5	CD5 antigen [Source:MGI Symbol;Acc:MGI:88340]
ENSMUSG00000050896	-3.38134	-0.108376	24.3764	7.92e-07	3.06e-06	26	4.33333	47.6667	Rtn4rl2	reticulon 4 receptor-like 2 [Source:MGI Symbol;Acc:MGI:2669796]
ENSMUSG00000049719	-3.37994	0.0220034	15.4488	8.48e-05	0.00023479	28.6667	5	52.3333	Prss46	protease, serine 46 [Source:MGI Symbol;Acc:MGI:1921556]
ENSMUSG00000001761	-3.37849	5.12661	193.932	4.41e-44	4.29e-42	1095.17	189.333	2001	Smo	smoothened, frizzled class receptor [Source:MGI Symbol;Acc:MGI:108075]
ENSMUSG00000022186	-3.37677	6.93634	114.705	9.13e-27	2.55e-25	3764.67	719.667	6809.67	Oxct1	3-oxoacid CoA transferase 1 [Source:MGI Symbol;Acc:MGI:1914291]
ENSMUSG00000038059	-3.37382	2.8121	55.4274	9.7e-14	8.84e-13	210.167	38	382.333	Smim3	small integral membrane protein 3 [Source:MGI Symbol;Acc:MGI:1917088]
ENSMUSG00000020086	-3.37148	4.80146	205.706	1.19e-46	1.42e-44	843.833	148.333	1539.33	H2afy2	H2A histone family, member Y2 [Source:MGI Symbol;Acc:MGI:3037658]
ENSMUSG00000068101	-3.3696	3.58599	107.744	3.06e-25	7.52e-24	354	61	647	Cenpm	centromere protein M [Source:MGI Symbol;Acc:MGI:1913820]
ENSMUSG00000028228	-3.36633	8.33894	134.69	3.86e-31	1.54e-29	9678.5	1689.33	17667.7	Cpne3	copine III [Source:MGI Symbol;Acc:MGI:1917818]
ENSMUSG00000032528	-3.35993	2.31898	65.4546	5.95e-16	6.77e-15	149.333	26.6667	272	Vipr1	vasoactive intestinal peptide receptor 1 [Source:MGI Symbol;Acc:MGI:109272]
ENSMUSG00000078612	-3.35623	0.378192	37.3268	9.99e-10	5.78e-09	37.3333	6.66667	68	Fyb2	RIKEN cDNA 1700024P16 gene [Source:MGI Symbol;Acc:MGI:2685466]
ENSMUSG00000021678	-3.35266	6.1977	179.748	5.5e-41	4.28e-39	2170	385.667	3954.33	F2rl1	coagulation factor II (thrombin) receptor-like 1 [Source:MGI Symbol;Acc:MGI:101910]
ENSMUSG00000000303	-3.35215	10.7789	107.526	3.41e-25	8.35e-24	50432.5	8576	92289	Cdh1	cadherin 1 [Source:MGI Symbol;Acc:MGI:88354]
ENSMUSG00000049493	-3.34711	1.91946	31.8437	1.67e-08	8.15e-08	105.333	19.3333	191.333	Pls1	plastin 1 (I-isoform) [Source:MGI Symbol;Acc:MGI:104809]
ENSMUSG00000008734	-3.34548	2.13706	68.9356	1.02e-16	1.24e-15	131.5	23.6667	239.333	Gprc5b	G protein-coupled receptor, family C, group 5, member B [Source:MGI Symbol;Acc:MGI:1927596]
ENSMUSG00000020092	-3.3446	6.37204	236.107	2.78e-53	6.16e-51	2469.67	447	4492.33	Pald1	phosphatase domain containing, paladin 1 [Source:MGI Symbol;Acc:MGI:1351623]
ENSMUSG00000047085	-3.33579	0.655262	34.8059	3.64e-09	1.94e-08	45.5	7.66667	83.3333	Lrrc4b	leucine rich repeat containing 4B [Source:MGI Symbol;Acc:MGI:3027390]
ENSMUSG00000040564	-3.33459	5.40676	222.911	2.1e-50	3.42e-48	1284.83	231.667	2338	Apoc1	apolipoprotein C-I [Source:MGI Symbol;Acc:MGI:88053]
ENSMUSG00000032492	-3.33445	4.88014	78.7364	7.1e-19	1.06e-17	958	171.667	1744.33	Pth1r	parathyroid hormone 1 receptor [Source:MGI Symbol;Acc:MGI:97801]
ENSMUSG00000089665	-3.33355	-0.9489	14.6975	0.000126213	0.000338351	13.5	2.33333	24.6667	Fcor	Foxo1 corepressor [Source:MGI Symbol;Acc:MGI:1915484]
ENSMUSG00000039197	-3.33093	5.59372	170.616	5.43e-39	3.79e-37	1370.33	267.333	2473.33	Adk	adenosine kinase [Source:MGI Symbol;Acc:MGI:87930]
ENSMUSG00000024754	-3.32753	9.58349	206.165	9.43e-47	1.14e-44	23284.2	4218.33	42350	Tmem2	transmembrane protein 2 [Source:MGI Symbol;Acc:MGI:1890373]
ENSMUSG00000024791	-3.3225	5.95692	112.342	3.01e-26	8.04e-25	1731.5	418.667	3044.33	Cdca5	cell division cycle associated 5 [Source:MGI Symbol;Acc:MGI:1915099]
ENSMUSG00000020878	-3.32057	-1.13458	9.47033	0.00208822	0.00444239	11.6667	2.33333	21	Lrrc46	leucine rich repeat containing 46 [Source:MGI Symbol;Acc:MGI:1916547]
ENSMUSG00000028412	-3.31758	6.78072	153.369	3.18e-35	1.65e-33	3059	583.333	5534.67	Slc44a1	solute carrier family 44, member 1 [Source:MGI Symbol;Acc:MGI:2140592]
ENSMUSG00000026399	-3.31228	5.28781	189.098	5e-43	4.61e-41	1233.83	222	2245.67	Cd55	CD55 molecule, decay accelerating factor for complement [Source:MGI Symbol;Acc:MGI:104850]
ENSMUSG00000019848	-3.31033	1.02734	29.8092	4.77e-08	2.18e-07	59.6667	11	108.333	Popdc3	popeye domain containing 3 [Source:MGI Symbol;Acc:MGI:1930153]
ENSMUSG00000041498	-3.31007	5.14769	106.703	5.17e-25	1.24e-23	988.667	227.333	1750	Kif14	kinesin family member 14 [Source:MGI Symbol;Acc:MGI:1098226]
ENSMUSG00000006360	-3.30976	2.79002	76.1228	2.67e-18	3.76e-17	207.5	38	377	Crip1	cysteine-rich protein 1 (intestinal) [Source:MGI Symbol;Acc:MGI:88501]
ENSMUSG00000023942	-3.30877	6.28952	75.4581	3.73e-18	5.2e-17	2193	537	3849	Slc29a1	solute carrier family 29 (nucleoside transporters), member 1 [Source:MGI Symbol;Acc:MGI:1927073]
ENSMUSG00000107632	-3.30872	3.27593	123.232	1.24e-28	4.1e-27	291.833	53.6667	530	Gm44070	predicted gene, 44070 [Source:MGI Symbol;Acc:MGI:5690462]
ENSMUSG00000042532	-3.30631	1.41258	19.1418	1.21e-05	3.89e-05	74.3333	16	132.667	Golga7b	golgi autoantigen, golgin subfamily a, 7B [Source:MGI Symbol;Acc:MGI:1918396]
ENSMUSG00000090534	-3.30627	0.653637	23.7152	1.12e-06	4.21e-06	55.3333	8.66667	102	Gm4675	predicted gene 4675 [Source:MGI Symbol;Acc:MGI:3782856]
ENSMUSG00000027351	-3.30369	5.21131	88.1755	5.99e-21	1.04e-19	1090.33	221.333	1959.33	Spred1	sprouty protein with EVH-1 domain 1, related sequence [Source:MGI Symbol;Acc:MGI:2150016]
ENSMUSG00000040650	-3.29747	-0.967876	6.67159	0.00979616	0.0181888	13.3333	4.33333	22.3333	Cyp2b23	cytochrome P450, family 2, subfamily b, polypeptide 23 [Source:MGI Symbol;Acc:MGI:3646735]
ENSMUSG00000030087	-3.29682	1.71999	40.4459	2.02e-10	1.28e-09	93.3333	19.3333	167.333	Klf15	Kruppel-like factor 15 [Source:MGI Symbol;Acc:MGI:1929988]
ENSMUSG00000039396	-3.28822	3.26845	59.3906	1.29e-14	1.28e-13	270.333	69	471.667	Neil3	nei like 3 (E. coli) [Source:MGI Symbol;Acc:MGI:2384588]
ENSMUSG00000061517	-3.28357	6.90169	71.5502	2.7e-17	3.45e-16	3339.83	666.667	6013	Sox21	SRY (sex determining region Y)-box 21 [Source:MGI Symbol;Acc:MGI:2654070]
ENSMUSG00000024180	-3.28304	3.2367	103.257	2.94e-24	6.73e-23	283.833	53	514.667	Tmem8	transmembrane protein 8 (five membrane-spanning domains) [Source:MGI Symbol;Acc:MGI:1926283]
ENSMUSG00000000320	-3.27843	0.853824	32.9516	9.45e-09	4.76e-08	52.8333	10	95.6667	Alox12	arachidonate 12-lipoxygenase [Source:MGI Symbol;Acc:MGI:87998]
ENSMUSG00000041642	-3.27795	4.03461	116.307	4.07e-27	1.18e-25	495.167	92.3333	898	Kif21b	kinesin family member 21B [Source:MGI Symbol;Acc:MGI:109234]
ENSMUSG00000026196	-3.27526	3.78084	68.9951	9.87e-17	1.21e-15	386.167	88	684.333	Bard1	BRCA1 associated RING domain 1 [Source:MGI Symbol;Acc:MGI:1328361]
ENSMUSG00000046093	-3.27525	4.29661	111.562	4.46e-26	1.17e-24	595.667	112.667	1078.67	Hpcal4	hippocalcin-like 4 [Source:MGI Symbol;Acc:MGI:2157521]
ENSMUSG00000003273	-3.27337	0.221732	24.6538	6.86e-07	2.67e-06	33.3333	6.33333	60.3333	Car11	carbonic anhydrase 11 [Source:MGI Symbol;Acc:MGI:1336193]
ENSMUSG00000037172	-3.27207	3.28059	97.1209	6.52e-23	1.35e-21	292.667	55	530.333	E330009J07Rik	RIKEN cDNA E330009J07 gene [Source:MGI Symbol;Acc:MGI:2444256]
ENSMUSG00000029001	-3.26891	1.25766	50.7095	1.07e-12	8.76e-12	70.5	13.3333	127.667	Fbxo44	F-box protein 44 [Source:MGI Symbol;Acc:MGI:1354744]
ENSMUSG00000031220	-3.26101	-0.83317	15.5749	7.93e-05	0.000220726	15	2.66667	27.3333	Awat2	acyl-CoA wax alcohol acyltransferase 2 [Source:MGI Symbol;Acc:MGI:3045345]
ENSMUSG00000026605	-3.25314	7.02031	72.0419	2.11e-17	2.73e-16	3488.33	632.667	6344	Cenpf	centromere protein F [Source:MGI Symbol;Acc:MGI:1313302]
ENSMUSG00000041119	-3.25044	2.14581	55.442	9.63e-14	8.78e-13	129.833	24	235.667	Pde9a	phosphodiesterase 9A [Source:MGI Symbol;Acc:MGI:1277179]
ENSMUSG00000028865	-3.24023	1.02166	29.5461	5.46e-08	2.47e-07	56.3333	12.3333	100.333	Cd164l2	CD164 sialomucin-like 2 [Source:MGI Symbol;Acc:MGI:1916905]
ENSMUSG00000030431	-3.23971	1.73738	60.4054	7.72e-15	7.79e-14	99	19	179	Tmem238	transmembrane protein 238 [Source:MGI Symbol;Acc:MGI:1922935]
ENSMUSG00000044320	-3.23753	1.5976	38.1048	6.7e-10	3.96e-09	90	17.3333	162.667	1700001O22Rik	RIKEN cDNA 1700001O22 gene [Source:MGI Symbol;Acc:MGI:1923631]
ENSMUSG00000021456	-3.23751	5.27513	71.3219	3.03e-17	3.85e-16	1212.83	254	2171.67	Fbp2	fructose bisphosphatase 2 [Source:MGI Symbol;Acc:MGI:95491]
ENSMUSG00000005883	-3.23405	-1.43033	6.95556	0.00835592	0.0157547	11.1667	1.66667	20.6667	Spo11	SPO11 meiotic protein covalently bound to DSB [Source:MGI Symbol;Acc:MGI:1349669]
ENSMUSG00000024736	-3.23375	5.72265	129.439	5.44e-30	2e-28	1497.67	315.667	2679.67	Tmem132a	transmembrane protein 132A [Source:MGI Symbol;Acc:MGI:2147810]
ENSMUSG00000026644	-3.224	-0.935467	10.8793	0.000972473	0.00220358	13.6667	3	24.3333	Acbd7	acyl-Coenzyme A binding domain containing 7 [Source:MGI Symbol;Acc:MGI:1925495]
ENSMUSG00000031216	-3.22307	4.28338	29.0669	6.99e-08	3.13e-07	546.333	162.333	930.333	Stard8	START domain containing 8 [Source:MGI Symbol;Acc:MGI:2448556]
ENSMUSG00000048216	-3.2204	-1.18972	10.0302	0.00153994	0.00336923	11.3333	2	20.6667	Gpr85	G protein-coupled receptor 85 [Source:MGI Symbol;Acc:MGI:1927851]
ENSMUSG00000032218	-3.21846	6.40799	123.433	1.12e-28	3.72e-27	2276.83	476	4077.67	Ccnb2	cyclin B2 [Source:MGI Symbol;Acc:MGI:88311]
ENSMUSG00000038718	-3.21651	5.63571	140.809	1.77e-32	7.66e-31	1567.67	312	2823.33	Pbx3	pre B cell leukemia homeobox 3 [Source:MGI Symbol;Acc:MGI:97496]
ENSMUSG00000029022	-3.21605	4.63327	171.889	2.86e-39	2.03e-37	750.667	145.667	1355.67	Miip	migration and invasion inhibitory protein [Source:MGI Symbol;Acc:MGI:106506]
ENSMUSG00000020897	-3.21331	6.266	97.902	4.4e-23	9.24e-22	2096.83	509.667	3684	Aurkb	aurora kinase B [Source:MGI Symbol;Acc:MGI:107168]
ENSMUSG00000038453	-3.20754	4.41469	88.3337	5.53e-21	9.6e-20	599.833	137.667	1062	Srcin1	SRC kinase signaling inhibitor 1 [Source:MGI Symbol;Acc:MGI:1933179]
ENSMUSG00000028194	-3.20597	7.90582	116.815	3.15e-27	9.23e-26	6992	1324.67	12659.3	Ddah1	dimethylarginine dimethylaminohydrolase 1 [Source:MGI Symbol;Acc:MGI:1916469]
ENSMUSG00000063320	-3.20511	2.33767	53.8854	2.13e-13	1.87e-12	147.833	28	267.667	1190007I07Rik	RIKEN cDNA 1190007I07 gene [Source:MGI Symbol;Acc:MGI:3698433]
ENSMUSG00000040084	-3.20027	6.7974	122.688	1.63e-28	5.3e-27	3034.67	688.667	5380.67	Bub1b	BUB1B, mitotic checkpoint serine/threonine kinase [Source:MGI Symbol;Acc:MGI:1333889]
ENSMUSG00000062031	-3.18228	3.16768	107.99	2.7e-25	6.69e-24	270.5	53.6667	487.333	Pgghg	protein glucosylgalactosylhydroxylysine glucosidase [Source:MGI Symbol;Acc:MGI:2444047]
ENSMUSG00000030088	-3.17872	1.54015	31.0343	2.54e-08	1.21e-07	85.5	16.6667	154.333	Aldh1l1	aldehyde dehydrogenase 1 family, member L1 [Source:MGI Symbol;Acc:MGI:1340024]
ENSMUSG00000037686	-3.17859	4.75299	121.09	3.65e-28	1.15e-26	777.667	163.667	1391.67	Aspg	asparaginase [Source:MGI Symbol;Acc:MGI:2144822]
ENSMUSG00000039278	-3.17734	5.27269	116.09	4.54e-27	1.31e-25	1297.67	252	2343.33	Pcsk1n	proprotein convertase subtilisin/kexin type 1 inhibitor [Source:MGI Symbol;Acc:MGI:1353431]
ENSMUSG00000030200	-3.17702	0.247272	16.3478	5.27e-05	0.000150946	32.8333	10.3333	55.3333	Bcl2l14	BCL2-like 14 (apoptosis facilitator) [Source:MGI Symbol;Acc:MGI:1914063]
ENSMUSG00000032249	-3.17536	6.1661	168.082	1.94e-38	1.32e-36	2043.33	385.333	3701.33	Anp32a	acidic (leucine-rich) nuclear phosphoprotein 32 family, member A [Source:MGI Symbol;Acc:MGI:108447]
ENSMUSG00000009772	-3.17535	3.57667	83.1167	7.73e-20	1.24e-18	344.667	65.6667	623.667	Nuak2	NUAK family, SNF1-like kinase, 2 [Source:MGI Symbol;Acc:MGI:1921387]
ENSMUSG00000085651	-3.17513	1.96464	52.0481	5.42e-13	4.57e-12	116.333	23	209.667	Gm11695	predicted gene 11695 [Source:MGI Symbol;Acc:MGI:3649841]
ENSMUSG00000030867	-3.16891	6.88124	115.424	6.36e-27	1.8e-25	3195.67	712	5679.33	Plk1	polo-like kinase 1 [Source:MGI Symbol;Acc:MGI:97621]
ENSMUSG00000035936	-3.1673	2.72796	87.5692	8.14e-21	1.39e-19	198.833	39.6667	358	Aldh5a1	aldhehyde dehydrogenase family 5, subfamily A1 [Source:MGI Symbol;Acc:MGI:2441982]
ENSMUSG00000095993	-3.16071	-0.78116	15.0245	0.000106123	0.000288266	15.6667	3	28.3333	Gm21060	predicted gene, 21060 [Source:MGI Symbol;Acc:MGI:5434415]
ENSMUSG00000074397	-3.15657	-0.733781	11.5372	0.000682175	0.00159575	16.1667	3	29.3333	Foxr1	forkhead box R1 [Source:MGI Symbol;Acc:MGI:2685961]
ENSMUSG00000036748	-3.15559	5.34389	211.678	5.91e-48	7.77e-46	1230	248	2212	Cuedc2	CUE domain containing 2 [Source:MGI Symbol;Acc:MGI:1914366]
ENSMUSG00000032661	-3.14995	2.33102	73.1911	1.18e-17	1.57e-16	150.667	30.6667	270.667	Oas3	2'-5' oligoadenylate synthetase 3 [Source:MGI Symbol;Acc:MGI:2180850]
ENSMUSG00000071398	-3.14922	-1.3052	8.64966	0.00327122	0.00669585	10.1667	2	18.3333	2410004P03Rik	RIKEN cDNA 2410004P03 gene [Source:MGI Symbol;Acc:MGI:1920917]
ENSMUSG00000006345	-3.14862	4.21364	60.4543	7.53e-15	7.62e-14	578	104.667	1051.33	Ggt1	gamma-glutamyltransferase 1 [Source:MGI Symbol;Acc:MGI:95706]
ENSMUSG00000021097	-3.14452	4.80329	83.3664	6.82e-20	1.09e-18	758.5	173.333	1343.67	Clmn	calmin [Source:MGI Symbol;Acc:MGI:2136957]
ENSMUSG00000040118	-3.13985	3.35774	72.0067	2.14e-17	2.77e-16	331	65.3333	596.667	Cacna2d1	calcium channel, voltage-dependent, alpha2/delta subunit 1 [Source:MGI Symbol;Acc:MGI:88295]
ENSMUSG00000065952	-3.1352	0.303496	31.8313	1.68e-08	8.19e-08	35.1667	6.66667	63.6667	C330021F23Rik	RIKEN cDNA C330021F23 gene [Source:MGI Symbol;Acc:MGI:3612471]
ENSMUSG00000028064	-3.13447	0.903627	29.6744	5.11e-08	2.33e-07	52.6667	12.3333	93	Sema4a	sema domain, immunoglobulin domain (Ig), transmembrane domain (TM) and short cytoplasmic domain, (semaphorin) 4A [Source:MGI Symbol;Acc:MGI:107560]
ENSMUSG00000020277	-3.13068	8.02145	262.468	4.97e-59	1.68e-56	7884	1616	14152	Pfkl	phosphofructokinase, liver, B-type [Source:MGI Symbol;Acc:MGI:97547]
ENSMUSG00000046449	-3.12343	6.77794	290.255	4.38e-65	2.28e-62	3327.67	684.667	5970.67	Nexmif	expressed sequence C77370 [Source:MGI Symbol;Acc:MGI:2148050]
ENSMUSG00000075389	-3.12091	0.913652	23.3515	1.35e-06	5.02e-06	52.6667	14	91.3333	2810410L24Rik	RIKEN cDNA 2810410L24 gene [Source:MGI Symbol;Acc:MGI:1923627]
ENSMUSG00000078817	-3.10354	3.98846	81.5829	1.68e-19	2.62e-18	504.333	101.667	907	Nlrp12	NLR family, pyrin domain containing 12 [Source:MGI Symbol;Acc:MGI:2676630]
ENSMUSG00000048752	-3.10059	2.20789	27.7345	1.39e-07	5.99e-07	151.5	28	275	Prss50	protease, serine 50 [Source:MGI Symbol;Acc:MGI:2447303]
ENSMUSG00000046733	-3.09946	5.16348	162.675	2.95e-37	1.8e-35	1150.17	234.333	2066	Gprc5a	G protein-coupled receptor, family C, group 5, member A [Source:MGI Symbol;Acc:MGI:1891250]
ENSMUSG00000028664	-3.09742	2.32303	38.4956	5.49e-10	3.27e-09	186.333	33.3333	339.333	Ephb2	Eph receptor B2 [Source:MGI Symbol;Acc:MGI:99611]
ENSMUSG00000036768	-3.09634	5.54864	140.974	1.63e-32	7.07e-31	1320.33	280.667	2360	Kif15	kinesin family member 15 [Source:MGI Symbol;Acc:MGI:1098258]
ENSMUSG00000072294	-3.09293	1.36562	47.6752	5.03e-12	3.82e-11	76.1667	16	136.333	Klf12	Kruppel-like factor 12 [Source:MGI Symbol;Acc:MGI:1333796]
ENSMUSG00000002190	-3.09012	-0.0359031	11.8251	0.00058439	0.00138448	26.5	7	46	Clgn	calmegin [Source:MGI Symbol;Acc:MGI:107472]
ENSMUSG00000070424	-3.08738	2.63096	53.5851	2.48e-13	2.16e-12	176	42.3333	309.667	Art5	ADP-ribosyltransferase 5 [Source:MGI Symbol;Acc:MGI:107948]
ENSMUSG00000042429	-3.08353	0.246427	13.3754	0.00025494	0.000647641	42.5	7.66667	77.3333	Adora1	adenosine A1 receptor [Source:MGI Symbol;Acc:MGI:99401]
ENSMUSG00000069601	-3.07953	4.33124	125.529	3.9e-29	1.33e-27	642.5	132.667	1152.33	Ank3	ankyrin 3, epithelial [Source:MGI Symbol;Acc:MGI:88026]
ENSMUSG00000063905	-3.07808	-0.857313	10.2379	0.00137587	0.00304174	14.3333	3.66667	25	Gm10139	predicted gene 10139 [Source:MGI Symbol;Acc:MGI:3642815]
ENSMUSG00000063108	-3.07239	0.289205	24.365	7.97e-07	3.07e-06	34.5	7	62	Zfp26	zinc finger protein 26 [Source:MGI Symbol;Acc:MGI:99173]
ENSMUSG00000068697	-3.0709	-0.443611	12.9785	0.000315095	0.000788029	20.3333	4.33333	36.3333	Myoz1	myozenin 1 [Source:MGI Symbol;Acc:MGI:1929471]
ENSMUSG00000034156	-3.06975	0.0764667	21.5255	3.49e-06	1.22e-05	30	6.66667	53.3333	Tspoap1	TSPO associated protein 1 [Source:MGI Symbol;Acc:MGI:2450877]
ENSMUSG00000020042	-3.06938	6.73896	76.4688	2.24e-18	3.18e-17	3023.67	674.333	5373	Btbd11	BTB (POZ) domain containing 11 [Source:MGI Symbol;Acc:MGI:1921257]
ENSMUSG00000037731	-3.06287	-0.369012	15.8398	6.89e-05	0.000193413	21.3333	4.33333	38.3333	Themis2	thymocyte selection associated family member 2 [Source:MGI Symbol;Acc:MGI:2446213]
ENSMUSG00000021638	-3.05948	1.62505	35.6646	2.34e-09	1.28e-08	90.3333	20	160.667	Ocln	occludin [Source:MGI Symbol;Acc:MGI:106183]
ENSMUSG00000044317	-3.05812	4.61817	103.257	2.94e-24	6.73e-23	702.667	142.333	1263	Gpr4	G protein-coupled receptor 4 [Source:MGI Symbol;Acc:MGI:2441992]
ENSMUSG00000028539	-3.05731	0.350314	16.3451	5.28e-05	0.000151072	35.1667	8.33333	62	Artn	artemin [Source:MGI Symbol;Acc:MGI:1333791]
ENSMUSG00000028927	-3.05599	1.50958	45.404	1.6e-11	1.15e-10	84	17.6667	150.333	Padi2	peptidyl arginine deiminase, type II [Source:MGI Symbol;Acc:MGI:1338892]
ENSMUSG00000033952	-3.04711	5.87723	75.4086	3.83e-18	5.31e-17	1568.17	400.333	2736	Aspm	asp (abnormal spindle)-like, microcephaly associated (Drosophila) [Source:MGI Symbol;Acc:MGI:1334448]
ENSMUSG00000039377	-3.04373	-0.193938	17.3854	3.05e-05	9.09e-05	24.5	5	44	Hlx	H2.0-like homeobox [Source:MGI Symbol;Acc:MGI:96109]
ENSMUSG00000046312	-3.03879	3.18672	37.5618	8.86e-10	5.15e-09	292	62.6667	521.333	AI464131	expressed sequence AI464131 [Source:MGI Symbol;Acc:MGI:2140300]
ENSMUSG00000021944	-3.03839	4.60688	143.364	4.89e-33	2.19e-31	729.5	159	1300	Gata4	GATA binding protein 4 [Source:MGI Symbol;Acc:MGI:95664]
ENSMUSG00000067629	-3.0379	4.74439	94.6985	2.22e-22	4.37e-21	810.667	180.667	1440.67	Syngap1	synaptic Ras GTPase activating protein 1 homolog (rat) [Source:MGI Symbol;Acc:MGI:3039785]
ENSMUSG00000002985	-3.03531	4.36513	130.302	3.52e-30	1.31e-28	623.167	135.333	1111	Apoe	apolipoprotein E [Source:MGI Symbol;Acc:MGI:88057]
ENSMUSG00000053395	-3.03518	-0.134725	19.9737	7.85e-06	2.6e-05	25.5	5.33333	45.6667	Cacng8	calcium channel, voltage-dependent, gamma subunit 8 [Source:MGI Symbol;Acc:MGI:1932376]
ENSMUSG00000071770	-3.03473	2.24044	36.8563	1.27e-09	7.24e-09	133.833	29.3333	238.333	Rhox4e	reproductive homeobox 4E [Source:MGI Symbol;Acc:MGI:3613390]
ENSMUSG00000001334	-3.03098	1.33279	23.3629	1.34e-06	4.99e-06	71	20	122	Fndc5	fibronectin type III domain containing 5 [Source:MGI Symbol;Acc:MGI:1917614]
ENSMUSG00000028943	-3.03015	3.39502	81.3666	1.87e-19	2.91e-18	306.833	70	543.667	Espn	espin [Source:MGI Symbol;Acc:MGI:1861630]
ENSMUSG00000028702	-3.02896	4.44471	72.6692	1.53e-17	2.01e-16	612	154.667	1069.33	Rad54l	RAD54 like (S. cerevisiae) [Source:MGI Symbol;Acc:MGI:894697]
ENSMUSG00000051067	-3.02471	1.63314	52.5811	4.13e-13	3.53e-12	92	20	164	Lingo3	leucine rich repeat and Ig domain containing 3 [Source:MGI Symbol;Acc:MGI:3609246]
ENSMUSG00000025215	-3.02417	1.03572	30.1079	4.09e-08	1.89e-07	63.5	13.3333	113.667	Tlx1	T cell leukemia, homeobox 1 [Source:MGI Symbol;Acc:MGI:98769]
ENSMUSG00000050050	-3.0241	1.72341	30.667	3.06e-08	1.44e-07	94	23	165	Ccdc158	coiled-coil domain containing 158 [Source:MGI Symbol;Acc:MGI:2444555]
ENSMUSG00000046550	-3.01942	-0.226146	12.5667	0.000392681	0.000959713	23.5	5.66667	41.3333	Spin2c	spindlin family, member 2C [Source:MGI Symbol;Acc:MGI:3605548]
ENSMUSG00000035357	-3.01831	0.604382	33.8865	5.84e-09	3.04e-08	44.1667	9.66667	78.6667	Pdzrn3	PDZ domain containing RING finger 3 [Source:MGI Symbol;Acc:MGI:1933157]
ENSMUSG00000034645	-3.01711	3.08723	66.1217	4.24e-16	4.89e-15	250.167	53.6667	446.667	Zyg11a	zyg-11 family member A, cell cycle regulator [Source:MGI Symbol;Acc:MGI:2446208]
ENSMUSG00000024799	-3.01527	3.34239	80.2911	3.23e-19	4.95e-18	309.667	67.6667	551.667	Tm7sf2	transmembrane 7 superfamily member 2 [Source:MGI Symbol;Acc:MGI:1920416]
ENSMUSG00000046160	-3.01095	-0.304764	11.9049	0.000559878	0.0013337	22.5	5	40	Olig1	oligodendrocyte transcription factor 1 [Source:MGI Symbol;Acc:MGI:1355334]
ENSMUSG00000018470	-3.00645	0.24822	18.0592	2.14e-05	6.56e-05	33.5	7.33333	59.6667	Kcnab3	potassium voltage-gated channel, shaker-related subfamily, beta member 3 [Source:MGI Symbol;Acc:MGI:1336208]
ENSMUSG00000048402	-3.00093	1.78206	38.3485	5.92e-10	3.51e-09	99.6667	21	178.333	Gli2	GLI-Kruppel family member GLI2 [Source:MGI Symbol;Acc:MGI:95728]
ENSMUSG00000092627	-3.00067	0.429116	28.6118	8.84e-08	3.91e-07	38.5	8.33333	68.6667	D130058E05Rik	RIKEN cDNA D130058E05 gene [Source:MGI Symbol;Acc:MGI:2444614]
ENSMUSG00000032006	-2.99757	1.40428	38.328	5.98e-10	3.54e-09	78.1667	17.3333	139	Pdgfd	platelet-derived growth factor, D polypeptide [Source:MGI Symbol;Acc:MGI:1919035]
ENSMUSG00000044201	-2.99703	3.97555	113.74	1.49e-26	4.08e-25	465.833	105.333	826.333	Cdc25c	cell division cycle 25C [Source:MGI Symbol;Acc:MGI:88350]
ENSMUSG00000020415	-2.9911	5.5449	98.4276	3.37e-23	7.14e-22	1306.67	361	2252.33	Pttg1	pituitary tumor-transforming gene 1 [Source:MGI Symbol;Acc:MGI:1353578]
ENSMUSG00000028678	-2.98586	6.10555	96.4654	9.08e-23	1.86e-21	1855.67	451.333	3260	Kif2c	kinesin family member 2C [Source:MGI Symbol;Acc:MGI:1921054]
ENSMUSG00000068079	-2.97901	1.94122	23.6848	1.13e-06	4.27e-06	111.5	41.3333	181.667	Tcf15	transcription factor 15 [Source:MGI Symbol;Acc:MGI:104664]
ENSMUSG00000073678	-2.97464	6.59849	122.473	1.82e-28	5.84e-27	2720.83	661.667	4780	Pgap1	post-GPI attachment to proteins 1 [Source:MGI Symbol;Acc:MGI:2443342]
ENSMUSG00000059022	-2.97434	1.61252	39.7982	2.82e-10	1.75e-09	90.8333	20.6667	161	Kcp	kielin/chordin-like protein [Source:MGI Symbol;Acc:MGI:2141640]
ENSMUSG00000032419	-2.97267	2.70145	33.9729	5.59e-09	2.92e-08	196	44.3333	347.667	Tbx18	T-box18 [Source:MGI Symbol;Acc:MGI:1923615]
ENSMUSG00000028813	-2.97232	1.6083	26.9038	2.14e-07	8.99e-07	113.833	21.6667	206	CK137956	cDNA sequence CK137956 [Source:MGI Symbol;Acc:MGI:3616080]
ENSMUSG00000058290	-2.97218	6.78301	126.165	2.83e-29	9.79e-28	3046.17	771.667	5320.67	Espl1	extra spindle pole bodies 1, separase [Source:MGI Symbol;Acc:MGI:2146156]
ENSMUSG00000022843	-2.95746	4.83138	116.743	3.27e-27	9.55e-26	821	197.667	1444.33	Clcn2	chloride channel, voltage-sensitive 2 [Source:MGI Symbol;Acc:MGI:105061]
ENSMUSG00000033256	-2.95495	2.57091	66.6552	3.23e-16	3.79e-15	178.167	40.6667	315.667	Shf	Src homology 2 domain containing F [Source:MGI Symbol;Acc:MGI:3613669]
ENSMUSG00000025227	-2.95483	5.17607	149.025	2.83e-34	1.39e-32	1150.5	257.333	2043.67	Mfsd13a	major facilitator superfamily domain containing 13a [Source:MGI Symbol;Acc:MGI:1922396]
ENSMUSG00000079000	-2.9526	-0.298451	12.5089	0.000405008	0.000986987	22	6	38	Dnmt3bos	DNA methyltransferase 3B, opposite strand [Source:MGI Symbol;Acc:MGI:2685409]
ENSMUSG00000029516	-2.93549	5.58941	80.8869	2.39e-19	3.69e-18	1292.33	324.667	2260	Cit	citron [Source:MGI Symbol;Acc:MGI:105313]
ENSMUSG00000019960	-2.9321	6.34573	46.1504	1.1e-11	8.01e-11	2320.5	551.667	4089.33	Dusp6	dual specificity phosphatase 6 [Source:MGI Symbol;Acc:MGI:1914853]
ENSMUSG00000031004	-2.92606	8.29917	69.5003	7.64e-17	9.39e-16	8418.17	2134.33	14702	Mki67	antigen identified by monoclonal antibody Ki 67 [Source:MGI Symbol;Acc:MGI:106035]
ENSMUSG00000006576	-2.92254	3.10435	68.7414	1.12e-16	1.36e-15	258.833	60.6667	457	Slc4a3	solute carrier family 4 (anion exchanger), member 3 [Source:MGI Symbol;Acc:MGI:109350]
ENSMUSG00000061718	-2.92193	-1.47307	6.94533	0.00840385	0.0158362	9	2	16	Ppp1r1b	protein phosphatase 1, regulatory (inhibitor) subunit 1B [Source:MGI Symbol;Acc:MGI:94860]
ENSMUSG00000027201	-2.92086	6.03137	227.2	2.43e-51	4.39e-49	1982.17	461.667	3502.67	Myef2	myelin basic protein expression factor 2, repressor [Source:MGI Symbol;Acc:MGI:104592]
ENSMUSG00000098760	-2.91828	2.92546	89.6865	2.79e-21	4.96e-20	228.333	53.3333	403.333	Gm2164	predicted gene 27247 [Source:MGI Symbol;Acc:MGI:5521090]
ENSMUSG00000003779	-2.91665	6.5282	129.555	5.13e-30	1.89e-28	2573.5	664.333	4482.67	Kif20a	kinesin family member 20A [Source:MGI Symbol;Acc:MGI:1201682]
ENSMUSG00000020020	-2.91011	1.21165	31.0319	2.54e-08	1.21e-07	67.5	16.3333	118.667	Usp44	ubiquitin specific peptidase 44 [Source:MGI Symbol;Acc:MGI:3045318]
ENSMUSG00000020178	-2.90958	1.25591	28.9883	7.28e-08	3.25e-07	68	17	119	Adora2a	adenosine A2a receptor [Source:MGI Symbol;Acc:MGI:99402]
ENSMUSG00000013921	-2.90929	5.26357	62.6819	2.43e-15	2.61e-14	1055.33	240	1870.67	Clip3	CAP-GLY domain containing linker protein 3 [Source:MGI Symbol;Acc:MGI:1923936]
ENSMUSG00000035121	-2.90753	-1.694	6.02096	0.014137	0.025351	7.83333	1.66667	14	Neil2	nei like 2 (E. coli) [Source:MGI Symbol;Acc:MGI:2686058]
ENSMUSG00000046295	-2.90099	1.99426	24.8826	6.09e-07	2.39e-06	109.167	25.3333	193	Ankle1	ankyrin repeat and LEM domain containing 1 [Source:MGI Symbol;Acc:MGI:1918775]
ENSMUSG00000068329	-2.89439	4.48433	68.9548	1.01e-16	1.23e-15	634.833	179.667	1090	Htra2	HtrA serine peptidase 2 [Source:MGI Symbol;Acc:MGI:1928676]
ENSMUSG00000032609	-2.89053	1.36865	40.5966	1.87e-10	1.19e-09	76.3333	18	134.667	Klhdc8b	kelch domain containing 8B [Source:MGI Symbol;Acc:MGI:1925517]
ENSMUSG00000029570	-2.88963	-1.12335	9.78697	0.00175753	0.0037974	11.8333	2.66667	21	Lfng	LFNG O-fucosylpeptide 3-beta-N-acetylglucosaminyltransferase [Source:MGI Symbol;Acc:MGI:1095413]
ENSMUSG00000015880	-2.8888	5.78889	100.933	9.51e-24	2.09e-22	1563.33	416.667	2710	Ncapg	non-SMC condensin I complex, subunit G [Source:MGI Symbol;Acc:MGI:1930197]
ENSMUSG00000000673	-2.88784	-1.05959	4.89574	0.026923	0.0449881	12.3333	4.33333	20.3333	Haao	3-hydroxyanthranilate 3,4-dioxygenase [Source:MGI Symbol;Acc:MGI:1349444]
ENSMUSG00000027330	-2.88662	4.05243	142.338	8.2e-33	3.63e-31	501.167	119	883.333	Cdc25b	cell division cycle 25B [Source:MGI Symbol;Acc:MGI:99701]
ENSMUSG00000020566	-2.8838	1.82094	49.5978	1.89e-12	1.5e-11	105.167	25	185.333	Atp6v1c2	ATPase, H+ transporting, lysosomal V1 subunit C2 [Source:MGI Symbol;Acc:MGI:1916025]
ENSMUSG00000031586	-2.88273	6.21565	258.487	3.67e-58	1.15e-55	2252.83	537.667	3968	Rbpms	RNA binding protein gene with multiple splicing [Source:MGI Symbol;Acc:MGI:1334446]
ENSMUSG00000063354	-2.87935	2.58588	51.12	8.69e-13	7.17e-12	184	43.3333	324.667	Slc39a4	solute carrier family 39 (zinc transporter), member 4 [Source:MGI Symbol;Acc:MGI:1919277]
ENSMUSG00000032105	-2.8785	0.0391192	18.4947	1.7e-05	5.32e-05	29.1667	7	51.3333	Pdzd3	PDZ domain containing 3 [Source:MGI Symbol;Acc:MGI:2429554]
ENSMUSG00000026831	-2.87719	1.8608	35.3866	2.7e-09	1.47e-08	108.167	26	190.333	1700007K13Rik	RIKEN cDNA 1700007K13 gene [Source:MGI Symbol;Acc:MGI:1916577]
ENSMUSG00000097412	-2.87614	0.00196204	16.326	5.33e-05	0.000152382	28.3333	6.66667	50	1810014B01Rik	RIKEN cDNA 1810014B01 gene [Source:MGI Symbol;Acc:MGI:1913513]
ENSMUSG00000046152	-2.87442	2.92926	53.0777	3.21e-13	2.76e-12	218	51.6667	384.333	Fut10	fucosyltransferase 10 [Source:MGI Symbol;Acc:MGI:2384748]
ENSMUSG00000027478	-2.87084	8.42743	201.527	9.7e-46	1.08e-43	10446.8	2512.33	18381.3	Dnmt3b	DNA methyltransferase 3B [Source:MGI Symbol;Acc:MGI:1261819]
ENSMUSG00000022382	-2.86917	8.27801	178.06	1.29e-40	9.83e-39	9238.83	2200.67	16277	Wnt7b	wingless-type MMTV integration site family, member 7B [Source:MGI Symbol;Acc:MGI:98962]
ENSMUSG00000050212	-2.86666	2.48087	44.1056	3.11e-11	2.16e-10	161	38	284	Eva1b	eva-1 homolog B (C. elegans) [Source:MGI Symbol;Acc:MGI:1922063]
ENSMUSG00000038555	-2.86548	-1.51222	7.06828	0.00784606	0.0148638	9.83333	2	17.6667	Reep2	receptor accessory protein 2 [Source:MGI Symbol;Acc:MGI:2385070]
ENSMUSG00000034930	-2.86448	0.357896	22.067	2.63e-06	9.39e-06	36.5	9	64	Rtkn	rhotekin [Source:MGI Symbol;Acc:MGI:107371]
ENSMUSG00000024968	-2.86355	6.80657	132.532	1.14e-30	4.42e-29	3172.17	855	5489.33	Rcor2	REST corepressor 2 [Source:MGI Symbol;Acc:MGI:1859854]
ENSMUSG00000036764	-2.8609	1.70041	46.6392	8.53e-12	6.32e-11	96.5	23.3333	169.667	Dnajc12	DnaJ heat shock protein family (Hsp40) member C12 [Source:MGI Symbol;Acc:MGI:1353428]
ENSMUSG00000091490	-2.86037	6.02046	257.958	4.78e-58	1.47e-55	1967.33	476	3458.67	Triml2	tripartite motif family-like 2 [Source:MGI Symbol;Acc:MGI:3642989]
ENSMUSG00000003526	-2.85992	4.90346	111.935	3.69e-26	9.78e-25	888.5	212	1565	Prodh	proline dehydrogenase [Source:MGI Symbol;Acc:MGI:97770]
ENSMUSG00000028971	-2.85941	-0.888488	11.5257	0.000686389	0.00160478	14.1667	3.33333	25	Cort	cortistatin [Source:MGI Symbol;Acc:MGI:109538]
ENSMUSG00000074825	-2.85919	3.49061	113.239	1.91e-26	5.18e-25	338.833	82	595.667	Itpripl1	inositol 1,4,5-triphosphate receptor interacting protein-like 1 [Source:MGI Symbol;Acc:MGI:1920588]
ENSMUSG00000038252	-2.854	7.97423	119.877	6.73e-28	2.07e-26	7119.83	1744.33	12495.3	Ncapd2	non-SMC condensin I complex, subunit D2 [Source:MGI Symbol;Acc:MGI:1915548]
ENSMUSG00000017390	-2.85284	3.25505	48.361	3.55e-12	2.73e-11	273	74.6667	471.333	Aldoc	aldolase C, fructose-bisphosphate [Source:MGI Symbol;Acc:MGI:101863]
ENSMUSG00000092470	-2.84874	0.14956	23.3586	1.34e-06	5e-06	31.8333	8	55.6667	Gm20518	predicted gene 20518 [Source:MGI Symbol;Acc:MGI:5141983]
ENSMUSG00000035413	-2.84384	3.54516	83.105	7.78e-20	1.24e-18	348.167	86.3333	610	Tmem98	transmembrane protein 98 [Source:MGI Symbol;Acc:MGI:1923457]
ENSMUSG00000025422	-2.84363	2.35611	45.9141	1.24e-11	8.99e-11	153	37.3333	268.667	Agap2	ArfGAP with GTPase domain, ankyrin repeat and PH domain 2 [Source:MGI Symbol;Acc:MGI:3580016]
ENSMUSG00000078566	-2.84317	3.26265	103.859	2.17e-24	5.02e-23	289	70.6667	507.333	Bnip3	BCL2/adenovirus E1B interacting protein 3 [Source:MGI Symbol;Acc:MGI:109326]
ENSMUSG00000028100	-2.84242	2.75394	71.6254	2.6e-17	3.33e-16	202.333	49.3333	355.333	Nudt17	nudix (nucleoside diphosphate linked moiety X)-type motif 17 [Source:MGI Symbol;Acc:MGI:1925623]
ENSMUSG00000046020	-2.83931	4.44831	120.737	4.36e-28	1.36e-26	660.167	162	1158.33	Pofut1	protein O-fucosyltransferase 1 [Source:MGI Symbol;Acc:MGI:2153207]
ENSMUSG00000047534	-2.83708	5.11195	128.208	1.01e-29	3.63e-28	1007.17	257	1757.33	Mis18bp1	MIS18 binding protein 1 [Source:MGI Symbol;Acc:MGI:2145099]
ENSMUSG00000020716	-2.83369	3.98345	96.4125	9.33e-23	1.9e-21	477.5	117	838	Nf1	neurofibromin 1 [Source:MGI Symbol;Acc:MGI:97306]
ENSMUSG00000028518	-2.83231	1.78432	32.6849	1.08e-08	5.42e-08	98.3333	23.6667	173	Prkaa2	protein kinase, AMP-activated, alpha 2 catalytic subunit [Source:MGI Symbol;Acc:MGI:1336173]
ENSMUSG00000075590	-2.83219	1.92862	33.7098	6.4e-09	3.31e-08	130.333	29.3333	231.333	Nrbp2	nuclear receptor binding protein 2 [Source:MGI Symbol;Acc:MGI:2385017]
ENSMUSG00000029660	-2.83145	0.853433	31.5543	1.94e-08	9.38e-08	52.6667	12.6667	92.6667	Tex26	testis expressed 26 [Source:MGI Symbol;Acc:MGI:1923110]
ENSMUSG00000044576	-2.82991	1.40436	38.5954	5.21e-10	3.12e-09	78.1667	19.3333	137	Garem2	GRB2 associated regulator of MAPK1 subtype 2 [Source:MGI Symbol;Acc:MGI:2685290]
ENSMUSG00000047146	-2.82976	6.18494	107.608	3.28e-25	8.03e-24	2067.33	571.333	3563.33	Tet1	tet methylcytosine dioxygenase 1 [Source:MGI Symbol;Acc:MGI:1098693]
ENSMUSG00000029650	-2.82927	2.58912	61.8512	3.7e-15	3.9e-14	180.5	44.3333	316.667	Slc46a3	solute carrier family 46, member 3 [Source:MGI Symbol;Acc:MGI:1918956]
ENSMUSG00000048065	-2.82926	-0.922114	9.39335	0.00217774	0.00461903	14.1667	3.33333	25	Cyb5r2	cytochrome b5 reductase 2 [Source:MGI Symbol;Acc:MGI:2444415]
ENSMUSG00000101172	-2.82504	-1.99046	5.10368	0.0238752	0.0404547	8.5	1.33333	15.6667	Gm28535	predicted gene 28535 [Source:MGI Symbol;Acc:MGI:5579241]
ENSMUSG00000083287	-2.82077	-0.757914	10.7918	0.00101949	0.00230318	16	4	28	Gm13502	predicted gene 13502 [Source:MGI Symbol;Acc:MGI:3649894]
ENSMUSG00000029646	-2.81943	6.65144	112.13	3.35e-26	8.93e-25	2904.5	766	5043	Cdx2	caudal type homeobox 2 [Source:MGI Symbol;Acc:MGI:88361]
ENSMUSG00000040938	-2.817	0.685364	21.5504	3.45e-06	1.21e-05	59.6667	12.3333	107	Slc16a11	solute carrier family 16 (monocarboxylic acid transporters), member 11 [Source:MGI Symbol;Acc:MGI:2663709]
ENSMUSG00000048240	-2.8138	2.29719	45.3826	1.62e-11	1.16e-10	147.167	36.6667	257.667	Gng7	guanine nucleotide binding protein (G protein), gamma 7 [Source:MGI Symbol;Acc:MGI:95787]
ENSMUSG00000016933	-2.80942	3.42465	50.1973	1.39e-12	1.13e-11	301	72	530	Plcg1	phospholipase C, gamma 1 [Source:MGI Symbol;Acc:MGI:97615]
ENSMUSG00000023505	-2.80868	6.59903	91.1555	1.33e-21	2.43e-20	2626.83	720.333	4533.33	Cdca3	cell division cycle associated 3 [Source:MGI Symbol;Acc:MGI:1315198]
ENSMUSG00000026321	-2.80867	0.858571	26.7754	2.29e-07	9.57e-07	53	13.3333	92.6667	Tnfrsf11a	tumor necrosis factor receptor superfamily, member 11a, NFKB activator [Source:MGI Symbol;Acc:MGI:1314891]
ENSMUSG00000074217	-2.80751	0.917209	31.4557	2.04e-08	9.85e-08	55	13.3333	96.6667	2210011C24Rik	RIKEN cDNA 2210011C24 gene [Source:MGI Symbol;Acc:MGI:1917384]
ENSMUSG00000068373	-2.80427	4.2061	36.4132	1.6e-09	8.92e-09	525.167	153.333	897	D430041D05Rik	RIKEN cDNA D430041D05 gene [Source:MGI Symbol;Acc:MGI:2181743]
ENSMUSG00000030032	-2.80132	2.4889	60.6524	6.81e-15	6.92e-14	168.167	42	294.333	Wdr54	WD repeat domain 54 [Source:MGI Symbol;Acc:MGI:1922909]
ENSMUSG00000027306	-2.79908	5.33903	106.464	5.84e-25	1.4e-23	1148.33	327.333	1969.33	Nusap1	nucleolar and spindle associated protein 1 [Source:MGI Symbol;Acc:MGI:2675669]
ENSMUSG00000025154	-2.79819	7.07028	107.983	2.71e-25	6.7e-24	3802.67	1164.67	6440.67	Arhgap19	Rho GTPase activating protein 19 [Source:MGI Symbol;Acc:MGI:1918335]
ENSMUSG00000044303	-2.79756	4.86945	125.941	3.17e-29	1.08e-27	850.5	222	1479	Cdkn2a	cyclin-dependent kinase inhibitor 2A [Source:MGI Symbol;Acc:MGI:104738]
ENSMUSG00000034926	-2.79575	6.99458	194.34	3.59e-44	3.57e-42	3786.33	942	6630.67	Dhcr24	24-dehydrocholesterol reductase [Source:MGI Symbol;Acc:MGI:1922004]
ENSMUSG00000000682	-2.79442	2.18557	53.5264	2.55e-13	2.22e-12	136	34	238	Cd52	CD52 antigen [Source:MGI Symbol;Acc:MGI:1346088]
ENSMUSG00000062044	-2.79435	4.82255	85.5884	2.22e-20	3.66e-19	805.833	228.667	1383	Lmtk3	lemur tyrosine kinase 3 [Source:MGI Symbol;Acc:MGI:3039582]
ENSMUSG00000051811	-2.79337	3.78999	61.039	5.6e-15	5.77e-14	410.5	102	719	Cox6b2	cytochrome c oxidase subunit VIb polypeptide 2 [Source:MGI Symbol;Acc:MGI:3044182]
ENSMUSG00000024795	-2.79315	6.70432	110.951	6.06e-26	1.59e-24	2949.83	909.333	4990.33	Kif20b	kinesin family member 20B [Source:MGI Symbol;Acc:MGI:2444576]
ENSMUSG00000045394	-2.79249	7.67251	181.17	2.69e-41	2.18e-39	6129	1551.67	10706.3	Epcam	epithelial cell adhesion molecule [Source:MGI Symbol;Acc:MGI:106653]
ENSMUSG00000031951	-2.79152	5.57923	137.668	8.61e-32	3.55e-30	1456.67	371.333	2542	Tmem231	transmembrane protein 231 [Source:MGI Symbol;Acc:MGI:2685024]
ENSMUSG00000062542	-2.78472	1.74617	46.3334	9.98e-12	7.33e-11	99.5	25	174	Syt9	synaptotagmin IX [Source:MGI Symbol;Acc:MGI:1926373]
ENSMUSG00000034773	-2.78417	4.33691	53.7378	2.29e-13	2e-12	560.333	174.333	946.333	BC030867	cDNA sequence BC030867 [Source:MGI Symbol;Acc:MGI:2387601]
ENSMUSG00000033669	-2.78037	6.55419	179.17	7.35e-41	5.65e-39	2815	721	4909	Zfp7	zinc finger protein 7 [Source:MGI Symbol;Acc:MGI:99208]
ENSMUSG00000056724	-2.77877	5.07768	101.374	7.62e-24	1.68e-22	989.833	260.333	1719.33	Nbeal2	neurobeachin-like 2 [Source:MGI Symbol;Acc:MGI:2448554]
ENSMUSG00000017314	-2.77839	2.74251	70.3018	5.09e-17	6.35e-16	201	51.3333	350.667	Mpp2	membrane protein, palmitoylated 2 (MAGUK p55 subfamily member 2) [Source:MGI Symbol;Acc:MGI:1858257]
ENSMUSG00000022034	-2.77736	5.34421	90.6776	1.69e-21	3.06e-20	1122.5	294.333	1950.67	Esco2	establishment of sister chromatid cohesion N-acetyltransferase 2 [Source:MGI Symbol;Acc:MGI:1919238]
ENSMUSG00000047996	-2.77563	2.99683	44.0056	3.27e-11	2.26e-10	229.833	64	395.667	Prrg1	proline rich Gla (G-carboxyglutamic acid) 1 [Source:MGI Symbol;Acc:MGI:1917364]
ENSMUSG00000047751	-2.77467	8.02374	174.853	6.45e-40	4.74e-38	7944.83	2043	13846.7	Utf1	undifferentiated embryonic cell transcription factor 1 [Source:MGI Symbol;Acc:MGI:1276125]
ENSMUSG00000000142	-2.77428	1.70355	29.1261	6.78e-08	3.04e-07	109.5	25.6667	193.333	Axin2	axin 2 [Source:MGI Symbol;Acc:MGI:1270862]
ENSMUSG00000022390	-2.77359	5.59996	182.702	1.25e-41	1.06e-39	1469.5	375	2564	Zc3h7b	zinc finger CCCH type containing 7B [Source:MGI Symbol;Acc:MGI:1328310]
ENSMUSG00000029710	-2.77091	6.44819	123.819	9.23e-29	3.08e-27	2518	650.333	4385.67	Ephb4	Eph receptor B4 [Source:MGI Symbol;Acc:MGI:104757]
ENSMUSG00000042942	-2.76666	4.47124	91.5489	1.09e-21	2.03e-20	817	187	1447	Greb1l	growth regulation by estrogen in breast cancer-like [Source:MGI Symbol;Acc:MGI:3576497]
ENSMUSG00000027331	-2.76627	5.00011	97.4057	5.65e-23	1.18e-21	911.833	257.667	1566	Knstrn	kinetochore-localized astrin/SPAG5 binding [Source:MGI Symbol;Acc:MGI:1289298]
ENSMUSG00000041477	-2.76136	0.12404	16.9919	3.75e-05	0.000109869	30.1667	8.66667	51.6667	Dcp1b	decapping mRNA 1B [Source:MGI Symbol;Acc:MGI:2442404]
ENSMUSG00000067144	-2.76119	1.3857	27.7737	1.36e-07	5.88e-07	75.1667	20.6667	129.667	Slc22a7	solute carrier family 22 (organic anion transporter), member 7 [Source:MGI Symbol;Acc:MGI:1859559]
ENSMUSG00000021913	-2.7611	6.09749	129.092	6.47e-30	2.35e-28	2096.5	540.667	3652.33	Ogdhl	oxoglutarate dehydrogenase-like [Source:MGI Symbol;Acc:MGI:3616088]
ENSMUSG00000026646	-2.75826	3.61488	52.2443	4.9e-13	4.17e-12	351.333	101.667	601	Suv39h2	suppressor of variegation 3-9 homolog 2 (Drosophila) [Source:MGI Symbol;Acc:MGI:1890396]
ENSMUSG00000020027	-2.75572	5.17275	45.3021	1.69e-11	1.21e-10	1034	298.667	1769.33	Socs2	suppressor of cytokine signaling 2 [Source:MGI Symbol;Acc:MGI:1201787]
ENSMUSG00000098132	-2.75512	0.872504	19.4994	1.01e-05	3.28e-05	52	19.3333	84.6667	Rassf10	Ras association (RalGDS/AF-6) domain family (N-terminal) member 10 [Source:MGI Symbol;Acc:MGI:1925998]
ENSMUSG00000023266	-2.75349	1.74554	40.9763	1.54e-10	9.84e-10	99.6667	26	173.333	Frs3	fibroblast growth factor receptor substrate 3 [Source:MGI Symbol;Acc:MGI:2135965]
ENSMUSG00000006311	-2.75099	0.323487	22.1825	2.48e-06	8.89e-06	35.8333	9	62.6667	Etv2	ets variant 2 [Source:MGI Symbol;Acc:MGI:99253]
ENSMUSG00000041718	-2.74971	7.19576	227.757	1.84e-51	3.36e-49	4446.83	1151.33	7742.33	Alg13	asparagine-linked glycosylation 13 [Source:MGI Symbol;Acc:MGI:1914824]
ENSMUSG00000004035	-2.73879	0.742696	25.5408	4.33e-07	1.74e-06	47.1667	13.3333	81	Gstm7	glutathione S-transferase, mu 7 [Source:MGI Symbol;Acc:MGI:1915562]
ENSMUSG00000026380	-2.73622	7.18752	105.07	1.18e-24	2.77e-23	4179.17	1185.67	7172.67	Tfcp2l1	transcription factor CP2-like 1 [Source:MGI Symbol;Acc:MGI:2444691]
ENSMUSG00000022949	-2.73437	1.51142	23.5253	1.23e-06	4.61e-06	81.1667	24.3333	138	Clic6	chloride intracellular channel 6 [Source:MGI Symbol;Acc:MGI:2146607]
ENSMUSG00000002578	-2.73033	-0.28144	11.6493	0.000642261	0.00151022	22.3333	7.33333	37.3333	Ikzf4	IKAROS family zinc finger 4 [Source:MGI Symbol;Acc:MGI:1343139]
ENSMUSG00000075602	-2.72641	5.01743	72.1234	2.02e-17	2.63e-16	937.167	235.333	1639	Ly6a	lymphocyte antigen 6 complex, locus A [Source:MGI Symbol;Acc:MGI:107527]
ENSMUSG00000037846	-2.72348	2.19782	55.1747	1.1e-13	9.99e-13	137	35.6667	238.333	Rtkn2	rhotekin 2 [Source:MGI Symbol;Acc:MGI:2158417]
ENSMUSG00000041605	-2.71956	4.13675	113.662	1.55e-26	4.22e-25	531.333	140	922.667	5730559C18Rik	RIKEN cDNA 5730559C18 gene [Source:MGI Symbol;Acc:MGI:1921579]
ENSMUSG00000056999	-2.71947	6.85237	172.489	2.12e-39	1.51e-37	3375.83	917	5834.67	Ide	insulin degrading enzyme [Source:MGI Symbol;Acc:MGI:96412]
ENSMUSG00000028392	-2.71853	4.64084	117.564	2.16e-27	6.41e-26	744.667	198.333	1291	Bspry	B-box and SPRY domain containing [Source:MGI Symbol;Acc:MGI:2177191]
ENSMUSG00000054200	-2.71572	0.0938984	11.2454	0.000798204	0.00184453	29.8333	8.33333	51.3333	Ffar4	free fatty acid receptor 4 [Source:MGI Symbol;Acc:MGI:2147577]
ENSMUSG00000008206	-2.71455	2.37346	35.2903	2.84e-09	1.54e-08	151.5	39	264	Cers4	ceramide synthase 4 [Source:MGI Symbol;Acc:MGI:1914510]
ENSMUSG00000036111	-2.7131	-0.500428	13.1433	0.000288552	0.000724998	19.3333	5	33.6667	Lmo1	LIM domain only 1 [Source:MGI Symbol;Acc:MGI:102812]
ENSMUSG00000047368	-2.70956	6.85133	119.822	6.92e-28	2.13e-26	4083	1040.33	7125.67	Abhd17b	abhydrolase domain containing 17B [Source:MGI Symbol;Acc:MGI:1917816]
ENSMUSG00000079481	-2.70599	1.73482	26.5845	2.52e-07	1.05e-06	98.5	26.3333	170.667	Nhsl2	NHS-like 2 [Source:MGI Symbol;Acc:MGI:3645090]
ENSMUSG00000032202	-2.70576	3.53657	106.054	7.17e-25	1.71e-23	349.667	92.6667	606.667	Rab27a	RAB27A, member RAS oncogene family [Source:MGI Symbol;Acc:MGI:1861441]
ENSMUSG00000059708	-2.70257	6.74931	124.601	6.22e-29	2.1e-27	3511.33	925.667	6097	Akap17b	A kinase (PRKA) anchor protein 17B [Source:MGI Symbol;Acc:MGI:2443758]
ENSMUSG00000009739	-2.69595	3.86896	80.2535	3.29e-19	5.04e-18	428.667	111.667	745.667	Pou6f1	POU domain, class 6, transcription factor 1 [Source:MGI Symbol;Acc:MGI:102935]
ENSMUSG00000044986	-2.69227	4.18212	110.025	9.67e-26	2.49e-24	548.5	147	950	Tst	thiosulfate sulfurtransferase, mitochondrial [Source:MGI Symbol;Acc:MGI:98852]
ENSMUSG00000056758	-2.69178	8.35085	122.057	2.24e-28	7.19e-27	9554.17	2496	16612.3	Hmga2	high mobility group AT-hook 2 [Source:MGI Symbol;Acc:MGI:101761]
ENSMUSG00000038119	-2.69156	3.94979	65.806	4.98e-16	5.7e-15	509.167	130	888.333	Cdon	cell adhesion molecule-related/down-regulated by oncogenes [Source:MGI Symbol;Acc:MGI:1926387]
ENSMUSG00000035683	-2.68955	5.81579	106.007	7.35e-25	1.75e-23	1598	506.333	2689.67	Melk	maternal embryonic leucine zipper kinase [Source:MGI Symbol;Acc:MGI:106924]
ENSMUSG00000079442	-2.68682	5.52113	117.967	1.76e-27	5.28e-26	1344.5	374	2315	St6galnac4	ST6 (alpha-N-acetyl-neuraminyl-2,3-beta-galactosyl-1,3)-N-acetylgalactosaminide alpha-2,6-sialyltransferase 4 [Source:MGI Symbol;Acc:MGI:1341894]
ENSMUSG00000019831	-2.68479	2.88886	66.4578	3.57e-16	4.16e-15	222.667	60	385.333	Wasf1	WAS protein family, member 1 [Source:MGI Symbol;Acc:MGI:1890563]
ENSMUSG00000043252	-2.68344	7.02029	162.19	3.76e-37	2.24e-35	4112.33	1089.33	7135.33	Tmem64	transmembrane protein 64 [Source:MGI Symbol;Acc:MGI:2140359]
ENSMUSG00000040710	-2.68299	0.094967	18.735	1.5e-05	4.73e-05	30.1667	7.66667	52.6667	St8sia4	ST8 alpha-N-acetyl-neuraminide alpha-2,8-sialyltransferase 4 [Source:MGI Symbol;Acc:MGI:106018]
ENSMUSG00000044927	-2.6825	2.80816	71.5183	2.75e-17	3.5e-16	210.167	56.3333	364	H1fx	H1 histone family, member X [Source:MGI Symbol;Acc:MGI:2685307]
ENSMUSG00000027339	-2.68246	4.07293	53.3425	2.8e-13	2.42e-12	468	144.667	791.333	Rassf2	Ras association (RalGDS/AF-6) domain family member 2 [Source:MGI Symbol;Acc:MGI:2442060]
ENSMUSG00000025265	-2.68134	6.68403	181.051	2.86e-41	2.29e-39	3071.83	822	5321.67	Fgd1	FYVE, RhoGEF and PH domain containing 1 [Source:MGI Symbol;Acc:MGI:104566]
ENSMUSG00000042372	-2.67615	3.05371	45.8397	1.28e-11	9.3e-11	242	65	419	Dmrt3	doublesex and mab-3 related transcription factor 3 [Source:MGI Symbol;Acc:MGI:2449470]
ENSMUSG00000017861	-2.67438	8.28706	72.4499	1.71e-17	2.24e-16	8530.67	2470.33	14591	Mybl2	myeloblastosis oncogene-like 2 [Source:MGI Symbol;Acc:MGI:101785]
ENSMUSG00000034906	-2.67181	5.78851	90.6615	1.7e-21	3.08e-20	1547.5	450	2645	Ncaph	non-SMC condensin I complex, subunit H [Source:MGI Symbol;Acc:MGI:2444777]
ENSMUSG00000074476	-2.66933	4.7068	65.6795	5.31e-16	6.07e-15	731.833	213.333	1250.33	Spc24	SPC24, NDC80 kinetochore complex component, homolog (S. cerevisiae) [Source:MGI Symbol;Acc:MGI:1914879]
ENSMUSG00000036223	-2.6685	3.42951	55.9225	7.54e-14	6.96e-13	309.167	93.6667	524.667	Ska1	spindle and kinetochore associated complex subunit 1 [Source:MGI Symbol;Acc:MGI:1913718]
ENSMUSG00000047090	-2.66817	3.15031	64.7196	8.64e-16	9.71e-15	267.167	72.6667	461.667	Tmem198b	transmembrane protein 198b [Source:MGI Symbol;Acc:MGI:1921077]
ENSMUSG00000006398	-2.66607	7.46778	103.043	3.28e-24	7.43e-23	4989	1441.67	8536.33	Cdc20	cell division cycle 20 [Source:MGI Symbol;Acc:MGI:1859866]
ENSMUSG00000041703	-2.66261	5.70518	123.116	1.32e-28	4.33e-27	1627.17	445.667	2808.67	Zic5	zinc finger protein of the cerebellum 5 [Source:MGI Symbol;Acc:MGI:1929518]
ENSMUSG00000024177	-2.66184	3.2146	53.0256	3.29e-13	2.83e-12	271.833	77.6667	466	Nme4	NME/NM23 nucleoside diphosphate kinase 4 [Source:MGI Symbol;Acc:MGI:1931148]
ENSMUSG00000020961	-2.66048	6.57955	144.973	2.18e-33	1.01e-31	2736.83	753.333	4720.33	Ston2	stonin 2 [Source:MGI Symbol;Acc:MGI:1918272]
ENSMUSG00000042425	-2.65868	-0.571231	10.0362	0.00153495	0.00336048	18.5	5	32	Frmpd3	FERM and PDZ domain containing 3 [Source:MGI Symbol;Acc:MGI:3646547]
ENSMUSG00000020241	-2.65836	1.66962	17.5973	2.73e-05	8.22e-05	90.8333	27	154.667	Col6a2	collagen, type VI, alpha 2 [Source:MGI Symbol;Acc:MGI:88460]
ENSMUSG00000020886	-2.65826	1.56381	25.0629	5.55e-07	2.19e-06	86.6667	24.3333	149	Dlg4	discs, large homolog 4 (Drosophila) [Source:MGI Symbol;Acc:MGI:1277959]
ENSMUSG00000045534	-2.65756	-0.820275	10.1388	0.00145183	0.00319923	15.3333	4	26.6667	Kcna5	potassium voltage-gated channel, shaker-related subfamily, member 5 [Source:MGI Symbol;Acc:MGI:96662]
ENSMUSG00000025451	-2.65721	7.16857	95.6785	1.35e-22	2.7e-21	4819.67	1295.33	8344	Paip1	polyadenylate binding protein-interacting protein 1 [Source:MGI Symbol;Acc:MGI:2384993]
ENSMUSG00000017724	-2.65342	6.34932	76.5365	2.16e-18	3.08e-17	2379.17	730	4028.33	Etv4	ets variant 4 [Source:MGI Symbol;Acc:MGI:99423]
ENSMUSG00000022463	-2.65149	8.54454	162.923	2.6e-37	1.61e-35	11330.7	3111.67	19549.7	Srebf2	sterol regulatory element binding factor 2 [Source:MGI Symbol;Acc:MGI:107585]
ENSMUSG00000093880	-2.6503	3.80231	74.5057	6.05e-18	8.25e-17	479	122.333	835.667	Tmem181c-ps	transmembrane protein 181C, pseudogene [Source:MGI Symbol;Acc:MGI:3780993]
ENSMUSG00000034118	-2.64975	4.83976	160.789	7.61e-37	4.44e-35	866.333	237.667	1495	Tpst1	protein-tyrosine sulfotransferase 1 [Source:MGI Symbol;Acc:MGI:1298231]
ENSMUSG00000024424	-2.64629	4.40441	51.8329	6.04e-13	5.06e-12	671.667	169.667	1173.67	Ttc39c	tetratricopeptide repeat domain 39C [Source:MGI Symbol;Acc:MGI:1919997]
ENSMUSG00000031246	-2.64036	6.44918	155.39	1.15e-35	6.11e-34	2853.83	764.333	4943.33	Sh3bgrl	SH3-binding domain glutamic acid-rich protein like [Source:MGI Symbol;Acc:MGI:1930849]
ENSMUSG00000027654	-2.64002	5.1343	140.5	2.07e-32	8.92e-31	1063.33	293.667	1833	Fam83d	family with sequence similarity 83, member D [Source:MGI Symbol;Acc:MGI:1919128]
ENSMUSG00000007080	-2.63983	6.0899	91.0262	1.42e-21	2.6e-20	1896.17	590.333	3202	Pole	polymerase (DNA directed), epsilon [Source:MGI Symbol;Acc:MGI:1196391]
ENSMUSG00000000085	-2.63917	5.85396	105.744	8.39e-25	1.99e-23	1742.5	515.667	2969.33	Scmh1	sex comb on midleg homolog 1 [Source:MGI Symbol;Acc:MGI:1352762]
ENSMUSG00000084950	-2.63895	-0.707194	10.5355	0.00117103	0.00262015	16.5	4.33333	28.6667	Gm5577	predicted gene 5577 [Source:MGI Symbol;Acc:MGI:3648213]
ENSMUSG00000031628	-2.63714	6.70039	233.912	8.36e-53	1.8e-50	3153.83	873.667	5434	Casp3	caspase 3 [Source:MGI Symbol;Acc:MGI:107739]
ENSMUSG00000030699	-2.63563	-0.392358	9.52298	0.00202914	0.00432829	20.6667	5.66667	35.6667	Tbx6	T-box 6 [Source:MGI Symbol;Acc:MGI:102539]
ENSMUSG00000021314	-2.62509	2.01914	39.3656	3.51e-10	2.15e-09	120.833	33.6667	208	Amph	amphiphysin [Source:MGI Symbol;Acc:MGI:103574]
ENSMUSG00000039497	-2.62054	3.99906	97.7703	4.7e-23	9.86e-22	482.833	134.667	831	Dse	dermatan sulfate epimerase [Source:MGI Symbol;Acc:MGI:2443455]
ENSMUSG00000044367	-2.61928	4.83575	77.6497	1.23e-18	1.79e-17	832	228.333	1435.67	Slc16a13	solute carrier family 16 (monocarboxylic acid transporters), member 13 [Source:MGI Symbol;Acc:MGI:1916559]
ENSMUSG00000026496	-2.6147	7.63544	73.3968	1.06e-17	1.42e-16	5423.5	1707.33	9139.67	Parp1	poly (ADP-ribose) polymerase family, member 1 [Source:MGI Symbol;Acc:MGI:1340806]
ENSMUSG00000073409	-2.61221	-0.32577	9.33825	0.00224419	0.00474615	22	8.66667	35.3333	H2-Q6	histocompatibility 2, Q region locus 6 [Source:MGI Symbol;Acc:MGI:95935]
ENSMUSG00000074802	-2.60849	5.49693	80.3865	3.08e-19	4.73e-18	1288.83	429.667	2148	Gas2l3	growth arrest-specific 2 like 3 [Source:MGI Symbol;Acc:MGI:1918780]
ENSMUSG00000029348	-2.60847	2.82335	41.4873	1.19e-10	7.69e-10	203.333	67	339.667	Asphd2	aspartate beta-hydroxylase domain containing 2 [Source:MGI Symbol;Acc:MGI:1920148]
ENSMUSG00000040046	-2.60714	-0.439192	8.46848	0.00361352	0.0073443	20.3333	5.66667	35	Tph1	tryptophan hydroxylase 1 [Source:MGI Symbol;Acc:MGI:98796]
ENSMUSG00000032076	-2.6071	5.55036	149.46	2.28e-34	1.13e-32	1416.17	400	2432.33	Cadm1	cell adhesion molecule 1 [Source:MGI Symbol;Acc:MGI:1889272]
ENSMUSG00000112627	-2.60596	-0.472137	12.9059	0.000327545	0.000815698	19.8333	5.66667	34	4933412E12Rik
ENSMUSG00000050271	-2.6057	5.26942	163.453	1.99e-37	1.24e-35	1168.17	329.667	2006.67	Prag1	PEAK1 related kinase activating pseudokinase 1 [Source:MGI Symbol;Acc:MGI:1196223]
ENSMUSG00000026814	-2.60568	2.06884	30.5388	3.27e-08	1.53e-07	144.5	37	252	Eng	endoglin [Source:MGI Symbol;Acc:MGI:95392]
ENSMUSG00000022221	-2.6006	1.14152	10.6375	0.00110817	0.00249228	62.3333	24.3333	100.333	Ripk3	receptor-interacting serine-threonine kinase 3 [Source:MGI Symbol;Acc:MGI:2154952]
ENSMUSG00000034518	-2.59893	6.08783	160.485	8.87e-37	5.15e-35	2061.67	584	3539.33	Hmgxb4	HMG box domain containing 4 [Source:MGI Symbol;Acc:MGI:1918073]
ENSMUSG00000026622	-2.59885	6.58784	99.4396	2.02e-23	4.34e-22	2712.5	846	4579	Nek2	NIMA (never in mitosis gene a)-related expressed kinase 2 [Source:MGI Symbol;Acc:MGI:109359]
ENSMUSG00000046750	-2.59874	-1.10698	7.70797	0.00549776	0.0107773	12	3.33333	20.6667	Selenov	selenoprotein V [Source:MGI Symbol;Acc:MGI:3608324]
ENSMUSG00000097787	-2.59599	-1.20481	6.59188	0.0102445	0.0189252	11.1667	3	19.3333	2700046G09Rik	RIKEN cDNA 2700046G09 gene [Source:MGI Symbol;Acc:MGI:1914438]
ENSMUSG00000040280	-2.59591	-0.057353	11.3934	0.000737073	0.00171498	26.6667	9.66667	43.6667	Ndufa4l2	NADH dehydrogenase (ubiquinone) 1 alpha subcomplex, 4-like 2 [Source:MGI Symbol;Acc:MGI:3039567]
ENSMUSG00000059229	-2.59353	-0.178035	10.9289	0.000946775	0.00215075	24.1667	7.66667	40.6667	Gm6802	predicted gene 6802 [Source:MGI Symbol;Acc:MGI:3646076]
ENSMUSG00000033610	-2.59078	3.12647	58.9963	1.58e-14	1.55e-13	262.833	74.6667	451	Pank1	pantothenate kinase 1 [Source:MGI Symbol;Acc:MGI:1922985]
ENSMUSG00000032783	-2.58784	4.68916	96.8779	7.37e-23	1.52e-21	749	225	1273	Troap	trophinin associated protein [Source:MGI Symbol;Acc:MGI:1925983]
ENSMUSG00000079505	-2.58747	0.0916862	18.7513	1.49e-05	4.69e-05	30.3333	8.66667	52	Gm11131	predicted gene 11131 [Source:MGI Symbol;Acc:MGI:3779386]
ENSMUSG00000071362	-2.58714	-0.478657	6.24738	0.0124377	0.0226065	19.8333	8	31.6667	Gm10330	predicted gene 10330 [Source:MGI Symbol;Acc:MGI:3642221]
ENSMUSG00000043639	-2.58558	7.25371	158.763	2.11e-36	1.18e-34	4790	1350.33	8229.67	Rbm20	RNA binding motif protein 20 [Source:MGI Symbol;Acc:MGI:1920963]
ENSMUSG00000037490	-2.58513	2.14412	43.2167	4.9e-11	3.32e-10	132	37.3333	226.667	Slc2a12	solute carrier family 2 (facilitated glucose transporter), member 12 [Source:MGI Symbol;Acc:MGI:3052471]
ENSMUSG00000083282	-2.58263	5.27089	114.514	1.01e-26	2.79e-25	1169.33	334.667	2004	Ctsf	cathepsin F [Source:MGI Symbol;Acc:MGI:1861434]
ENSMUSG00000042978	-2.58157	5.06755	124.211	7.58e-29	2.53e-27	1017.83	292.667	1743	Sbk1	SH3-binding kinase 1 [Source:MGI Symbol;Acc:MGI:2135937]
ENSMUSG00000039470	-2.57815	4.28601	49.0171	2.54e-12	1.99e-11	580.167	257	903.333	Zdhhc2	zinc finger, DHHC domain containing 2 [Source:MGI Symbol;Acc:MGI:1923452]
ENSMUSG00000031904	-2.57771	5.9865	220.99	5.5e-50	8.27e-48	1921.67	551.333	3292	Slc7a6	solute carrier family 7 (cationic amino acid transporter, y+ system), member 6 [Source:MGI Symbol;Acc:MGI:2142598]
ENSMUSG00000025190	-2.57433	7.89458	195.314	2.2e-44	2.26e-42	7219.67	2075.33	12364	Got1	glutamic-oxaloacetic transaminase 1, soluble [Source:MGI Symbol;Acc:MGI:95791]
ENSMUSG00000027863	-2.57116	-0.417363	9.84998	0.00169834	0.00367892	24.1667	6.33333	42	Cd2	CD2 antigen [Source:MGI Symbol;Acc:MGI:88320]
ENSMUSG00000032890	-2.56972	2.7991	56.6901	5.1e-14	4.77e-13	209	60.3333	357.667	Rims3	regulating synaptic membrane exocytosis 3 [Source:MGI Symbol;Acc:MGI:2443331]
ENSMUSG00000026039	-2.56638	3.19672	39.5511	3.2e-10	1.97e-09	257.833	78	437.667	Sgol2a	shugoshin-like 2a (S. pombe) [Source:MGI Symbol;Acc:MGI:1098767]
ENSMUSG00000022847	-2.5645	-0.875922	7.35381	0.00669207	0.0128449	14.1667	4.66667	23.6667	Thpo	thrombopoietin [Source:MGI Symbol;Acc:MGI:101875]
ENSMUSG00000042462	-2.56042	5.50437	132.004	1.49e-30	5.72e-29	1373.83	397.667	2350	Dctpp1	dCTP pyrophosphatase 1 [Source:MGI Symbol;Acc:MGI:1913672]
ENSMUSG00000039337	-2.55858	-0.701528	9.48425	0.00207243	0.00441505	16.5	4.66667	28.3333	Tex19.2	testis expressed gene 19.2 [Source:MGI Symbol;Acc:MGI:1918206]
ENSMUSG00000042246	-2.55643	3.4418	54.8517	1.3e-13	1.17e-12	314.5	93.3333	535.667	Tmc7	transmembrane channel-like gene family 7 [Source:MGI Symbol;Acc:MGI:2443317]
ENSMUSG00000067577	-2.55623	0.240196	13.2227	0.000276575	0.000697885	33.3333	13.3333	53.3333	A430093F15Rik	RIKEN cDNA A430093F15 gene [Source:MGI Symbol;Acc:MGI:2685520]
ENSMUSG00000028601	-2.55561	5.60118	113.949	1.34e-26	3.68e-25	1404	431.333	2376.67	Echdc2	enoyl Coenzyme A hydratase domain containing 2 [Source:MGI Symbol;Acc:MGI:1289238]
ENSMUSG00000041729	-2.55386	2.21871	47.2912	6.12e-12	4.61e-11	139.167	40.3333	238	Coro2b	coronin, actin binding protein, 2B [Source:MGI Symbol;Acc:MGI:2444283]
ENSMUSG00000048058	-2.55335	4.28836	118.746	1.19e-27	3.62e-26	590.667	172	1009.33	Ldlrad3	low density lipoprotein receptor class A domain containing 3 [Source:MGI Symbol;Acc:MGI:2138856]
ENSMUSG00000037010	-2.5518	2.53227	31.4226	2.08e-08	1e-07	170.833	51.6667	290	Apln	apelin [Source:MGI Symbol;Acc:MGI:1353624]
ENSMUSG00000031828	-2.5488	4.67184	89.9561	2.44e-21	4.35e-20	773.833	233	1314.67	Klhl36	kelch-like 36 [Source:MGI Symbol;Acc:MGI:2385305]
ENSMUSG00000033295	-2.5482	8.57371	87.8868	6.93e-21	1.19e-19	11107.8	3327.67	18888	Ptprf	protein tyrosine phosphatase, receptor type, F [Source:MGI Symbol;Acc:MGI:102695]
ENSMUSG00000050382	-2.54693	1.67154	34.6508	3.94e-09	2.1e-08	94.6667	27.6667	161.667	Kif7	kinesin family member 7 [Source:MGI Symbol;Acc:MGI:1098239]
ENSMUSG00000023963	-2.54261	-0.256169	10.63	0.00111265	0.00250153	22.8333	7.66667	38	Cyp39a1	cytochrome P450, family 39, subfamily a, polypeptide 1 [Source:MGI Symbol;Acc:MGI:1927096]
ENSMUSG00000049532	-2.54243	4.31842	90.8475	1.55e-21	2.83e-20	603	176.667	1029.33	Sall2	sal-like 2 (Drosophila) [Source:MGI Symbol;Acc:MGI:1354373]
ENSMUSG00000045464	-2.54204	-0.381802	13.1976	0.000280309	0.000705729	21.1667	6	36.3333	2810002D19Rik	RIKEN cDNA 2810002D19 gene [Source:MGI Symbol;Acc:MGI:1913707]
ENSMUSG00000051220	-2.53957	5.50765	68.8695	1.05e-16	1.28e-15	1272.17	398.333	2146	Ercc6l	excision repair cross-complementing rodent repair deficiency complementation group 6 like [Source:MGI Symbol;Acc:MGI:2654144]
ENSMUSG00000037995	-2.53856	5.64955	149.213	2.58e-34	1.27e-32	1521	446.667	2595.33	Igsf9	immunoglobulin superfamily, member 9 [Source:MGI Symbol;Acc:MGI:2135283]
ENSMUSG00000028528	-2.53823	0.693254	20.656	5.5e-06	1.87e-05	46.8333	13.6667	80	Dnajc6	DnaJ heat shock protein family (Hsp40) member C6 [Source:MGI Symbol;Acc:MGI:1919935]
ENSMUSG00000030672	-2.53808	0.907236	22.3669	2.25e-06	8.13e-06	54.6667	16.3333	93	Mylpf	myosin light chain, phosphorylatable, fast skeletal muscle [Source:MGI Symbol;Acc:MGI:97273]
ENSMUSG00000028068	-2.53086	5.37595	103.728	2.32e-24	5.35e-23	1191.33	382.667	2000	Iqgap3	IQ motif containing GTPase activating protein 3 [Source:MGI Symbol;Acc:MGI:3028642]
ENSMUSG00000028794	-2.52721	1.49873	33.2361	8.16e-09	4.15e-08	83.8333	25	142.667	A3galt2	alpha 1,3-galactosyltransferase 2 (isoglobotriaosylceramide synthase) [Source:MGI Symbol;Acc:MGI:2685279]
ENSMUSG00000043614	-2.52536	1.47532	34.6442	3.96e-09	2.11e-08	82.3333	24.3333	140.333	Vps37d	vacuolar protein sorting 37D [Source:MGI Symbol;Acc:MGI:2159402]
ENSMUSG00000035183	-2.52255	0.0773188	13.9351	0.000189236	0.000492677	30.3333	9	51.6667	Slc24a5	solute carrier family 24, member 5 [Source:MGI Symbol;Acc:MGI:2677271]
ENSMUSG00000047767	-2.51965	3.54798	78.8607	6.66e-19	9.94e-18	352.833	104.667	601	Atg16l2	autophagy related 16-like 2 (S. cerevisiae) [Source:MGI Symbol;Acc:MGI:1920933]
ENSMUSG00000037994	-2.51955	0.206498	19.9401	7.99e-06	2.64e-05	33.1667	10	56.3333	Slc9b2	solute carrier family 9, subfamily B (NHA2, cation proton antiporter 2), member 2 [Source:MGI Symbol;Acc:MGI:2140077]
ENSMUSG00000027186	-2.51607	8.28511	105.546	9.27e-25	2.19e-23	9107	2828	15386	Elf5	E74-like factor 5 [Source:MGI Symbol;Acc:MGI:1335079]
ENSMUSG00000004558	-2.5154	4.08581	71.9994	2.15e-17	2.78e-16	513.833	156.667	871	Ndrg2	N-myc downstream regulated gene 2 [Source:MGI Symbol;Acc:MGI:1352498]
ENSMUSG00000029414	-2.51512	5.55429	65.5281	5.73e-16	6.54e-15	1288.17	412.667	2163.67	Kntc1	kinetochore associated 1 [Source:MGI Symbol;Acc:MGI:2673709]
ENSMUSG00000036052	-2.51435	1.553	37.856	7.62e-10	4.47e-09	86.8333	26	147.667	Dnajb5	DnaJ heat shock protein family (Hsp40) member B5 [Source:MGI Symbol;Acc:MGI:1930018]
ENSMUSG00000036395	-2.51302	-0.0330713	15.0517	0.000104606	0.000284772	27.5	8	47	Glb1l2	galactosidase, beta 1-like 2 [Source:MGI Symbol;Acc:MGI:2388283]
ENSMUSG00000060487	-2.51201	2.90601	29.4791	5.65e-08	2.56e-07	260.333	70.6667	450	Samd5	sterile alpha motif domain containing 5 [Source:MGI Symbol;Acc:MGI:2444815]
ENSMUSG00000048922	-2.50815	5.72163	105.336	1.03e-24	2.43e-23	1510.17	472	2548.33	Cdca2	cell division cycle associated 2 [Source:MGI Symbol;Acc:MGI:1919787]
ENSMUSG00000036661	-2.50355	2.94163	26.5466	2.57e-07	1.07e-06	225	93	357	Dennd3	DENN/MADD domain containing 3 [Source:MGI Symbol;Acc:MGI:2146009]
ENSMUSG00000025464	-2.50189	4.31334	114.735	8.99e-27	2.52e-25	601	180	1022	Paox	polyamine oxidase (exo-N4-amino) [Source:MGI Symbol;Acc:MGI:1916983]
ENSMUSG00000026683	-2.50129	4.96704	75.7904	3.15e-18	4.42e-17	896.833	292	1501.67	Nuf2	NUF2, NDC80 kinetochore complex component [Source:MGI Symbol;Acc:MGI:1914227]
ENSMUSG00000068874	-2.4988	-0.751996	10.3824	0.00127223	0.00282555	15.8333	4.66667	27	Selenbp1	selenium binding protein 1 [Source:MGI Symbol;Acc:MGI:96825]
ENSMUSG00000037972	-2.49761	3.77737	98.0561	4.07e-23	8.6e-22	413.667	124	703.333	Snn	stannin [Source:MGI Symbol;Acc:MGI:1276549]
ENSMUSG00000003153	-2.49378	4.66949	95.882	1.22e-22	2.46e-21	755	231.333	1278.67	Slc2a3	solute carrier family 2 (facilitated glucose transporter), member 3 [Source:MGI Symbol;Acc:MGI:95757]
ENSMUSG00000013033	-2.49288	6.04946	168.021	2e-38	1.35e-36	2007.67	605.667	3409.67	Adgrl1	adhesion G protein-coupled receptor L1 [Source:MGI Symbol;Acc:MGI:1929461]
ENSMUSG00000001240	-2.49061	-0.274276	8.70613	0.00317142	0.00650535	25	7	43	Ramp2	receptor (calcitonin) activity modifying protein 2 [Source:MGI Symbol;Acc:MGI:1859650]
ENSMUSG00000022324	-2.48401	1.60452	30.7351	2.96e-08	1.39e-07	90.1667	27.3333	153	Matn2	matrilin 2 [Source:MGI Symbol;Acc:MGI:109613]
ENSMUSG00000040093	-2.48269	4.0107	52.0487	5.41e-13	4.57e-12	479.667	150.667	808.667	Bmf	BCL2 modifying factor [Source:MGI Symbol;Acc:MGI:2176433]
ENSMUSG00000109383	-2.47885	0.0983104	14.3669	0.000150424	0.000398128	30	9.66667	50.3333	Gm36584	predicted gene 44915 [Source:MGI Symbol;Acc:MGI:5753491]
ENSMUSG00000041126	-2.47455	5.59112	120.852	4.12e-28	1.28e-26	1402.83	446	2359.67	H2afv	H2A histone family, member V [Source:MGI Symbol;Acc:MGI:1924855]
ENSMUSG00000019996	-2.47268	4.47114	108.087	2.57e-25	6.4e-24	670.833	204.667	1137	Map7	microtubule-associated protein 7 [Source:MGI Symbol;Acc:MGI:1328328]
ENSMUSG00000011305	-2.47211	0.90834	20.5986	5.66e-06	1.92e-05	53.3333	18	88.6667	Plin5	perilipin 5 [Source:MGI Symbol;Acc:MGI:1914218]
ENSMUSG00000037725	-2.47084	6.99212	166.841	3.62e-38	2.4e-36	3874.17	1182.67	6565.67	Ckap2	cytoskeleton associated protein 2 [Source:MGI Symbol;Acc:MGI:1931797]
ENSMUSG00000021469	-2.46547	3.03366	39.8546	2.74e-10	1.7e-09	236.167	83.3333	389	Msx2	msh homeobox 2 [Source:MGI Symbol;Acc:MGI:97169]
ENSMUSG00000097209	-2.4619	-0.460103	8.00121	0.00467461	0.00929291	20	6.33333	33.6667	AU022754	expressed sequence AU022754 [Source:MGI Symbol;Acc:MGI:2146143]
ENSMUSG00000037466	-2.46013	4.77008	75.1689	4.32e-18	5.97e-17	784.667	257.667	1311.67	Tedc1	RIKEN cDNA 4930427A07 gene [Source:MGI Symbol;Acc:MGI:2144738]
ENSMUSG00000030849	-2.45456	8.37292	152.155	5.86e-35	2.97e-33	10059.7	3104	17015.3	Fgfr2	fibroblast growth factor receptor 2 [Source:MGI Symbol;Acc:MGI:95523]
ENSMUSG00000032607	-2.45419	5.32464	121.173	3.5e-28	1.1e-26	1214	374.667	2053.33	Amt	aminomethyltransferase [Source:MGI Symbol;Acc:MGI:3646700]
ENSMUSG00000027952	-2.45332	4.65201	100.06	1.48e-23	3.23e-22	760.333	234.333	1286.33	Pmvk	phosphomevalonate kinase [Source:MGI Symbol;Acc:MGI:1915853]
ENSMUSG00000098678	-2.45112	-0.287412	13.5614	0.000230886	0.000590638	22.8333	7	38.6667	Mroh6	maestro heat-like repeat family member 6 [Source:MGI Symbol;Acc:MGI:5011755]
ENSMUSG00000030321	-2.45024	1.70445	31.9759	1.56e-08	7.66e-08	96.8333	30	163.667	Efcab12	EF-hand calcium binding domain 12 [Source:MGI Symbol;Acc:MGI:2681834]
ENSMUSG00000020534	-2.44944	7.38284	103.81	2.23e-24	5.14e-23	4721.17	1484.67	7957.67	Shmt1	serine hydroxymethyltransferase 1 (soluble) [Source:MGI Symbol;Acc:MGI:98299]
ENSMUSG00000042918	-2.44535	-0.937089	7.9308	0.00486004	0.00962757	13.6667	4	23.3333	Mamstr	MEF2 activating motif and SAP domain containing transcriptional regulator [Source:MGI Symbol;Acc:MGI:1921740]
ENSMUSG00000038009	-2.44318	1.66213	33.3926	7.53e-09	3.85e-08	93.8333	29	158.667	Dnajc22	DnaJ heat shock protein family (Hsp40) member C22 [Source:MGI Symbol;Acc:MGI:1920028]
ENSMUSG00000030638	-2.44316	1.07489	26.1455	3.17e-07	1.29e-06	61.6667	19	104.333	Sh3gl3	SH3-domain GRB2-like 3 [Source:MGI Symbol;Acc:MGI:700011]
ENSMUSG00000017167	-2.44235	0.235972	17.0304	3.68e-05	0.000107915	33.8333	10.6667	57	Cntnap1	contactin associated protein-like 1 [Source:MGI Symbol;Acc:MGI:1858201]
ENSMUSG00000058258	-2.44204	5.8299	156.087	8.11e-36	4.33e-34	1723.67	535.333	2912	Idi1	isopentenyl-diphosphate delta isomerase [Source:MGI Symbol;Acc:MGI:2442264]
ENSMUSG00000044674	-2.44127	4.06172	74.7659	5.3e-18	7.25e-17	556.333	164.333	948.333	Fzd1	frizzled class receptor 1 [Source:MGI Symbol;Acc:MGI:1196625]
ENSMUSG00000026923	-2.44016	6.47789	80.4668	2.96e-19	4.55e-18	3066.33	871.333	5261.33	Notch1	notch 1 [Source:MGI Symbol;Acc:MGI:97363]
ENSMUSG00000001403	-2.43857	6.55917	103.159	3.09e-24	7.05e-23	2692.33	916	4468.67	Ube2c	ubiquitin-conjugating enzyme E2C [Source:MGI Symbol;Acc:MGI:1915862]
ENSMUSG00000005364	-2.43642	2.03415	13.1133	0.000293214	0.000735891	132	40.6667	223.333	Il5ra	interleukin 5 receptor, alpha [Source:MGI Symbol;Acc:MGI:96558]
ENSMUSG00000079657	-2.43594	-1.16286	6.63909	0.00997649	0.0184831	11.5	3.66667	19.3333	Rab26	RAB26, member RAS oncogene family [Source:MGI Symbol;Acc:MGI:2443284]
ENSMUSG00000049971	-2.42546	3.54861	54.7675	1.36e-13	1.22e-12	341.667	113	570.333	Glt1d1	glycosyltransferase 1 domain containing 1 [Source:MGI Symbol;Acc:MGI:2442755]
ENSMUSG00000112808	-2.42154	1.90502	29.7202	4.99e-08	2.28e-07	111.333	34.6667	188	Gm4739
ENSMUSG00000097481	-2.41578	1.48912	20.3867	6.33e-06	2.13e-05	83	26	140	D330020A13Rik	RIKEN cDNA D330020A13 gene [Source:MGI Symbol;Acc:MGI:3642762]
ENSMUSG00000009566	-2.41411	6.90484	199.289	2.99e-45	3.21e-43	3634.33	1148.33	6120.33	Fpgs	folylpolyglutamyl synthetase [Source:MGI Symbol;Acc:MGI:95576]
ENSMUSG00000023034	-2.41147	5.49723	95.8156	1.26e-22	2.53e-21	1306	436.667	2175.33	Nr4a1	nuclear receptor subfamily 4, group A, member 1 [Source:MGI Symbol;Acc:MGI:1352454]
ENSMUSG00000074218	-2.40893	0.674677	20.2159	6.92e-06	2.31e-05	45.8333	14.6667	77	Cox7a1	cytochrome c oxidase subunit VIIa 1 [Source:MGI Symbol;Acc:MGI:1316714]
ENSMUSG00000030102	-2.40858	4.8542	122.66	1.66e-28	5.34e-27	875.333	277	1473.67	Itpr1	inositol 1,4,5-trisphosphate receptor 1 [Source:MGI Symbol;Acc:MGI:96623]
ENSMUSG00000030513	-2.40799	6.47362	121.015	3.79e-28	1.19e-26	2614.17	843.667	4384.67	Pcsk6	proprotein convertase subtilisin/kexin type 6 [Source:MGI Symbol;Acc:MGI:102897]
ENSMUSG00000025507	-2.40771	4.67565	91.3499	1.2e-21	2.22e-20	773.667	245.667	1301.67	Pidd1	p53 induced death domain protein 1 [Source:MGI Symbol;Acc:MGI:1889507]
ENSMUSG00000029591	-2.4061	5.56141	75.7902	3.15e-18	4.42e-17	1317	409.333	2224.67	Ung	uracil DNA glycosylase [Source:MGI Symbol;Acc:MGI:109352]
ENSMUSG00000036986	-2.40237	4.87955	132.971	9.17e-31	3.58e-29	890.667	283	1498.33	Pml	promyelocytic leukemia [Source:MGI Symbol;Acc:MGI:104662]
ENSMUSG00000044433	-2.40182	5.81733	103.232	2.98e-24	6.8e-23	1737.83	550	2925.67	Camsap3	calmodulin regulated spectrin-associated protein family, member 3 [Source:MGI Symbol;Acc:MGI:1916947]
ENSMUSG00000044807	-2.40118	1.6773	22.4928	2.11e-06	7.64e-06	95	30	160	Zfp354c	zinc finger protein 354C [Source:MGI Symbol;Acc:MGI:1353621]
ENSMUSG00000106106	-2.40049	9.38776	14.9913	0.000108008	0.000293119	22945	7048	38842	CT010467.1
ENSMUSG00000039959	-2.39721	6.84725	115.897	5.01e-27	1.43e-25	3377.17	1113.33	5641	Hip1	huntingtin interacting protein 1 [Source:MGI Symbol;Acc:MGI:1099804]
ENSMUSG00000025420	-2.39653	0.877379	29.2962	6.21e-08	2.8e-07	53.6667	17	90.3333	Katnal2	katanin p60 subunit A-like 2 [Source:MGI Symbol;Acc:MGI:1924234]
ENSMUSG00000034557	-2.3951	3.55237	68.1639	1.5e-16	1.81e-15	354	113.333	594.667	Zfyve9	zinc finger, FYVE domain containing 9 [Source:MGI Symbol;Acc:MGI:2652838]
ENSMUSG00000011589	-2.3927	3.37489	27.8578	1.31e-07	5.64e-07	288.833	97.6667	480	Fsd1	fibronectin type 3 and SPRY domain-containing protein [Source:MGI Symbol;Acc:MGI:1934858]
ENSMUSG00000029082	-2.39217	-0.629626	8.13217	0.00434868	0.00869221	20.1667	5.66667	34.6667	Bst1	bone marrow stromal cell antigen 1 [Source:MGI Symbol;Acc:MGI:105370]
ENSMUSG00000031523	-2.39037	5.20737	86.2531	1.58e-20	2.65e-19	1070.5	365.667	1775.33	Dlc1	deleted in liver cancer 1 [Source:MGI Symbol;Acc:MGI:1354949]
ENSMUSG00000020914	-2.38981	9.08057	51.7112	6.43e-13	5.36e-12	15029.8	5124.67	24935	Top2a	topoisomerase (DNA) II alpha [Source:MGI Symbol;Acc:MGI:98790]
ENSMUSG00000047407	-2.38598	5.40772	137.4	9.86e-32	4.04e-30	1285.83	413	2158.67	Tgif1	TGFB-induced factor homeobox 1 [Source:MGI Symbol;Acc:MGI:1194497]
ENSMUSG00000063412	-2.38461	-0.495803	12.6432	0.000376943	0.000924757	19.5	6.33333	32.6667	Gm10131	predicted pseudogene 10131 [Source:MGI Symbol;Acc:MGI:3704308]
ENSMUSG00000022583	-2.38335	-0.936291	6.24249	0.0124721	0.0226538	13.8333	4.33333	23.3333	Ly6f	lymphocyte antigen 6 complex, locus F [Source:MGI Symbol;Acc:MGI:109441]
ENSMUSG00000035403	-2.38011	0.690351	19.7735	8.72e-06	2.87e-05	47	15.3333	78.6667	Crb2	crumbs family member 2 [Source:MGI Symbol;Acc:MGI:2679260]
ENSMUSG00000025094	-2.37862	1.40671	32.4707	1.21e-08	6.01e-08	78.1667	25	131.333	Slc18a2	solute carrier family 18 (vesicular monoamine), member 2 [Source:MGI Symbol;Acc:MGI:106677]
ENSMUSG00000032827	-2.37813	5.28347	77.0856	1.64e-18	2.36e-17	1119.33	416	1822.67	Ppp1r9a	protein phosphatase 1, regulatory (inhibitor) subunit 9A [Source:MGI Symbol;Acc:MGI:2442401]
ENSMUSG00000030177	-2.37636	5.65009	113.401	1.76e-26	4.8e-25	1538.17	494.333	2582	Ccdc77	coiled-coil domain containing 77 [Source:MGI Symbol;Acc:MGI:1914450]
ENSMUSG00000034573	-2.37538	5.47879	110.853	6.37e-26	1.66e-24	1364.33	439	2289.67	Ptpn13	protein tyrosine phosphatase, non-receptor type 13 [Source:MGI Symbol;Acc:MGI:103293]
ENSMUSG00000026870	-2.37425	1.24992	27.2367	1.8e-07	7.62e-07	70	22.3333	117.667	Cutal	cutA divalent cation tolerance homolog-like [Source:MGI Symbol;Acc:MGI:1925246]
ENSMUSG00000028456	-2.37424	4.70053	115.908	4.98e-27	1.43e-25	786.667	254	1319.33	Unc13b	unc-13 homolog B (C. elegans) [Source:MGI Symbol;Acc:MGI:1342278]
ENSMUSG00000040857	-2.37364	6.58367	91.4234	1.16e-21	2.16e-20	2731	833	4629	Erf	Ets2 repressor factor [Source:MGI Symbol;Acc:MGI:109637]
ENSMUSG00000081044	-2.37206	5.54456	21.0163	4.55e-06	1.56e-05	1388.33	474.667	2302	AU015836	expressed sequence AU015836 [Source:MGI Symbol;Acc:MGI:2147954]
ENSMUSG00000063445	-2.37156	3.96167	52.7467	3.79e-13	3.25e-12	441.833	140.333	743.333	Nmral1	NmrA-like family domain containing 1 [Source:MGI Symbol;Acc:MGI:1915074]
ENSMUSG00000025665	-2.36826	6.88333	83.8946	5.22e-20	8.44e-19	4147.67	1241	7054.33	Rps6ka6	ribosomal protein S6 kinase polypeptide 6 [Source:MGI Symbol;Acc:MGI:1914321]
ENSMUSG00000007946	-2.36804	-0.507443	11.7322	0.000614284	0.00144972	19.5	6.33333	32.6667	Phox2a	paired-like homeobox 2a [Source:MGI Symbol;Acc:MGI:106633]
ENSMUSG00000023393	-2.36785	1.31327	26.2317	3.03e-07	1.24e-06	73.1667	23.3333	123	Slc17a9	solute carrier family 17, member 9 [Source:MGI Symbol;Acc:MGI:1919107]
ENSMUSG00000032135	-2.36574	1.3967	15.6557	7.6e-05	0.000212011	73.5	24.3333	122.667	Mcam	melanoma cell adhesion molecule [Source:MGI Symbol;Acc:MGI:1933966]
ENSMUSG00000024925	-2.3646	4.30563	53.8373	2.18e-13	1.91e-12	564.167	171.667	956.667	Rnaseh2c	ribonuclease H2, subunit C [Source:MGI Symbol;Acc:MGI:1915459]
ENSMUSG00000029521	-2.36406	4.42288	93.3794	4.32e-22	8.3e-21	648.5	210.667	1086.33	Chek2	checkpoint kinase 2 [Source:MGI Symbol;Acc:MGI:1355321]
ENSMUSG00000036225	-2.36138	4.47525	85.1694	2.74e-20	4.5e-19	662.333	219	1105.67	Kctd1	potassium channel tetramerisation domain containing 1 [Source:MGI Symbol;Acc:MGI:1918269]
ENSMUSG00000015222	-2.36102	1.2421	28.0254	1.2e-07	5.21e-07	69.6667	22.6667	116.667	Map2	microtubule-associated protein 2 [Source:MGI Symbol;Acc:MGI:97175]
ENSMUSG00000025401	-2.3582	-0.187435	10.6329	0.00111094	0.0024981	27.3333	8.33333	46.3333	Myo1a	myosin IA [Source:MGI Symbol;Acc:MGI:107732]
ENSMUSG00000027326	-2.35747	5.64326	86.4387	1.44e-20	2.43e-19	1439	507.333	2370.67	Knl1	kinetochore scaffold 1 [Source:MGI Symbol;Acc:MGI:1923714]
ENSMUSG00000048897	-2.35693	7.5754	179.99	4.87e-41	3.81e-39	5786.33	1890	9682.67	Zfp710	zinc finger protein 710 [Source:MGI Symbol;Acc:MGI:1921747]
ENSMUSG00000027510	-2.35617	5.20711	81.4408	1.81e-19	2.81e-18	1077.67	370.667	1784.67	Rbm38	RNA binding motif protein 38 [Source:MGI Symbol;Acc:MGI:1889294]
ENSMUSG00000022332	-2.3558	1.86032	17.9929	2.22e-05	6.78e-05	104.833	40.3333	169.333	Khdrbs3	KH domain containing, RNA binding, signal transduction associated 3 [Source:MGI Symbol;Acc:MGI:1313312]
ENSMUSG00000049502	-2.35566	3.75189	81.3255	1.91e-19	2.97e-18	406.5	132.667	680.333	Dtx3l	deltex 3-like, E3 ubiquitin ligase [Source:MGI Symbol;Acc:MGI:2656973]
ENSMUSG00000021087	-2.35397	6.31471	161.962	4.22e-37	2.5e-35	2413.33	789.667	4037	Rtn1	reticulon 1 [Source:MGI Symbol;Acc:MGI:1933947]
ENSMUSG00000014852	-2.35382	1.38653	19.9709	7.86e-06	2.61e-05	77	25	129	Adamts13	a disintegrin-like and metallopeptidase (reprolysin type) with thrombospondin type 1 motif, 13 [Source:MGI Symbol;Acc:MGI:2685556]
ENSMUSG00000049804	-2.35018	-0.517655	11.2071	0.000814834	0.0018791	19.1667	6	32.3333	Armcx4	armadillo repeat containing, X-linked 4 [Source:MGI Symbol;Acc:MGI:2147887]
ENSMUSG00000024590	-2.3487	8.09958	78.8441	6.72e-19	1e-17	7772.33	2797	12747.7	Lmnb1	lamin B1 [Source:MGI Symbol;Acc:MGI:96795]
ENSMUSG00000042750	-2.34781	1.71539	26.9853	2.05e-07	8.64e-07	96.8333	31.3333	162.333	Bex2	brain expressed X-linked 2 [Source:MGI Symbol;Acc:MGI:1338017]
ENSMUSG00000029162	-2.3473	3.24541	65.9288	4.68e-16	5.37e-15	285.667	94	477.333	Khk	ketohexokinase [Source:MGI Symbol;Acc:MGI:1096353]
ENSMUSG00000030994	-2.34517	0.524867	19.2404	1.15e-05	3.71e-05	41.5	13.6667	69.3333	D7Ertd443e	DNA segment, Chr 7, ERATO Doi 443, expressed [Source:MGI Symbol;Acc:MGI:1196431]
ENSMUSG00000031425	-2.34023	-0.824515	7.87869	0.00500207	0.0098901	15.1667	5	25.3333	Plp1	proteolipid protein (myelin) 1 [Source:MGI Symbol;Acc:MGI:97623]
ENSMUSG00000041431	-2.33834	7.56568	84.755	3.38e-20	5.53e-19	5451.33	2055.33	8847.33	Ccnb1	cyclin B1 [Source:MGI Symbol;Acc:MGI:88302]
ENSMUSG00000066129	-2.33769	3.7347	62.1966	3.11e-15	3.31e-14	397.167	133	661.333	Kndc1	kinase non-catalytic C-lobe domain (KIND) containing 1 [Source:MGI Symbol;Acc:MGI:1923734]
ENSMUSG00000039994	-2.33618	6.3759	100.092	1.45e-23	3.18e-22	2365.33	789	3941.67	Timeless	timeless circadian clock 1 [Source:MGI Symbol;Acc:MGI:1321393]
ENSMUSG00000030834	-2.33434	-0.325421	11.2001	0.000817917	0.00188429	22.1667	7.33333	37	Abcc6	ATP-binding cassette, sub-family C (CFTR/MRP), member 6 [Source:MGI Symbol;Acc:MGI:1351634]
ENSMUSG00000031609	-2.33302	2.06968	32.4027	1.25e-08	6.21e-08	125.333	41.6667	209	Sap30	sin3 associated polypeptide [Source:MGI Symbol;Acc:MGI:1929129]
ENSMUSG00000008855	-2.33054	6.03468	121.583	2.85e-28	9.07e-27	1954.5	656.333	3252.67	Hdac5	histone deacetylase 5 [Source:MGI Symbol;Acc:MGI:1333784]
ENSMUSG00000034422	-2.32946	3.18311	54.1537	1.85e-13	1.64e-12	272.333	90.6667	454	Parp14	poly (ADP-ribose) polymerase family, member 14 [Source:MGI Symbol;Acc:MGI:1919489]
ENSMUSG00000098090	-2.32881	1.25118	26.2166	3.05e-07	1.25e-06	70.1667	23.3333	117	2700099C18Rik	RIKEN cDNA 2700099C18 gene [Source:MGI Symbol;Acc:MGI:1924272]
ENSMUSG00000054717	-2.32853	8.25201	91.9273	8.99e-22	1.7e-20	8937	3087.67	14786.3	Hmgb2	high mobility group box 2 [Source:MGI Symbol;Acc:MGI:96157]
ENSMUSG00000005836	-2.32775	1.91817	34.9515	3.38e-09	1.81e-08	112.5	37.3333	187.667	Gata6	GATA binding protein 6 [Source:MGI Symbol;Acc:MGI:107516]
ENSMUSG00000072066	-2.32669	1.29926	27.9467	1.25e-07	5.41e-07	72.3333	23.6667	121	6720489N17Rik	RIKEN cDNA 6720489N17 gene [Source:MGI Symbol;Acc:MGI:2443901]
ENSMUSG00000006241	-2.32638	0.597037	20.3917	6.31e-06	2.12e-05	43.8333	14.3333	73.3333	Ccdc159	coiled-coil domain containing 159 [Source:MGI Symbol;Acc:MGI:1914369]
ENSMUSG00000000202	-2.325	0.317892	9.52593	0.00202589	0.00432203	35.5	12	59	Btbd17	BTB (POZ) domain containing 17 [Source:MGI Symbol;Acc:MGI:1919264]
ENSMUSG00000106820	-2.32443	0.52766	15.5069	8.22e-05	0.000228241	40.5	12.6667	68.3333	D5Ertd605e	DNA segment, Chr 5, ERATO Doi 605, expressed [Source:MGI Symbol;Acc:MGI:1277165]
ENSMUSG00000040998	-2.32328	3.50965	76.1845	2.58e-18	3.65e-17	343.5	114.333	572.667	Npnt	nephronectin [Source:MGI Symbol;Acc:MGI:2148811]
ENSMUSG00000030747	-2.31957	7.04403	120.279	5.5e-28	1.71e-26	4352.17	1398.67	7305.67	Dgat2	diacylglycerol O-acyltransferase 2 [Source:MGI Symbol;Acc:MGI:1915050]
ENSMUSG00000036026	-2.31926	6.52139	106.98	4.5e-25	1.09e-23	2778.33	929.667	4627	Tmem63b	transmembrane protein 63b [Source:MGI Symbol;Acc:MGI:2387609]
ENSMUSG00000021965	-2.31653	5.12045	83.0072	8.18e-20	1.3e-18	1006.67	362	1651.33	Ska3	spindle and kinetochore associated complex subunit 3 [Source:MGI Symbol;Acc:MGI:3041235]
ENSMUSG00000046623	-2.31541	0.419694	18.3154	1.87e-05	5.8e-05	38.5	12.6667	64.3333	Gjb4	gap junction protein, beta 4 [Source:MGI Symbol;Acc:MGI:95722]
ENSMUSG00000028266	-2.31468	5.31779	98.4562	3.32e-23	7.07e-22	1277	417	2137	Lmo4	LIM domain only 4 [Source:MGI Symbol;Acc:MGI:109360]
ENSMUSG00000001517	-2.31435	5.91488	74.9797	4.76e-18	6.53e-17	1696.5	564.667	2828.33	Foxm1	forkhead box M1 [Source:MGI Symbol;Acc:MGI:1347487]
ENSMUSG00000024151	-2.31318	6.52901	77.6648	1.22e-18	1.78e-17	2771.67	966.333	4577	Msh2	mutS homolog 2 [Source:MGI Symbol;Acc:MGI:101816]
ENSMUSG00000018581	-2.31285	2.08558	20.0639	7.49e-06	2.49e-05	189.333	46.6667	332	Dnah11	dynein, axonemal, heavy chain 11 [Source:MGI Symbol;Acc:MGI:1100864]
ENSMUSG00000040852	-2.31277	3.00242	56.5432	5.5e-14	5.13e-13	241	80.6667	401.333	Plekhh2	pleckstrin homology domain containing, family H (with MyTH4 domain) member 2 [Source:MGI Symbol;Acc:MGI:2146813]
ENSMUSG00000026896	-2.30751	3.05993	47.2329	6.3e-12	4.74e-11	250.833	84.3333	417.333	Ifih1	interferon induced with helicase C domain 1 [Source:MGI Symbol;Acc:MGI:1918836]
ENSMUSG00000001864	-2.30572	5.7863	122.518	1.78e-28	5.73e-27	1682.83	564.667	2801	Aif1l	allograft inflammatory factor 1-like [Source:MGI Symbol;Acc:MGI:1919598]
ENSMUSG00000019961	-2.3047	7.69145	134.181	4.99e-31	1.97e-29	6231.17	2090.67	10371.7	Tmpo	thymopoietin [Source:MGI Symbol;Acc:MGI:106920]
ENSMUSG00000021175	-2.30393	3.51984	54.9307	1.25e-13	1.13e-12	336.333	118.333	554.333	Cdca7l	cell division cycle associated 7 like [Source:MGI Symbol;Acc:MGI:2384982]
ENSMUSG00000054999	-2.30325	1.5865	23.0898	1.55e-06	5.71e-06	87.3333	30.6667	144	Naaladl1	N-acetylated alpha-linked acidic dipeptidase-like 1 [Source:MGI Symbol;Acc:MGI:2685810]
ENSMUSG00000019437	-2.30322	3.75448	49.7311	1.76e-12	1.41e-11	390.333	146.333	634.333	Tlcd1	TLC domain containing 1 [Source:MGI Symbol;Acc:MGI:1915572]
ENSMUSG00000022421	-2.30122	6.85733	75.6974	3.31e-18	4.62e-17	3435.33	1266.33	5604.33	Nptxr	neuronal pentraxin receptor [Source:MGI Symbol;Acc:MGI:1920590]
ENSMUSG00000030329	-2.30079	1.97302	17.3814	3.06e-05	9.11e-05	151	42.6667	259.333	Pianp	PILR alpha associated neural protein [Source:MGI Symbol;Acc:MGI:2441908]
ENSMUSG00000032177	-2.29935	3.50783	44.9222	2.05e-11	1.45e-10	325.833	103.667	548	Pde4a	phosphodiesterase 4A, cAMP specific [Source:MGI Symbol;Acc:MGI:99558]
ENSMUSG00000039838	-2.29864	1.4454	24.4632	7.57e-07	2.93e-06	80.5	27.3333	133.667	Slc45a1	solute carrier family 45, member 1 [Source:MGI Symbol;Acc:MGI:2653235]
ENSMUSG00000015980	-2.29577	2.02268	38.436	5.66e-10	3.36e-09	121.167	41	201.333	Lrrc27	leucine rich repeat containing 27 [Source:MGI Symbol;Acc:MGI:1923862]
ENSMUSG00000036036	-2.29557	4.05284	78.0966	9.81e-19	1.44e-17	501.5	170	833	Zfp57	zinc finger protein 57 [Source:MGI Symbol;Acc:MGI:99204]
ENSMUSG00000017716	-2.29463	6.42473	81.2516	1.99e-19	3.08e-18	2476.83	983.333	3970.33	Birc5	baculoviral IAP repeat-containing 5 [Source:MGI Symbol;Acc:MGI:1203517]
ENSMUSG00000004880	-2.29415	7.25857	107.902	2.82e-25	6.97e-24	4462.33	1582.67	7342	Lbr	lamin B receptor [Source:MGI Symbol;Acc:MGI:2138281]
ENSMUSG00000030091	-2.2904	6.10699	49.937	1.59e-12	1.27e-11	1933.5	693	3174	Nup210	nucleoporin 210 [Source:MGI Symbol;Acc:MGI:1859555]
ENSMUSG00000060261	-2.28874	5.38872	91.7118	1e-21	1.88e-20	1223.5	435	2012	Gtf2i	general transcription factor II I [Source:MGI Symbol;Acc:MGI:1202722]
ENSMUSG00000018899	-2.28707	3.09942	40.5417	1.92e-10	1.22e-09	257.167	89.3333	425	Irf1	interferon regulatory factor 1 [Source:MGI Symbol;Acc:MGI:96590]
ENSMUSG00000027953	-2.2854	4.5257	91.4651	1.14e-21	2.11e-20	696.667	237	1156.33	Slc50a1	solute carrier family 50 (sugar transporter), member 1 [Source:MGI Symbol;Acc:MGI:107417]
ENSMUSG00000035834	-2.28491	5.37125	85.8067	1.98e-20	3.29e-19	1214.17	429	1999.33	Polr3g	polymerase (RNA) III (DNA directed) polypeptide G [Source:MGI Symbol;Acc:MGI:1914736]
ENSMUSG00000096727	-2.28447	2.41961	36.1367	1.84e-09	1.02e-08	160.333	54.6667	266	Psmb9	proteasome (prosome, macropain) subunit, beta type 9 (large multifunctional peptidase 2) [Source:MGI Symbol;Acc:MGI:1346526]
ENSMUSG00000052384	-2.28171	4.32711	88.2105	5.88e-21	1.02e-19	606.667	207	1006.33	Nrros	negative regulator of reactive oxygen species [Source:MGI Symbol;Acc:MGI:2445095]
ENSMUSG00000022257	-2.28068	5.3937	110.585	7.3e-26	1.89e-24	1257.33	425.667	2089	Laptm4b	lysosomal-associated protein transmembrane 4B [Source:MGI Symbol;Acc:MGI:1890494]
ENSMUSG00000034023	-2.27909	5.52989	57.1471	4.04e-14	3.82e-13	1323.17	531.333	2115	Fancd2	Fanconi anemia, complementation group D2 [Source:MGI Symbol;Acc:MGI:2448480]
ENSMUSG00000021209	-2.27831	0.221414	8.95211	0.00277149	0.00575126	34.6667	18.6667	50.6667	Ppp4r4	protein phosphatase 4, regulatory subunit 4 [Source:MGI Symbol;Acc:MGI:1921771]
ENSMUSG00000027115	-2.2783	4.44544	57.35	3.65e-14	3.47e-13	633.5	233	1034	Kif18a	kinesin family member 18A [Source:MGI Symbol;Acc:MGI:2446977]
ENSMUSG00000040414	-2.277	5.39939	86.3773	1.49e-20	2.5e-19	1264.83	436	2093.67	Slc25a28	solute carrier family 25, member 28 [Source:MGI Symbol;Acc:MGI:2180509]
ENSMUSG00000044664	-2.27406	0.325055	11.115	0.000856342	0.00196145	35.3333	14.3333	56.3333	Prss42	protease, serine 42 [Source:MGI Symbol;Acc:MGI:2665280]
ENSMUSG00000019942	-2.27316	7.38557	84.7216	3.43e-20	5.62e-19	4820.67	1863.67	7777.67	Cdk1	cyclin-dependent kinase 1 [Source:MGI Symbol;Acc:MGI:88351]
ENSMUSG00000034786	-2.27306	2.47965	46.4059	9.61e-12	7.08e-11	167.167	57.3333	277	Gpsm3	G-protein signalling modulator 3 (AGS3-like, C. elegans) [Source:MGI Symbol;Acc:MGI:2146785]
ENSMUSG00000048234	-2.27057	5.52033	73.9063	8.19e-18	1.11e-16	1328.83	439	2218.67	Rnf149	ring finger protein 149 [Source:MGI Symbol;Acc:MGI:2677438]
ENSMUSG00000033031	-2.27051	5.6564	110.416	7.94e-26	2.05e-24	1528	524.333	2531.67	C330027C09Rik	RIKEN cDNA C330027C09 gene [Source:MGI Symbol;Acc:MGI:2146335]
ENSMUSG00000022906	-2.26953	2.57157	46.3019	1.01e-11	7.44e-11	178	61	295	Parp9	poly (ADP-ribose) polymerase family, member 9 [Source:MGI Symbol;Acc:MGI:1933117]
ENSMUSG00000042268	-2.26942	-1.20917	5.93562	0.0148379	0.026492	11.1667	3.66667	18.6667	Slc26a9	solute carrier family 26, member 9 [Source:MGI Symbol;Acc:MGI:2444594]
ENSMUSG00000037541	-2.26878	2.77308	23.9299	9.99e-07	3.79e-06	218.167	70.3333	366	Shank2	SH3/ankyrin domain gene 2 [Source:MGI Symbol;Acc:MGI:2671987]
ENSMUSG00000032596	-2.26839	0.1951	16.5603	4.71e-05	0.000135985	32.6667	11	54.3333	Uba7	ubiquitin-like modifier activating enzyme 7 [Source:MGI Symbol;Acc:MGI:1349462]
ENSMUSG00000038732	-2.26721	4.01359	72.8127	1.43e-17	1.88e-16	487.667	167.333	808	Mboat1	membrane bound O-acyltransferase domain containing 1 [Source:MGI Symbol;Acc:MGI:2387184]
ENSMUSG00000025328	-2.26701	1.42815	16.521	4.81e-05	0.000138597	76.8333	25	128.667	Padi3	peptidyl arginine deiminase, type III [Source:MGI Symbol;Acc:MGI:1338891]
ENSMUSG00000020330	-2.264	6.01723	74.4242	6.3e-18	8.57e-17	1853.5	709.667	2997.33	Hmmr	hyaluronan mediated motility receptor (RHAMM) [Source:MGI Symbol;Acc:MGI:104667]
ENSMUSG00000026189	-2.26395	1.91691	31.2467	2.27e-08	1.09e-07	112.333	38.3333	186.333	Pecr	peroxisomal trans-2-enoyl-CoA reductase [Source:MGI Symbol;Acc:MGI:2148199]
ENSMUSG00000078773	-2.26223	3.2411	41.8156	1e-10	6.55e-10	276.667	100.667	452.667	Rad54b	RAD54 homolog B (S. cerevisiae) [Source:MGI Symbol;Acc:MGI:3605986]
ENSMUSG00000020949	-2.26179	6.16509	143.88	3.77e-33	1.7e-31	2175	750	3600	Fkbp3	FK506 binding protein 3 [Source:MGI Symbol;Acc:MGI:1353460]
ENSMUSG00000043110	-2.25731	4.78249	37.6025	8.67e-10	5.06e-09	861.667	484.667	1238.67	Lrrn4	leucine rich repeat neuronal 4 [Source:MGI Symbol;Acc:MGI:2445154]
ENSMUSG00000015452	-2.25642	1.17645	21.0174	4.55e-06	1.56e-05	74.8333	24	125.667	Ager	advanced glycosylation end product-specific receptor [Source:MGI Symbol;Acc:MGI:893592]
ENSMUSG00000029669	-2.25378	0.8264	21.0814	4.4e-06	1.52e-05	51.6667	17.6667	85.6667	Tspan12	tetraspanin 12 [Source:MGI Symbol;Acc:MGI:1889818]
ENSMUSG00000002055	-2.25268	6.14608	78.3565	8.6e-19	1.27e-17	2016.67	700	3333.33	Spag5	sperm associated antigen 5 [Source:MGI Symbol;Acc:MGI:1927470]
ENSMUSG00000005718	-2.25074	3.24055	33.7225	6.36e-09	3.3e-08	274.333	108	440.667	Tfap4	transcription factor AP4 [Source:MGI Symbol;Acc:MGI:103239]
ENSMUSG00000022061	-2.24921	1.50383	19.5098	1e-05	3.26e-05	82	31.3333	132.667	Nkx3-1	NK-3 transcription factor, locus 1 (Drosophila) [Source:MGI Symbol;Acc:MGI:97352]
ENSMUSG00000034685	-2.24884	1.45213	18.7661	1.48e-05	4.66e-05	78.8333	31.3333	126.333	Fam171a2	family with sequence similarity 171, member A2 [Source:MGI Symbol;Acc:MGI:2448496]
ENSMUSG00000027489	-2.24164	-0.66949	8.91471	0.00282883	0.00585791	17.1667	6	28.3333	Necab3	N-terminal EF-hand calcium binding protein 3 [Source:MGI Symbol;Acc:MGI:1861721]
ENSMUSG00000029833	-2.24153	4.83938	62.005	3.43e-15	3.62e-14	956.333	316.667	1596	Trim24	tripartite motif-containing 24 [Source:MGI Symbol;Acc:MGI:109275]
ENSMUSG00000030796	-2.23994	7.22847	75.7648	3.2e-18	4.47e-17	4365.17	1889.67	6840.67	Tead2	TEA domain family member 2 [Source:MGI Symbol;Acc:MGI:104904]
ENSMUSG00000039349	-2.23849	2.43236	32.238	1.36e-08	6.72e-08	164.667	56.6667	272.667	C130074G19Rik	RIKEN cDNA C130074G19 gene [Source:MGI Symbol;Acc:MGI:2444831]
ENSMUSG00000027716	-2.23343	0.269367	8.24756	0.00408068	0.00820381	34.6667	12.3333	57	Trpc3	transient receptor potential cation channel, subfamily C, member 3 [Source:MGI Symbol;Acc:MGI:109526]
ENSMUSG00000093574	-2.23225	-0.289	11.8769	0.000568359	0.00135169	22.6667	8	37.3333	Gm20671	predicted gene 20671 [Source:MGI Symbol;Acc:MGI:5313118]
ENSMUSG00000030742	-2.23021	-0.856089	8.23807	0.00410207	0.00824313	14.5	5	24	Lat	linker for activation of T cells [Source:MGI Symbol;Acc:MGI:1342293]
ENSMUSG00000025500	-2.22785	1.90384	30.5343	3.28e-08	1.54e-07	111.5	39.3333	183.667	Lmntd2	lamin tail domain containing 2 [Source:MGI Symbol;Acc:MGI:1919250]
ENSMUSG00000024896	-2.22374	6.57731	141.582	1.2e-32	5.25e-31	2895.5	1021	4770	Minpp1	multiple inositol polyphosphate histidine phosphatase 1 [Source:MGI Symbol;Acc:MGI:1336159]
ENSMUSG00000003134	-2.22255	4.35621	80.0268	3.69e-19	5.62e-18	622.333	219.333	1025.33	Tbc1d8	TBC1 domain family, member 8 [Source:MGI Symbol;Acc:MGI:1927225]
ENSMUSG00000028044	-2.2216	6.14496	81.5834	1.68e-19	2.62e-18	2063.33	769.333	3357.33	Cks1b	CDC28 protein kinase 1b [Source:MGI Symbol;Acc:MGI:1889208]
ENSMUSG00000031489	-2.22015	2.60675	40.4869	1.98e-10	1.25e-09	182.833	64.6667	301	Adrb3	adrenergic receptor, beta 3 [Source:MGI Symbol;Acc:MGI:87939]
ENSMUSG00000041064	-2.21671	4.66437	54.0404	1.96e-13	1.73e-12	735.667	303	1168.33	Pif1	PIF1 5'-to-3' DNA helicase [Source:MGI Symbol;Acc:MGI:2143057]
ENSMUSG00000022484	-2.21611	0.221442	15.8492	6.86e-05	0.000192556	33.3333	11.6667	55	Hoxc10	homeobox C10 [Source:MGI Symbol;Acc:MGI:96192]
ENSMUSG00000025867	-2.21546	2.04139	35.5997	2.42e-09	1.32e-08	122.833	43.6667	202	Cplx2	complexin 2 [Source:MGI Symbol;Acc:MGI:104726]
ENSMUSG00000098318	-2.21467	0.331789	16.8156	4.12e-05	0.000120011	36.1667	12.6667	59.6667	Lockd	lncRNA downstream of Cdkn1b [Source:MGI Symbol;Acc:MGI:1915081]
ENSMUSG00000031403	-2.21348	6.32408	101.325	7.81e-24	1.72e-22	2363	860.667	3865.33	Dkc1	dyskeratosis congenita 1, dyskerin [Source:MGI Symbol;Acc:MGI:1861727]
ENSMUSG00000039953	-2.21304	8.12012	153.513	2.96e-35	1.55e-33	8442.33	2995.67	13889	Clstn1	calsyntenin 1 [Source:MGI Symbol;Acc:MGI:1929895]
ENSMUSG00000033762	-2.21258	4.15385	88.3893	5.38e-21	9.37e-20	538	191	885	Recql4	RecQ protein-like 4 [Source:MGI Symbol;Acc:MGI:1931028]
ENSMUSG00000092417	-2.21028	-0.560459	8.03322	0.00459271	0.00914487	18.5	6.66667	30.3333	Gpank1	G patch domain and ankyrin repeats 1 [Source:MGI Symbol;Acc:MGI:2148975]
ENSMUSG00000027160	-2.20947	2.95335	38.075	6.81e-10	4.02e-09	230.167	83	377.333	Ccdc34	coiled-coil domain containing 34 [Source:MGI Symbol;Acc:MGI:1915451]
ENSMUSG00000096956	-2.20915	-0.251381	12.8683	0.000334192	0.00082996	23.6667	8.66667	38.6667	Snhg18	small nucleolar RNA host gene 18 [Source:MGI Symbol;Acc:MGI:1914085]
ENSMUSG00000020814	-2.20688	2.5272	46.3576	9.85e-12	7.24e-11	172.833	61.6667	284	Mxra7	matrix-remodelling associated 7 [Source:MGI Symbol;Acc:MGI:1914872]
ENSMUSG00000092060	-2.20576	8.0642	60.9382	5.89e-15	6.05e-14	7756.17	3053	12459.3	Bend4	BEN domain containing 4 [Source:MGI Symbol;Acc:MGI:3648414]
ENSMUSG00000056367	-2.20497	1.07729	14.7867	0.000120382	0.000324004	60.8333	26.3333	95.3333	Actr3b	ARP3 actin-related protein 3B [Source:MGI Symbol;Acc:MGI:2661120]
ENSMUSG00000097327	-2.19633	1.95201	24.0581	9.35e-07	3.56e-06	112.167	44.6667	179.667	E030030I06Rik	RIKEN cDNA E030030I06 gene [Source:MGI Symbol;Acc:MGI:2442914]
ENSMUSG00000074194	-2.19605	4.28899	69.7302	6.8e-17	8.39e-16	591	211.667	970.333	Zfp791	zinc finger protein 791 [Source:MGI Symbol;Acc:MGI:3648473]
ENSMUSG00000059540	-2.19491	1.62727	28.2885	1.05e-07	4.58e-07	91.5	32.6667	150.333	Tcea2	transcription elongation factor A (SII), 2 [Source:MGI Symbol;Acc:MGI:107368]
ENSMUSG00000074832	-2.19454	4.13029	69.6688	7.01e-17	8.64e-16	529.167	189.667	868.667	2410141K09Rik	RIKEN cDNA 2410141K09 gene [Source:MGI Symbol;Acc:MGI:1924053]
ENSMUSG00000027203	-2.19244	5.95017	112.021	3.53e-26	9.41e-25	1873.83	672.333	3075.33	Dut	deoxyuridine triphosphatase [Source:MGI Symbol;Acc:MGI:1346051]
ENSMUSG00000037628	-2.19062	2.06925	33.5078	7.1e-09	3.65e-08	125.333	45	205.667	Cdkn3	cyclin-dependent kinase inhibitor 3 [Source:MGI Symbol;Acc:MGI:1919641]
ENSMUSG00000003604	-2.1903	3.66171	49.8372	1.67e-12	1.34e-11	383.667	138.667	628.667	Aven	apoptosis, caspase activation inhibitor [Source:MGI Symbol;Acc:MGI:1921518]
ENSMUSG00000039252	-2.18951	3.33284	22.3225	2.3e-06	8.3e-06	304	153.333	454.667	Lgi2	leucine-rich repeat LGI family, member 2 [Source:MGI Symbol;Acc:MGI:2180196]
ENSMUSG00000038173	-2.18902	0.71652	20.5674	5.76e-06	1.95e-05	47.8333	17.3333	78.3333	Enpp6	ectonucleotide pyrophosphatase/phosphodiesterase 6 [Source:MGI Symbol;Acc:MGI:2445171]
ENSMUSG00000035842	-2.18803	4.97145	89.6534	2.84e-21	5.04e-20	930.833	341.333	1520.33	Ddx11	DEAD/H (Asp-Glu-Ala-Asp/His) box helicase 11 [Source:MGI Symbol;Acc:MGI:2443590]
ENSMUSG00000051517	-2.1849	3.80632	65.5793	5.58e-16	6.37e-15	419.5	152	687	Arhgef39	Rho guanine nucleotide exchange factor (GEF) 39 [Source:MGI Symbol;Acc:MGI:3036286]
ENSMUSG00000070407	-2.18136	5.577	43.3735	4.52e-11	3.08e-10	1399	552	2246	Hs3st3b1	heparan sulfate (glucosamine) 3-O-sulfotransferase 3B1 [Source:MGI Symbol;Acc:MGI:1333853]
ENSMUSG00000020811	-2.18124	1.83755	23.8915	1.02e-06	3.86e-06	106.333	38.3333	174.333	Wscd1	WSC domain containing 1 [Source:MGI Symbol;Acc:MGI:2448493]
ENSMUSG00000046432	-2.18057	7.85544	110.653	7.05e-26	1.83e-24	6859.33	2443	11275.7	Bex3	brain expressed X-linked 3 [Source:MGI Symbol;Acc:MGI:1338016]
ENSMUSG00000035900	-2.17369	6.3456	86.5234	1.38e-20	2.33e-19	2374.33	907.333	3841.33	Gramd4	GRAM domain containing 4 [Source:MGI Symbol;Acc:MGI:2676308]
ENSMUSG00000111375	-2.17258	-0.410395	8.05732	0.00453201	0.00902804	20.8333	7.66667	34	Btbd8	BTB (POZ) domain containing 8 [Source:MGI Symbol;Acc:MGI:3646208]
ENSMUSG00000061666	-2.17247	2.55745	22.823	1.78e-06	6.5e-06	169.833	67.6667	272	Gdpd1	glycerophosphodiester phosphodiesterase domain containing 1 [Source:MGI Symbol;Acc:MGI:1913819]
ENSMUSG00000020186	-2.17089	4.50279	97.3788	5.73e-23	1.19e-21	685.833	249.333	1122.33	Csrp2	cysteine and glycine-rich protein 2 [Source:MGI Symbol;Acc:MGI:1202907]
ENSMUSG00000111080	-2.16739	0.455027	12.7081	0.000364067	0.00089642	38.5	13.3333	63.6667	Gm20300
ENSMUSG00000105852	-2.16388	-0.169302	8.06745	0.00450675	0.00898561	24.6667	9	40.3333	Gm42890	predicted gene 42890 [Source:MGI Symbol;Acc:MGI:5663027]
ENSMUSG00000034218	-2.16318	5.44959	131.701	1.74e-30	6.63e-29	1323.67	482.667	2164.67	Atm	ataxia telangiectasia mutated [Source:MGI Symbol;Acc:MGI:107202]
ENSMUSG00000087574	-2.15978	0.537391	15.9867	6.38e-05	0.000180328	42	15.3333	68.6667	C030037D09Rik	RIKEN cDNA C030037D09 gene [Source:MGI Symbol;Acc:MGI:1924865]
ENSMUSG00000001119	-2.15867	0.0983918	12.2659	0.00046132	0.00111418	30.6667	11.3333	50	Col6a1	collagen, type VI, alpha 1 [Source:MGI Symbol;Acc:MGI:88459]
ENSMUSG00000045007	-2.15845	1.00149	21.4361	3.66e-06	1.28e-05	58.8333	21.6667	96	Tubg2	tubulin, gamma 2 [Source:MGI Symbol;Acc:MGI:2144208]
ENSMUSG00000002100	-2.15658	0.649956	18.5718	1.64e-05	5.12e-05	45.3333	16.3333	74.3333	Mybpc3	myosin binding protein C, cardiac [Source:MGI Symbol;Acc:MGI:102844]
ENSMUSG00000040451	-2.14895	5.01673	88.8275	4.31e-21	7.54e-20	978.333	360.333	1596.33	Sgms1	sphingomyelin synthase 1 [Source:MGI Symbol;Acc:MGI:2444110]
ENSMUSG00000040430	-2.14685	2.57203	20.071	7.46e-06	2.48e-05	173.333	61.6667	285	Pitpnc1	phosphatidylinositol transfer protein, cytoplasmic 1 [Source:MGI Symbol;Acc:MGI:1919045]
ENSMUSG00000016458	-2.14597	3.063	49.3069	2.19e-12	1.73e-11	251.5	92.6667	410.333	Wt1	Wilms tumor 1 homolog [Source:MGI Symbol;Acc:MGI:98968]
ENSMUSG00000002804	-2.14494	3.52918	47.4073	5.77e-12	4.35e-11	339.333	130.667	548	Nudt14	nudix (nucleoside diphosphate linked moiety X)-type motif 14 [Source:MGI Symbol;Acc:MGI:1913424]
ENSMUSG00000000409	-2.1444	3.69123	61.2933	4.92e-15	5.11e-14	389.667	143.667	635.667	Lck	lymphocyte protein tyrosine kinase [Source:MGI Symbol;Acc:MGI:96756]
ENSMUSG00000032511	-2.14419	1.57119	26.6189	2.48e-07	1.03e-06	87.8333	32	143.667	Scn5a	sodium channel, voltage-gated, type V, alpha [Source:MGI Symbol;Acc:MGI:98251]
ENSMUSG00000020583	-2.14366	-0.274868	8.65413	0.00326321	0.00668148	23	8.66667	37.3333	Matn3	matrilin 3 [Source:MGI Symbol;Acc:MGI:1328350]
ENSMUSG00000104563	-2.14206	5.96941	113.961	1.33e-26	3.67e-25	1894.5	700.667	3088.33	Gm43041	predicted gene 43041 [Source:MGI Symbol;Acc:MGI:5663178]
ENSMUSG00000024962	-2.14139	4.70943	51.7999	6.15e-13	5.14e-12	761.5	310.667	1212.33	Vegfb	vascular endothelial growth factor B [Source:MGI Symbol;Acc:MGI:106199]
ENSMUSG00000004446	-2.13974	4.20609	76.9387	1.76e-18	2.53e-17	557.667	206	909.333	Bid	BH3 interacting domain death agonist [Source:MGI Symbol;Acc:MGI:108093]
ENSMUSG00000026873	-2.1382	7.04388	95.3999	1.56e-22	3.1e-21	4311.83	1542.33	7081.33	Phf19	PHD finger protein 19 [Source:MGI Symbol;Acc:MGI:1921266]
ENSMUSG00000024613	-2.13452	7.45716	68.4322	1.31e-16	1.59e-15	5004.17	1896	8112.33	Tcof1	treacle ribosome biogenesis factor 1 [Source:MGI Symbol;Acc:MGI:892003]
ENSMUSG00000019992	-2.13387	3.80749	44.2028	2.96e-11	2.06e-10	407.167	170.333	644	Mtfr2	mitochondrial fission regulator 2 [Source:MGI Symbol;Acc:MGI:1919054]
ENSMUSG00000093424	-2.13203	0.0556153	10.3018	0.00132903	0.00294398	29.5	10.6667	48.3333	6330562C20Rik	RIKEN cDNA 6330562C20 gene [Source:MGI Symbol;Acc:MGI:1923443]
ENSMUSG00000028873	-2.13027	6.71514	71.1664	3.28e-17	4.15e-16	2981.67	1193	4770.33	Cdca8	cell division cycle associated 8 [Source:MGI Symbol;Acc:MGI:1196274]
ENSMUSG00000027630	-2.12852	4.63844	87.6284	7.9e-21	1.36e-19	753.333	280	1226.67	Tbl1xr1	transducin (beta)-like 1X-linked receptor 1 [Source:MGI Symbol;Acc:MGI:2441730]
ENSMUSG00000016526	-2.12815	6.29911	114.005	1.3e-26	3.6e-25	2387.33	889	3885.67	Dyrk3	dual-specificity tyrosine-(Y)-phosphorylation regulated kinase 3 [Source:MGI Symbol;Acc:MGI:1330300]
ENSMUSG00000032411	-2.12463	3.50008	63.4764	1.62e-15	1.78e-14	341.167	127.333	555	Tfdp2	transcription factor Dp 2 [Source:MGI Symbol;Acc:MGI:107167]
ENSMUSG00000063810	-2.12447	4.79393	107.837	2.92e-25	7.19e-24	839.5	313	1366	Alms1	ALMS1, centrosome and basal body associated [Source:MGI Symbol;Acc:MGI:1934606]
ENSMUSG00000079654	-2.12349	-0.279688	6.10212	0.0135019	0.0243218	23.6667	12.6667	34.6667	Prrt4	proline-rich transmembrane protein 4 [Source:MGI Symbol;Acc:MGI:2141677]
ENSMUSG00000023467	-2.1229	0.368468	18.0226	2.18e-05	6.68e-05	37.1667	13.6667	60.6667	Tulp2	tubby-like protein 2 [Source:MGI Symbol;Acc:MGI:1861600]
ENSMUSG00000035184	-2.12265	3.84792	37.3247	1e-09	5.78e-09	455.167	167.667	742.667	Fam124a	family with sequence similarity 124, member A [Source:MGI Symbol;Acc:MGI:3645930]
ENSMUSG00000037833	-2.12153	1.89034	27.4084	1.65e-07	7.02e-07	110.5	41.3333	179.667	Sh2d4b	SH2 domain containing 4B [Source:MGI Symbol;Acc:MGI:1925182]
ENSMUSG00000027469	-2.12111	7.16797	68.042	1.6e-16	1.91e-15	4037.67	1582.33	6493	Tpx2	TPX2, microtubule-associated [Source:MGI Symbol;Acc:MGI:1919369]
ENSMUSG00000021180	-2.12036	2.98917	48.1919	3.86e-12	2.96e-11	239	89.3333	388.667	Rps6ka5	ribosomal protein S6 kinase, polypeptide 5 [Source:MGI Symbol;Acc:MGI:1920336]
ENSMUSG00000026429	-2.12008	3.7181	46.7404	8.1e-12	6.02e-11	385	152.667	617.333	Ube2t	ubiquitin-conjugating enzyme E2T [Source:MGI Symbol;Acc:MGI:1914446]
ENSMUSG00000045092	-2.11942	3.47397	31.0444	2.52e-08	1.2e-07	325.167	133.333	517	S1pr1	sphingosine-1-phosphate receptor 1 [Source:MGI Symbol;Acc:MGI:1096355]
ENSMUSG00000019773	-2.11888	5.89267	67.6982	1.91e-16	2.27e-15	1724.5	717	2732	Fbxo5	F-box protein 5 [Source:MGI Symbol;Acc:MGI:1914391]
ENSMUSG00000053684	-2.11863	5.84226	107.479	3.5e-25	8.54e-24	1738.5	650.333	2826.67	BC048403	cDNA sequence BC048403 [Source:MGI Symbol;Acc:MGI:2670984]
ENSMUSG00000043857	-2.11807	2.06021	18.7991	1.45e-05	4.58e-05	123.833	46.6667	201	Mgat5b	mannoside acetylglucosaminyltransferase 5, isoenzyme B [Source:MGI Symbol;Acc:MGI:3606200]
ENSMUSG00000015749	-2.11779	6.69752	143.887	3.76e-33	1.7e-31	3147.33	1178.33	5116.33	Anp32e	acidic (leucine-rich) nuclear phosphoprotein 32 family, member E [Source:MGI Symbol;Acc:MGI:1913721]
ENSMUSG00000002384	-2.11708	6.20849	72.7174	1.5e-17	1.97e-16	2146.5	925.333	3367.67	Bmp8b	bone morphogenetic protein 8b [Source:MGI Symbol;Acc:MGI:107335]
ENSMUSG00000032194	-2.11549	5.4823	100.029	1.5e-23	3.27e-22	1367.33	510.667	2224	Kank2	KN motif and ankyrin repeat domains 2 [Source:MGI Symbol;Acc:MGI:2384568]
ENSMUSG00000071470	-2.11467	3.52822	31.3563	2.15e-08	1.03e-07	337.5	142.667	532.333	Ccnb1ip1	cyclin B1 interacting protein 1 [Source:MGI Symbol;Acc:MGI:2685134]
ENSMUSG00000036098	-2.11397	5.9144	74.8324	5.12e-18	7.02e-17	1798	667.667	2928.33	Myrf	myelin regulatory factor [Source:MGI Symbol;Acc:MGI:2684944]
ENSMUSG00000027379	-2.1134	6.12118	72.1858	1.96e-17	2.55e-16	2046.17	750.333	3342	Bub1	BUB1, mitotic checkpoint serine/threonine kinase [Source:MGI Symbol;Acc:MGI:1100510]
ENSMUSG00000024940	-2.11295	2.83994	45.1595	1.82e-11	1.29e-10	215.167	80.6667	349.667	Ltbp3	latent transforming growth factor beta binding protein 3 [Source:MGI Symbol;Acc:MGI:1101355]
ENSMUSG00000023008	-2.11228	4.94915	78.5197	7.92e-19	1.17e-17	909.833	353	1466.67	Fmnl3	formin-like 3 [Source:MGI Symbol;Acc:MGI:109569]
ENSMUSG00000001763	-2.11192	3.92091	54.7379	1.38e-13	1.23e-12	457.333	171.667	743	Tspan33	tetraspanin 33 [Source:MGI Symbol;Acc:MGI:1919012]
ENSMUSG00000049932	-2.11149	7.47984	90.9146	1.5e-21	2.74e-20	5208.33	2064.33	8352.33	H2afx	H2A histone family, member X [Source:MGI Symbol;Acc:MGI:102688]
ENSMUSG00000024558	-2.10806	3.96144	45.847	1.28e-11	9.27e-11	475.167	180.667	769.667	Mapk4	mitogen-activated protein kinase 4 [Source:MGI Symbol;Acc:MGI:2444559]
ENSMUSG00000015095	-2.10781	3.7743	61.1562	5.27e-15	5.46e-14	413.167	155.667	670.667	Fbxw5	F-box and WD-40 domain protein 5 [Source:MGI Symbol;Acc:MGI:1354731]
ENSMUSG00000021904	-2.10713	-0.695068	6.64353	0.00995167	0.0184472	16.8333	6.33333	27.3333	Sema3g	sema domain, immunoglobulin domain (Ig), short basic domain, secreted, (semaphorin) 3G [Source:MGI Symbol;Acc:MGI:3041242]
ENSMUSG00000053137	-2.10676	3.1343	40.1729	2.32e-10	1.46e-09	264.167	99.6667	428.667	Mapk11	mitogen-activated protein kinase 11 [Source:MGI Symbol;Acc:MGI:1338024]
ENSMUSG00000031229	-2.10623	8.27065	101.616	6.74e-24	1.5e-22	9330	3528.67	15131.3	Atrx	ATRX, chromatin remodeler [Source:MGI Symbol;Acc:MGI:103067]
ENSMUSG00000109771	-2.10576	1.94019	24.7672	6.47e-07	2.53e-06	114.167	43	185.333	Gm35315	predicted gene, 35315 [Source:MGI Symbol;Acc:MGI:5594474]
ENSMUSG00000001249	-2.10522	1.20632	14.7151	0.000125041	0.000335542	86.5	27.3333	145.667	Hpn	hepsin [Source:MGI Symbol;Acc:MGI:1196620]
ENSMUSG00000009900	-2.10455	0.37824	17.0136	3.71e-05	0.000108758	37.5	14	61	Wnt3a	wingless-type MMTV integration site family, member 3A [Source:MGI Symbol;Acc:MGI:98956]
ENSMUSG00000036555	-2.10428	3.61392	58.7952	1.75e-14	1.71e-13	369.167	139	599.333	Iqce	IQ motif containing E [Source:MGI Symbol;Acc:MGI:1921489]
ENSMUSG00000023940	-2.10212	4.90462	57.9709	2.66e-14	2.56e-13	870.833	367	1374.67	Sgo1	shugoshin-like 1 (S. pombe) [Source:MGI Symbol;Acc:MGI:1919665]
ENSMUSG00000023809	-2.1021	5.40558	52.0509	5.41e-13	4.57e-12	1272.33	505	2039.67	Rps6ka2	ribosomal protein S6 kinase, polypeptide 2 [Source:MGI Symbol;Acc:MGI:1342290]
ENSMUSG00000022546	-2.10163	2.00061	32.3791	1.27e-08	6.27e-08	119.333	45	193.667	Gpt	glutamic pyruvic transaminase, soluble [Source:MGI Symbol;Acc:MGI:95802]
ENSMUSG00000025203	-2.09953	9.33987	51.1305	8.64e-13	7.14e-12	24595.7	8047.67	41143.7	Scd2	stearoyl-Coenzyme A desaturase 2 [Source:MGI Symbol;Acc:MGI:98240]
ENSMUSG00000029641	-2.09884	2.12138	20.2685	6.73e-06	2.25e-05	128.167	50	206.333	Rasl11a	RAS-like, family 11, member A [Source:MGI Symbol;Acc:MGI:1916145]
ENSMUSG00000060798	-2.09866	3.18597	53.3969	2.73e-13	2.36e-12	274	103.667	444.333	Intu	inturned planar cell polarity protein [Source:MGI Symbol;Acc:MGI:2443752]
ENSMUSG00000030346	-2.09696	3.63104	34.0341	5.42e-09	2.84e-08	353.333	136	570.667	Rad51ap1	RAD51 associated protein 1 [Source:MGI Symbol;Acc:MGI:1098224]
ENSMUSG00000027377	-2.09617	1.7462	29.6022	5.3e-08	2.41e-07	99.5	37.3333	161.667	Mall	mal, T cell differentiation protein-like [Source:MGI Symbol;Acc:MGI:2385152]
ENSMUSG00000002908	-2.09595	2.9501	42.277	7.92e-11	5.24e-10	232.5	88.3333	376.667	Kcnn1	potassium intermediate/small conductance calcium-activated channel, subfamily N, member 1 [Source:MGI Symbol;Acc:MGI:1933993]
ENSMUSG00000026669	-2.09544	6.07772	45.6402	1.42e-11	1.02e-10	1887.33	749	3025.67	Mcm10	minichromosome maintenance 10 replication initiation factor [Source:MGI Symbol;Acc:MGI:1917274]
ENSMUSG00000027496	-2.09518	6.43416	75.8913	3e-18	4.21e-17	2469.5	971.333	3967.67	Aurka	aurora kinase A [Source:MGI Symbol;Acc:MGI:894678]
ENSMUSG00000021811	-2.09464	5.43134	78.29	8.9e-19	1.31e-17	1307.33	496	2118.67	Dnajc9	DnaJ heat shock protein family (Hsp40) member C9 [Source:MGI Symbol;Acc:MGI:1915326]
ENSMUSG00000032333	-2.09409	2.7545	32.972	9.35e-09	4.71e-08	200.833	77.3333	324.333	Stoml1	stomatin-like 1 [Source:MGI Symbol;Acc:MGI:1916356]
ENSMUSG00000019891	-2.09343	2.93095	43.8022	3.63e-11	2.49e-10	229.167	87	371.333	Dcbld1	discoidin, CUB and LCCL domain containing 1 [Source:MGI Symbol;Acc:MGI:1913936]
ENSMUSG00000041237	-2.08902	-0.1749	11.2161	0.000810922	0.00187136	24.8333	9.33333	40.3333	Pklr	pyruvate kinase liver and red blood cell [Source:MGI Symbol;Acc:MGI:97604]
ENSMUSG00000066000	-2.08871	4.33194	54.6618	1.43e-13	1.28e-12	670	242.333	1097.67	Zfp979	zinc finger protein 979 [Source:MGI Symbol;Acc:MGI:2148252]
ENSMUSG00000034311	-2.08761	5.52828	57.9517	2.69e-14	2.58e-13	1345.5	598	2093	Kif4	kinesin family member 4 [Source:MGI Symbol;Acc:MGI:108389]
ENSMUSG00000025001	-2.0874	7.11869	114.97	7.99e-27	2.25e-25	4215.33	1605.67	6825	Hells	helicase, lymphoid specific [Source:MGI Symbol;Acc:MGI:106209]
ENSMUSG00000043029	-2.08628	2.40878	33.991	5.54e-09	2.9e-08	159	60.3333	257.667	Trpv3	transient receptor potential cation channel, subfamily V, member 3 [Source:MGI Symbol;Acc:MGI:2181407]
ENSMUSG00000023249	-2.0831	3.63713	61.8726	3.66e-15	3.86e-14	375.333	143.333	607.333	Parp3	poly (ADP-ribose) polymerase family, member 3 [Source:MGI Symbol;Acc:MGI:1891258]
ENSMUSG00000018548	-2.08104	5.97382	66.3195	3.83e-16	4.44e-15	1805.67	752	2859.33	Trim37	tripartite motif-containing 37 [Source:MGI Symbol;Acc:MGI:2153072]
ENSMUSG00000045404	-2.08092	1.03499	17.2847	3.22e-05	9.54e-05	60.1667	23	97.3333	Kcnk13	potassium channel, subfamily K, member 13 [Source:MGI Symbol;Acc:MGI:2384976]
ENSMUSG00000061838	-2.08038	6.85164	63.9845	1.25e-15	1.39e-14	3359.67	1444.67	5274.67	Suclg2	succinate-Coenzyme A ligase, GDP-forming, beta subunit [Source:MGI Symbol;Acc:MGI:1306824]
ENSMUSG00000023348	-2.0783	4.88152	46.1064	1.12e-11	8.19e-11	844.5	320	1369	Trip6	thyroid hormone receptor interactor 6 [Source:MGI Symbol;Acc:MGI:1343458]
ENSMUSG00000027430	-2.07812	4.03338	46.8708	7.58e-12	5.66e-11	477.5	200.333	754.667	Dtd1	D-tyrosyl-tRNA deacylase 1 [Source:MGI Symbol;Acc:MGI:1913294]
ENSMUSG00000021990	-2.07792	5.00918	48.9358	2.64e-12	2.06e-11	1292.83	407.333	2178.33	Spata13	spermatogenesis associated 13 [Source:MGI Symbol;Acc:MGI:104838]
ENSMUSG00000022419	-2.07791	3.42207	49.6669	1.82e-12	1.45e-11	323	123.667	522.333	Deptor	DEP domain containing MTOR-interacting protein [Source:MGI Symbol;Acc:MGI:2146322]
ENSMUSG00000058550	-2.07778	5.967	99.8315	1.66e-23	3.59e-22	2018.17	752	3284.33	Dppa4	developmental pluripotency associated 4 [Source:MGI Symbol;Acc:MGI:2157525]
ENSMUSG00000003992	-2.07769	1.89322	22.845	1.76e-06	6.43e-06	110.5	42.3333	178.667	Ssbp2	single-stranded DNA binding protein 2 [Source:MGI Symbol;Acc:MGI:1914220]
ENSMUSG00000032101	-2.07758	3.09631	38.385	5.81e-10	3.45e-09	257.333	98.6667	416	Ddx25	DEAD (Asp-Glu-Ala-Asp) box polypeptide 25 [Source:MGI Symbol;Acc:MGI:1353582]
ENSMUSG00000023015	-2.07617	6.96055	71.0465	3.49e-17	4.4e-16	3534.67	1451.33	5618	Racgap1	Rac GTPase-activating protein 1 [Source:MGI Symbol;Acc:MGI:1349423]
ENSMUSG00000022032	-2.07469	1.8805	19.3735	1.07e-05	3.48e-05	108.167	42.6667	173.667	Scara5	scavenger receptor class A, member 5 [Source:MGI Symbol;Acc:MGI:1918395]
ENSMUSG00000074785	-2.0717	2.77033	34.1108	5.21e-09	2.73e-08	204.833	78.6667	331	Plxnc1	plexin C1 [Source:MGI Symbol;Acc:MGI:1890127]
ENSMUSG00000025082	-2.07104	2.45463	35.3703	2.73e-09	1.48e-08	164.333	63.3333	265.333	Vwa2	von Willebrand factor A domain containing 2 [Source:MGI Symbol;Acc:MGI:2684334]
ENSMUSG00000053931	-2.06833	6.32824	148.274	4.13e-34	2e-32	2436	937.667	3934.33	Cnn3	calponin 3, acidic [Source:MGI Symbol;Acc:MGI:1919244]
ENSMUSG00000073910	-2.06797	4.38252	89.902	2.5e-21	4.46e-20	630.667	243	1018.33	Mob3b	MOB kinase activator 3B [Source:MGI Symbol;Acc:MGI:2664539]
ENSMUSG00000001138	-2.06201	4.62467	39.3662	3.51e-10	2.15e-09	692.5	277	1108	Cnnm3	cyclin M3 [Source:MGI Symbol;Acc:MGI:2151055]
ENSMUSG00000030022	-2.06163	5.79197	106.524	5.66e-25	1.36e-23	1679	649	2709	Adamts9	a disintegrin-like and metallopeptidase (reprolysin type) with thrombospondin type 1 motif, 9 [Source:MGI Symbol;Acc:MGI:1916320]
ENSMUSG00000039376	-2.06109	1.64868	21.7229	3.15e-06	1.11e-05	92.8333	35.6667	150	Synpo2l	synaptopodin 2-like [Source:MGI Symbol;Acc:MGI:1916010]
ENSMUSG00000025795	-2.06107	6.915	77.3846	1.41e-18	2.04e-17	3503.17	1505.67	5500.67	Rassf3	Ras association (RalGDS/AF-6) domain family member 3 [Source:MGI Symbol;Acc:MGI:2179722]
ENSMUSG00000031629	-2.0608	3.5718	39.3571	3.53e-10	2.16e-09	346.333	129.333	563.333	Cenpu	centromere protein U [Source:MGI Symbol;Acc:MGI:1919126]
ENSMUSG00000040749	-2.05861	4.01604	62.2628	3.01e-15	3.2e-14	488.667	189	788.333	Siah1b	seven in absentia 1B [Source:MGI Symbol;Acc:MGI:108063]
ENSMUSG00000028434	-2.05677	4.92329	90.5586	1.8e-21	3.24e-20	918.5	356	1481	Epb41l4b	erythrocyte membrane protein band 4.1 like 4b [Source:MGI Symbol;Acc:MGI:1859149]
ENSMUSG00000024660	-2.05536	7.51821	77.4655	1.35e-18	1.97e-17	5338.33	2227.67	8449	Incenp	inner centromere protein [Source:MGI Symbol;Acc:MGI:1313288]
ENSMUSG00000013089	-2.05153	6.63182	59.3829	1.3e-14	1.29e-13	3037.5	1217	4858	Etv5	ets variant 5 [Source:MGI Symbol;Acc:MGI:1096867]
ENSMUSG00000019080	-2.05064	2.60089	26.9704	2.07e-07	8.7e-07	188.167	71.6667	304.667	Mfsd3	major facilitator superfamily domain containing 3 [Source:MGI Symbol;Acc:MGI:1916822]
ENSMUSG00000041936	-2.05046	7.87744	76.3845	2.33e-18	3.31e-17	8214.67	2955.67	13473.7	Agrn	agrin [Source:MGI Symbol;Acc:MGI:87961]
ENSMUSG00000029174	-2.0503	5.48972	118.177	1.59e-27	4.76e-26	1361.33	529.333	2193.33	Tbc1d1	TBC1 domain family, member 1 [Source:MGI Symbol;Acc:MGI:1889508]
ENSMUSG00000042909	-2.04998	1.32052	25.4455	4.55e-07	1.82e-06	73.8333	29	118.667	Olfr648	olfactory receptor 648 [Source:MGI Symbol;Acc:MGI:3030482]
ENSMUSG00000045328	-2.04939	6.57855	56.1451	6.73e-14	6.25e-13	2650.5	1049.33	4251.67	Cenpe	centromere protein E [Source:MGI Symbol;Acc:MGI:1098230]
ENSMUSG00000002032	-2.04541	1.23577	16.5366	4.77e-05	0.000137562	68	29.6667	106.333	Tmem25	transmembrane protein 25 [Source:MGI Symbol;Acc:MGI:1918937]
ENSMUSG00000041930	-2.04301	3.52641	54.5624	1.51e-13	1.34e-12	347.5	135.667	559.333	Fam222a	family with sequence similarity 222, member A [Source:MGI Symbol;Acc:MGI:3605543]
ENSMUSG00000032294	-2.04201	10.8255	98.4384	3.35e-23	7.11e-22	55077	21521.7	88632.3	Pkm	pyruvate kinase, muscle [Source:MGI Symbol;Acc:MGI:97591]
ENSMUSG00000030838	-2.04018	1.16876	21.9886	2.74e-06	9.76e-06	66.1667	25.6667	106.667	Ush1c	USH1 protein network component harmonin [Source:MGI Symbol;Acc:MGI:1919338]
ENSMUSG00000023795	-2.04	1.51401	25.358	4.76e-07	1.9e-06	84.3333	32.6667	136	Pisd-ps2	phosphatidylserine decarboxylase, pseudogene 2 [Source:MGI Symbol;Acc:MGI:3612472]
ENSMUSG00000033068	-2.03518	5.32714	54.0136	1.99e-13	1.75e-12	1157.67	478.667	1836.67	Entpd6	ectonucleoside triphosphate diphosphohydrolase 6 [Source:MGI Symbol;Acc:MGI:1202295]
ENSMUSG00000034917	-2.03461	5.79932	37.1145	1.11e-09	6.39e-09	1700.83	697.333	2704.33	Tjp3	tight junction protein 3 [Source:MGI Symbol;Acc:MGI:1351650]
ENSMUSG00000042595	-2.03442	5.14643	101.587	6.84e-24	1.52e-22	1072.67	421	1724.33	Fam199x	family with sequence similarity 199, X-linked [Source:MGI Symbol;Acc:MGI:2384304]
ENSMUSG00000000938	-2.03289	-0.255226	8.56927	0.00341885	0.00697271	23.3333	9.33333	37.3333	Hoxa10	homeobox A10 [Source:MGI Symbol;Acc:MGI:96171]
ENSMUSG00000024065	-2.0324	3.20853	33.2947	7.92e-09	4.04e-08	274	106.333	441.667	Ehd3	EH-domain containing 3 [Source:MGI Symbol;Acc:MGI:1928900]
ENSMUSG00000048905	-2.03217	-0.1872	7.11245	0.00765504	0.0145182	24.6667	9.66667	39.6667	4930539E08Rik	RIKEN cDNA 4930539E08 gene [Source:MGI Symbol;Acc:MGI:1925441]
ENSMUSG00000032968	-2.03128	0.647812	17.8149	2.43e-05	7.4e-05	45.3333	17.6667	73	Inha	inhibin alpha [Source:MGI Symbol;Acc:MGI:96569]
ENSMUSG00000026271	-2.03097	1.12892	17.1716	3.41e-05	0.000100774	64.3333	25	103.667	Gpr35	G protein-coupled receptor 35 [Source:MGI Symbol;Acc:MGI:1929509]
ENSMUSG00000054161	-2.0285	0.84463	12.5259	0.00040135	0.000978954	52.3333	20.3333	84.3333	Fam83e	family with sequence similarity 83, member E [Source:MGI Symbol;Acc:MGI:1921063]
ENSMUSG00000042029	-2.02563	5.48291	51.9892	5.58e-13	4.7e-12	1259.67	516	2003.33	Ncapg2	non-SMC condensin II complex, subunit G2 [Source:MGI Symbol;Acc:MGI:1923294]
ENSMUSG00000042712	-2.0251	7.43081	117.125	2.7e-27	7.97e-26	5234.17	2064.33	8404	Tceal9	transcription elongation factor A like 9 [Source:MGI Symbol;Acc:MGI:109567]
ENSMUSG00000031651	-2.02364	3.61005	41.6389	1.1e-10	7.13e-10	413.167	152.667	673.667	Triml1	tripartite motif family-like 1 [Source:MGI Symbol;Acc:MGI:2687279]
ENSMUSG00000030677	-2.02354	4.88008	49.338	2.15e-12	1.7e-11	839.167	340	1338.33	Kif22	kinesin family member 22 [Source:MGI Symbol;Acc:MGI:109233]
ENSMUSG00000026458	-2.02354	0.737585	17.6154	2.7e-05	8.15e-05	48.5	19	78	Ppfia4	protein tyrosine phosphatase, receptor type, f polypeptide (PTPRF), interacting protein (liprin), alpha 4 [Source:MGI Symbol;Acc:MGI:1915757]
ENSMUSG00000038379	-2.0232	3.76906	36.2094	1.77e-09	9.85e-09	399.667	185	614.333	Ttk	Ttk protein kinase [Source:MGI Symbol;Acc:MGI:1194921]
ENSMUSG00000022322	-2.02012	5.22095	57.0279	4.3e-14	4.05e-13	1093.67	457.667	1729.67	Shcbp1	Shc SH2-domain binding protein 1 [Source:MGI Symbol;Acc:MGI:1338802]
ENSMUSG00000028444	-2.0195	2.36993	24.9041	6.03e-07	2.37e-06	151.667	63.3333	240	Cntfr	ciliary neurotrophic factor receptor [Source:MGI Symbol;Acc:MGI:99605]
ENSMUSG00000043259	-2.01837	0.00726128	11.8035	0.000591187	0.00139936	28.3333	11	45.6667	Fam13c	family with sequence similarity 13, member C [Source:MGI Symbol;Acc:MGI:1918971]
ENSMUSG00000027861	-2.01787	-0.623658	4.85875	0.0275063	0.0458551	17.8333	8.66667	27	Casq2	calsequestrin 2 [Source:MGI Symbol;Acc:MGI:1309469]
ENSMUSG00000019139	-2.01744	7.44171	127.152	1.72e-29	6.08e-28	5274	2089.33	8458.67	Isyna1	myo-inositol 1-phosphate synthase A1 [Source:MGI Symbol;Acc:MGI:1919030]
ENSMUSG00000062590	-2.01706	3.65909	47.7786	4.77e-12	3.64e-11	375	152	598	Armc9	armadillo repeat containing 9 [Source:MGI Symbol;Acc:MGI:1926045]
ENSMUSG00000019055	-2.01644	5.65939	64.0031	1.24e-15	1.38e-14	1454.67	551	2358.33	Plod1	procollagen-lysine, 2-oxoglutarate 5-dioxygenase 1 [Source:MGI Symbol;Acc:MGI:99907]
ENSMUSG00000029910	-2.01464	5.80787	64.5498	9.41e-16	1.05e-14	1640	689.333	2590.67	Mad2l1	MAD2 mitotic arrest deficient-like 1 [Source:MGI Symbol;Acc:MGI:1860374]
ENSMUSG00000061046	-2.01304	2.34509	29.6874	5.08e-08	2.31e-07	152	60.3333	243.667	Haghl	hydroxyacylglutathione hydrolase-like [Source:MGI Symbol;Acc:MGI:1919877]
ENSMUSG00000022952	-2.01215	3.87065	28.3113	1.03e-07	4.53e-07	418.333	168.667	668	Runx1	runt related transcription factor 1 [Source:MGI Symbol;Acc:MGI:99852]
ENSMUSG00000033676	-2.01177	-0.311167	4.9347	0.0263226	0.0441484	22.5	10.6667	34.3333	Gabrb3	gamma-aminobutyric acid (GABA) A receptor, subunit beta 3 [Source:MGI Symbol;Acc:MGI:95621]
ENSMUSG00000103475	-2.00806	3.89303	72.4037	1.75e-17	2.29e-16	448.667	178.333	719	Gm37697	predicted gene, 37697 [Source:MGI Symbol;Acc:MGI:5610925]
ENSMUSG00000026604	-2.00761	5.91559	78.0358	1.01e-18	1.48e-17	1760.33	681	2839.67	Ptpn14	protein tyrosine phosphatase, non-receptor type 14 [Source:MGI Symbol;Acc:MGI:102467]
ENSMUSG00000071369	-2.00235	3.74996	43.9057	3.45e-11	2.37e-10	395	166	624	Map3k5	mitogen-activated protein kinase kinase kinase 5 [Source:MGI Symbol;Acc:MGI:1346876]
ENSMUSG00000042745	-2.00123	5.0397	36.1344	1.84e-09	1.02e-08	950.833	420.667	1481	Id1	inhibitor of DNA binding 1 [Source:MGI Symbol;Acc:MGI:96396]
ENSMUSG00000032348	-1.99953	-0.0580446	5.88561	0.0152651	0.0271902	27.1667	13	41.3333	Gsta4	glutathione S-transferase, alpha 4 [Source:MGI Symbol;Acc:MGI:1309515]
ENSMUSG00000035390	-1.99948	2.97593	47.2714	6.18e-12	4.65e-11	236.667	94.6667	378.667	Brsk1	BR serine/threonine kinase 1 [Source:MGI Symbol;Acc:MGI:2685946]
ENSMUSG00000103181	-1.99758	-0.285917	7.69123	0.00554899	0.0108651	23	9.33333	36.6667	A330069K06Rik	RIKEN cDNA A330069K06 gene [Source:MGI Symbol;Acc:MGI:2685464]
ENSMUSG00000036777	-1.99719	7.46351	70.0144	5.89e-17	7.31e-16	5143.67	2330.67	7956.67	Anln	anillin, actin binding protein [Source:MGI Symbol;Acc:MGI:1920174]
ENSMUSG00000042589	-1.99457	3.82477	42.1639	8.39e-11	5.54e-10	490.833	181.333	800.333	Cux2	cut-like homeobox 2 [Source:MGI Symbol;Acc:MGI:107321]
ENSMUSG00000050846	-1.99352	2.13407	28.0871	1.16e-07	5.05e-07	131.167	52.6667	209.667	Zfp623	zinc finger protein 623 [Source:MGI Symbol;Acc:MGI:1926084]
ENSMUSG00000111619	-1.99096	5.82394	73.0655	1.25e-17	1.67e-16	1668.5	695.333	2641.67	Gm48348
ENSMUSG00000027547	-1.99021	7.13987	89.6018	2.91e-21	5.16e-20	4168	1648.33	6687.67	Sall4	sal-like 4 (Drosophila) [Source:MGI Symbol;Acc:MGI:2139360]
ENSMUSG00000025495	-1.98972	5.39178	91.203	1.3e-21	2.38e-20	1272	511.667	2032.33	Ptdss2	phosphatidylserine synthase 2 [Source:MGI Symbol;Acc:MGI:1351664]
ENSMUSG00000038020	-1.98906	1.25064	23.9104	1.01e-06	3.82e-06	70.3333	28.3333	112.333	Rapgefl1	Rap guanine nucleotide exchange factor (GEF)-like 1 [Source:MGI Symbol;Acc:MGI:3611446]
ENSMUSG00000005553	-1.98843	0.933544	10.3668	0.00128303	0.00284581	55.1667	24.3333	86	Atp4a	ATPase, H+/K+ exchanging, gastric, alpha polypeptide [Source:MGI Symbol;Acc:MGI:88113]
ENSMUSG00000009628	-1.98694	5.77327	86.7506	1.23e-20	2.08e-19	1666.83	684.333	2649.33	Tex15	testis expressed gene 15 [Source:MGI Symbol;Acc:MGI:1934816]
ENSMUSG00000055612	-1.98588	5.53964	90.7681	1.62e-21	2.93e-20	1409.33	568	2250.67	Cdca7	cell division cycle associated 7 [Source:MGI Symbol;Acc:MGI:1914203]
ENSMUSG00000052396	-1.98563	-0.889546	5.24611	0.0219959	0.0376594	14.3333	5.66667	23	Mogat2	monoacylglycerol O-acyltransferase 2 [Source:MGI Symbol;Acc:MGI:2663253]
ENSMUSG00000041372	-1.98511	6.54704	65.1869	6.81e-16	7.72e-15	2781.83	1084.67	4479	B4galnt3	beta-1,4-N-acetyl-galactosaminyl transferase 3 [Source:MGI Symbol;Acc:MGI:3041155]
ENSMUSG00000083964	-1.98367	-1.01481	5.23101	0.0221876	0.0379517	12.8333	5.33333	20.3333	Gm14122	predicted gene 14122 [Source:MGI Symbol;Acc:MGI:3651998]
ENSMUSG00000025161	-1.98289	7.69282	79.9585	3.82e-19	5.81e-18	6099.67	2415.33	9784	Slc16a3	solute carrier family 16 (monocarboxylic acid transporters), member 3 [Source:MGI Symbol;Acc:MGI:1933438]
ENSMUSG00000074887	-1.98285	-0.131131	7.71222	0.00548483	0.0107582	25.6667	10.3333	41	EU599041	expressed sequence EU599041 [Source:MGI Symbol;Acc:MGI:3796554]
ENSMUSG00000030122	-1.98263	6.42613	90.0145	2.36e-21	4.23e-20	2787.33	1106.67	4468	Ptms	parathymosin [Source:MGI Symbol;Acc:MGI:1916452]
ENSMUSG00000000531	-1.9815	4.45956	59.7353	1.09e-14	1.08e-13	665.5	269	1062	Grasp	GRP1 (general receptor for phosphoinositides 1)-associated scaffold protein [Source:MGI Symbol;Acc:MGI:1860303]
ENSMUSG00000059182	-1.97995	5.48287	78.4059	8.39e-19	1.24e-17	1494.33	575	2413.67	Skap2	src family associated phosphoprotein 2 [Source:MGI Symbol;Acc:MGI:1889206]
ENSMUSG00000019978	-1.97944	6.83496	94.1467	2.93e-22	5.73e-21	3484.33	1435.67	5533	Epb41l2	erythrocyte membrane protein band 4.1 like 2 [Source:MGI Symbol;Acc:MGI:103009]
ENSMUSG00000045273	-1.97935	3.91688	32.1184	1.45e-08	7.13e-08	435.167	198.667	671.667	Cenph	centromere protein H [Source:MGI Symbol;Acc:MGI:1349448]
ENSMUSG00000035365	-1.97656	3.95912	55.5887	8.93e-14	8.19e-13	464.333	190.333	738.333	Parpbp	PARP1 binding protein [Source:MGI Symbol;Acc:MGI:1922567]
ENSMUSG00000097504	-1.97471	3.94757	47.5663	5.32e-12	4.03e-11	461.667	189.333	734	4930516B21Rik	RIKEN cDNA 4930516B21 gene [Source:MGI Symbol;Acc:MGI:1922364]
ENSMUSG00000050914	-1.973	1.89641	21.6367	3.29e-06	1.16e-05	109.5	46.3333	172.667	Ankrd37	ankyrin repeat domain 37 [Source:MGI Symbol;Acc:MGI:3603344]
ENSMUSG00000062075	-1.97279	6.0137	109.402	1.33e-25	3.38e-24	1957.83	794.667	3121	Lmnb2	lamin B2 [Source:MGI Symbol;Acc:MGI:96796]
ENSMUSG00000045287	-1.97159	2.82107	23.6699	1.14e-06	4.3e-06	208	89.6667	326.333	Rtn4rl1	reticulon 4 receptor-like 1 [Source:MGI Symbol;Acc:MGI:2661375]
ENSMUSG00000074093	-1.97125	-0.493186	6.86633	0.0087835	0.0164622	19.6667	8	31.3333	Svip	small VCP/p97-interacting protein [Source:MGI Symbol;Acc:MGI:1922994]
ENSMUSG00000028541	-1.97021	3.76548	65.0195	7.42e-16	8.4e-15	410.5	167	654	B4galt2	UDP-Gal:betaGlcNAc beta 1,4- galactosyltransferase, polypeptide 2 [Source:MGI Symbol;Acc:MGI:1858493]
ENSMUSG00000025915	-1.96875	3.27798	28.9897	7.28e-08	3.24e-07	325.333	124	526.667	Sgk3	serum/glucocorticoid regulated kinase 3 [Source:MGI Symbol;Acc:MGI:2182368]
ENSMUSG00000025037	-1.9677	3.94073	45.6379	1.42e-11	1.02e-10	450.333	194.667	706	Maoa	monoamine oxidase A [Source:MGI Symbol;Acc:MGI:96915]
ENSMUSG00000074665	-1.96629	1.25196	18.6362	1.58e-05	4.96e-05	70.3333	28.6667	112	Bpifb4	BPI fold containing family B, member 4 [Source:MGI Symbol;Acc:MGI:2685852]
ENSMUSG00000041012	-1.96507	4.09818	58.3944	2.15e-14	2.08e-13	517.333	210.667	824	Cmtm8	CKLF-like MARVEL transmembrane domain containing 8 [Source:MGI Symbol;Acc:MGI:2447167]
ENSMUSG00000040669	-1.96408	5.2766	92.9053	5.49e-22	1.05e-20	1174.17	479	1869.33	Phc1	polyhomeotic-like 1 (Drosophila) [Source:MGI Symbol;Acc:MGI:103248]
ENSMUSG00000111681	-1.96339	0.607498	14.4301	0.00014546	0.000386048	44.5	18	71	Gm47640
ENSMUSG00000039774	-1.96286	4.49663	51.8672	5.94e-13	4.98e-12	682.833	278.667	1087	Galnt12	UDP-N-acetyl-alpha-D-galactosamine:polypeptide N-acetylgalactosaminyltransferase 12 [Source:MGI Symbol;Acc:MGI:2444664]
ENSMUSG00000067194	-1.96072	5.64524	108.993	1.63e-25	4.11e-24	1516.67	620.333	2413	Eif1ax	eukaryotic translation initiation factor 1A, X-linked [Source:MGI Symbol;Acc:MGI:1913485]
ENSMUSG00000036875	-1.96057	6.98337	79.3328	5.25e-19	7.91e-18	3675.67	1513.33	5838	Dna2	DNA replication helicase/nuclease 2 [Source:MGI Symbol;Acc:MGI:2443732]
ENSMUSG00000043587	-1.96023	5.33792	60.1386	8.84e-15	8.87e-14	1181.17	528.667	1833.67	Pxylp1	2-phosphoxylose phosphatase 1 [Source:MGI Symbol;Acc:MGI:2442444]
ENSMUSG00000108900	-1.9582	0.0573004	12.4131	0.000426332	0.0010356	29.5	12	47	C430049E01Rik	RIKEN cDNA C430049E01 gene [Source:MGI Symbol;Acc:MGI:3588239]
ENSMUSG00000029436	-1.95792	2.02277	22.5169	2.08e-06	7.55e-06	120.167	50.3333	190	Mmp17	matrix metallopeptidase 17 [Source:MGI Symbol;Acc:MGI:1346076]
ENSMUSG00000022816	-1.95249	4.48888	41.0976	1.45e-10	9.3e-10	663.5	328.667	998.333	Fstl1	follistatin-like 1 [Source:MGI Symbol;Acc:MGI:102793]
ENSMUSG00000024056	-1.95216	4.93103	48.6142	3.12e-12	2.41e-11	893.5	396.667	1390.33	Ndc80	NDC80 kinetochore complex component [Source:MGI Symbol;Acc:MGI:1914302]
ENSMUSG00000004902	-1.95103	1.51388	18.1416	2.05e-05	6.3e-05	87.6667	35	140.333	Slc25a18	solute carrier family 25 (mitochondrial carrier), member 18 [Source:MGI Symbol;Acc:MGI:1919053]
ENSMUSG00000043664	-1.94879	0.593356	12.299	0.000453194	0.00109593	43.8333	18	69.6667	Tmem221	transmembrane protein 221 [Source:MGI Symbol;Acc:MGI:3525074]
ENSMUSG00000020607	-1.94772	-0.437927	6.19192	0.0128335	0.0232011	20.1667	8	32.3333	Fam84a	family with sequence similarity 84, member A [Source:MGI Symbol;Acc:MGI:2145011]
ENSMUSG00000020620	-1.94365	0.863562	17.7523	2.52e-05	7.63e-05	53.1667	21.6667	84.6667	Abca8b	ATP-binding cassette, sub-family A (ABC1), member 8b [Source:MGI Symbol;Acc:MGI:1351668]
ENSMUSG00000034758	-1.94301	6.0402	99.5365	1.93e-23	4.16e-22	1983	822.333	3143.67	Tle6	transducin-like enhancer of split 6 [Source:MGI Symbol;Acc:MGI:2149593]
ENSMUSG00000038775	-1.94295	3.45374	23.6036	1.18e-06	4.44e-06	327.333	138.667	516	Vill	villin-like [Source:MGI Symbol;Acc:MGI:1201781]
ENSMUSG00000039137	-1.94094	3.62526	41.9652	9.29e-11	6.09e-10	364	147.667	580.333	Whrn	whirlin [Source:MGI Symbol;Acc:MGI:2682003]
ENSMUSG00000095041	-1.93976	5.73987	59.4039	1.28e-14	1.28e-13	2036.33	725.333	3347.33	AC149090.1
ENSMUSG00000109931	-1.93973	-0.674353	5.99307	0.0143622	0.0257208	17	7	27	Gm39929	predicted gene 45243 [Source:MGI Symbol;Acc:MGI:5791079]
ENSMUSG00000041491	-1.93812	4.63723	66.6345	3.27e-16	3.82e-15	752.833	311	1194.67	Cep78	centrosomal protein 78 [Source:MGI Symbol;Acc:MGI:1924386]
ENSMUSG00000032131	-1.93562	1.9362	22.0742	2.62e-06	9.36e-06	114	47	181	Abcg4	ATP-binding cassette, sub-family G (WHITE), member 4 [Source:MGI Symbol;Acc:MGI:1890594]
ENSMUSG00000069743	-1.93374	2.81578	32.4499	1.22e-08	6.07e-08	214.333	88	340.667	Zfp820	zinc finger protein 820 [Source:MGI Symbol;Acc:MGI:1922674]
ENSMUSG00000029730	-1.93188	7.65435	82.5866	1.01e-19	1.6e-18	5955	2546.33	9363.67	Mcm7	minichromosome maintenance complex component 7 [Source:MGI Symbol;Acc:MGI:1298398]
ENSMUSG00000034656	-1.93021	2.83281	26.5211	2.61e-07	1.08e-06	212.5	89.6667	335.333	Cacna1a	calcium channel, voltage-dependent, P/Q type, alpha 1A subunit [Source:MGI Symbol;Acc:MGI:109482]
ENSMUSG00000022537	-1.9302	1.08469	13.2017	0.000279702	0.000704593	64.3333	26.3333	102.333	Tmem44	transmembrane protein 44 [Source:MGI Symbol;Acc:MGI:1924489]
ENSMUSG00000038668	-1.92877	0.555639	13.1149	0.000292962	0.00073553	42.5	17.6667	67.3333	Lpar1	lysophosphatidic acid receptor 1 [Source:MGI Symbol;Acc:MGI:108429]
ENSMUSG00000055760	-1.92825	4.28015	52.0194	5.5e-13	4.63e-12	587.667	245.333	930	Gemin6	gem (nuclear organelle) associated protein 6 [Source:MGI Symbol;Acc:MGI:1914492]
ENSMUSG00000020866	-1.92642	2.12804	19.1096	1.23e-05	3.95e-05	134.833	55	214.667	Cacna1g	calcium channel, voltage-dependent, T type, alpha 1G subunit [Source:MGI Symbol;Acc:MGI:1201678]
ENSMUSG00000033737	-1.92605	5.14049	38.464	5.58e-10	3.32e-09	1053.67	448.333	1659	Fndc3c1	fibronectin type III domain containing 3C1 [Source:MGI Symbol;Acc:MGI:2685630]
ENSMUSG00000025607	-1.92559	6.19199	107.4	3.64e-25	8.87e-24	2216.33	923.667	3509	Copg2	coatomer protein complex, subunit gamma 2 [Source:MGI Symbol;Acc:MGI:1858683]
ENSMUSG00000005470	-1.92532	5.87865	54.5306	1.53e-13	1.37e-12	1721.5	787.333	2655.67	Asf1b	anti-silencing function 1B histone chaperone [Source:MGI Symbol;Acc:MGI:1914179]
ENSMUSG00000034664	-1.9243	1.34473	17.8384	2.4e-05	7.31e-05	75	31.3333	118.667	Itga2b	integrin alpha 2b [Source:MGI Symbol;Acc:MGI:96601]
ENSMUSG00000097397	-1.92367	-1.17128	4.90431	0.0267897	0.0448151	11.5	4.66667	18.3333	Gm16861	predicted gene, 16861 [Source:MGI Symbol;Acc:MGI:4439785]
ENSMUSG00000037012	-1.92348	8.49317	55.3862	9.9e-14	9e-13	10289.7	4044.33	16535	Hk1	hexokinase 1 [Source:MGI Symbol;Acc:MGI:96103]
ENSMUSG00000024965	-1.92116	1.28111	15.5495	8.04e-05	0.000223572	70.6667	29	112.333	Fermt3	fermitin family member 3 [Source:MGI Symbol;Acc:MGI:2147790]
ENSMUSG00000023007	-1.92107	4.26378	42.5761	6.8e-11	4.54e-10	557.167	223.667	890.667	Prpf40b	pre-mRNA processing factor 40B [Source:MGI Symbol;Acc:MGI:1925583]
ENSMUSG00000019952	-1.9195	2.97155	32.1552	1.42e-08	7.01e-08	233.167	99	367.333	Poc1b	POC1 centriolar protein B [Source:MGI Symbol;Acc:MGI:1918511]
ENSMUSG00000095909	-1.91849	2.12991	26.0916	3.26e-07	1.33e-06	130.667	54.6667	206.667	Gm10324	predicted gene 10324 [Source:MGI Symbol;Acc:MGI:3642406]
ENSMUSG00000023902	-1.91716	0.146092	11.4587	0.000711587	0.00166025	31.6667	13.3333	50	Zscan10	zinc finger and SCAN domain containing 10 [Source:MGI Symbol;Acc:MGI:3040700]
ENSMUSG00000026980	-1.91629	2.91476	31.9478	1.58e-08	7.76e-08	223.5	95.6667	351.333	Ly75	lymphocyte antigen 75 [Source:MGI Symbol;Acc:MGI:106662]
ENSMUSG00000013523	-1.91526	0.224199	10.7522	0.00104154	0.00235019	33.5	14.3333	52.6667	Bcas1	breast carcinoma amplified sequence 1 [Source:MGI Symbol;Acc:MGI:1924210]
ENSMUSG00000068876	-1.91422	5.52152	36.2889	1.7e-09	9.47e-09	1613.17	602	2624.33	Cgn	cingulin [Source:MGI Symbol;Acc:MGI:1927237]
ENSMUSG00000029363	-1.91352	6.10286	85.5179	2.3e-20	3.79e-19	2037.17	874.333	3200	Rfc5	replication factor C (activator 1) 5 [Source:MGI Symbol;Acc:MGI:1919401]
ENSMUSG00000110125	-1.91343	1.95084	23.0795	1.55e-06	5.74e-06	115.167	48.3333	182	Gm33148	predicted gene 45621 [Source:MGI Symbol;Acc:MGI:5791457]
ENSMUSG00000033257	-1.91297	6.67456	111.772	4.01e-26	1.06e-24	3097.67	1299.67	4895.67	Ttll4	tubulin tyrosine ligase-like family, member 4 [Source:MGI Symbol;Acc:MGI:1914784]
ENSMUSG00000019927	-1.91272	3.52112	50.1016	1.46e-12	1.18e-11	346.167	145	547.333	Ube2d1	ubiquitin-conjugating enzyme E2D 1 [Source:MGI Symbol;Acc:MGI:2384911]
ENSMUSG00000015217	-1.91249	5.76278	37.4118	9.56e-10	5.55e-09	1499.5	636.333	2362.67	Hmgb3	high mobility group box 3 [Source:MGI Symbol;Acc:MGI:1098219]
ENSMUSG00000022574	-1.91119	1.36167	14.589	0.000133696	0.000356645	75	31	119	Naprt	nicotinate phosphoribosyltransferase [Source:MGI Symbol;Acc:MGI:2442664]
ENSMUSG00000051817	-1.91046	4.31377	72.7274	1.49e-17	1.96e-16	601.333	252.667	950	Sox12	SRY (sex determining region Y)-box 12 [Source:MGI Symbol;Acc:MGI:98360]
ENSMUSG00000071547	-1.91001	6.32677	79.1777	5.68e-19	8.51e-18	2326.5	944.333	3708.67	Nt5dc2	5'-nucleotidase domain containing 2 [Source:MGI Symbol;Acc:MGI:1917271]
ENSMUSG00000051726	-1.90828	2.25039	20.7528	5.23e-06	1.78e-05	140.667	60.6667	220.667	Kcnf1	potassium voltage-gated channel, subfamily F, member 1 [Source:MGI Symbol;Acc:MGI:2687399]
ENSMUSG00000023262	-1.90803	5.20568	106.248	6.51e-25	1.55e-23	1117.5	470	1765	Acy1	aminoacylase 1 [Source:MGI Symbol;Acc:MGI:87913]
ENSMUSG00000002797	-1.90802	2.47832	26.6662	2.42e-07	1.01e-06	167	70.3333	263.667	Ggct	gamma-glutamyl cyclotransferase [Source:MGI Symbol;Acc:MGI:95700]
ENSMUSG00000020182	-1.90802	1.68498	15.2711	9.31e-05	0.000256105	92	36.6667	147.333	Ddc	dopa decarboxylase [Source:MGI Symbol;Acc:MGI:94876]
ENSMUSG00000034813	-1.90572	4.71438	60.3497	7.94e-15	8.01e-14	793.667	334.333	1253	Grip1	glutamate receptor interacting protein 1 [Source:MGI Symbol;Acc:MGI:1921303]
ENSMUSG00000031849	-1.90522	0.275157	10.9629	0.000929549	0.00211553	34.6667	14.6667	54.6667	Comp	cartilage oligomeric matrix protein [Source:MGI Symbol;Acc:MGI:88469]
ENSMUSG00000052135	-1.90303	0.303233	13.3236	0.000262092	0.000664564	35.5	15	56	Foxo6	forkhead box O6 [Source:MGI Symbol;Acc:MGI:2676586]
ENSMUSG00000037544	-1.90132	5.88694	72.3561	1.8e-17	2.35e-16	1745	722.667	2767.33	Dlgap5	discs, large (Drosophila) homolog-associated protein 5 [Source:MGI Symbol;Acc:MGI:2183453]
ENSMUSG00000019039	-1.90128	4.3748	74.3258	6.62e-18	9e-17	627.333	265	989.667	Dalrd3	DALR anticodon binding domain containing 3 [Source:MGI Symbol;Acc:MGI:1915039]
ENSMUSG00000074003	-1.90036	-0.0811957	6.72209	0.0095226	0.0177317	26.8333	11.3333	42.3333	Gucy2d	guanylate cyclase 2d [Source:MGI Symbol;Acc:MGI:106030]
ENSMUSG00000046027	-1.89727	3.86584	51.8553	5.97e-13	5.01e-12	435.333	186.333	684.333	Stard5	StAR-related lipid transfer (START) domain containing 5 [Source:MGI Symbol;Acc:MGI:2156765]
ENSMUSG00000032415	-1.89595	1.9854	26.0511	3.33e-07	1.36e-06	118	50	186	Ube2cbp	ubiquitin-conjugating enzyme E2C binding protein [Source:MGI Symbol;Acc:MGI:1917598]
ENSMUSG00000047702	-1.89415	4.4555	53.3652	2.77e-13	2.4e-12	663.5	281	1046	Olfr1388	olfactory receptor 1388 [Source:MGI Symbol;Acc:MGI:3031222]
ENSMUSG00000032657	-1.89313	1.89773	20.241	6.83e-06	2.28e-05	113	47.3333	178.667	Fam189b	family with sequence similarity 189, member B [Source:MGI Symbol;Acc:MGI:1915771]
ENSMUSG00000022436	-1.88861	5.95642	122.671	1.65e-28	5.33e-27	1882	800.333	2963.67	Sh3bp1	SH3-domain binding protein 1 [Source:MGI Symbol;Acc:MGI:104603]
ENSMUSG00000027715	-1.88846	7.14443	41.9902	9.17e-11	6.03e-10	3950.67	1735	6166.33	Ccna2	cyclin A2 [Source:MGI Symbol;Acc:MGI:108069]
ENSMUSG00000071771	-1.88656	0.444858	10.9513	0.000935387	0.00212774	38.6667	16	61.3333	Rhox4b	reproductive homeobox 4B [Source:MGI Symbol;Acc:MGI:1930129]
ENSMUSG00000054850	-1.88504	2.14838	21.6124	3.34e-06	1.17e-05	132.5	56.3333	208.667	Smim10l2a	small integral membrane protein 10 like 2A [Source:MGI Symbol;Acc:MGI:2443645]
ENSMUSG00000110692	-1.8849	1.42902	19.7077	9.02e-06	2.96e-05	79.6667	34	125.333	Gm33460	predicted gene 45761 [Source:MGI Symbol;Acc:MGI:5804876]
ENSMUSG00000006850	-1.88421	3.17005	41.1335	1.42e-10	9.14e-10	270.833	115.333	426.333	Tmco6	transmembrane and coiled-coil domains 6 [Source:MGI Symbol;Acc:MGI:1919233]
ENSMUSG00000005373	-1.88318	0.522405	11.7857	0.000596871	0.00141208	41.5	17.6667	65.3333	Mlxipl	MLX interacting protein-like [Source:MGI Symbol;Acc:MGI:1927999]
ENSMUSG00000006289	-1.88217	5.1504	61.6444	4.11e-15	4.32e-14	1042.17	469.667	1614.67	Osgep	O-sialoglycoprotein endopeptidase [Source:MGI Symbol;Acc:MGI:1913496]
ENSMUSG00000062312	-1.88176	7.07969	97.3476	5.82e-23	1.21e-21	4103	1751.33	6454.67	Erbb2	erb-b2 receptor tyrosine kinase 2 [Source:MGI Symbol;Acc:MGI:95410]
ENSMUSG00000029149	-1.87928	2.18824	16.3719	5.21e-05	0.000149143	135.333	58.3333	212.333	Krtcap3	keratinocyte associated protein 3 [Source:MGI Symbol;Acc:MGI:1917065]
ENSMUSG00000051235	-1.87815	4.48463	39.5758	3.16e-10	1.95e-09	657.667	314	1001.33	Gen1	GEN1, Holliday junction 5' flap endonuclease [Source:MGI Symbol;Acc:MGI:2443149]
ENSMUSG00000033904	-1.87796	5.3885	83.9994	4.95e-20	8.02e-19	1268.83	543	1994.67	Ccp110	centriolar coiled coil protein 110 [Source:MGI Symbol;Acc:MGI:2141942]
ENSMUSG00000029376	-1.87721	1.60255	22.7368	1.86e-06	6.78e-06	90	38.3333	141.667	Mthfd2l	methylenetetrahydrofolate dehydrogenase (NADP+ dependent) 2-like [Source:MGI Symbol;Acc:MGI:1915871]
ENSMUSG00000011658	-1.87602	1.72681	25.2756	4.97e-07	1.98e-06	98.1667	41.6667	154.667	Fuz	fuzzy planar cell polarity protein [Source:MGI Symbol;Acc:MGI:1917550]
ENSMUSG00000039748	-1.87194	5.51505	36.305	1.69e-09	9.4e-09	1296.83	610.333	1983.33	Exo1	exonuclease 1 [Source:MGI Symbol;Acc:MGI:1349427]
ENSMUSG00000022678	-1.87115	6.7809	127.312	1.59e-29	5.62e-28	3334.67	1431.33	5238	Nde1	nudE neurodevelopment protein 1 [Source:MGI Symbol;Acc:MGI:1914453]
ENSMUSG00000000223	-1.87088	-0.0571065	6.65301	0.00989882	0.0183643	27	13	41	Drp2	dystrophin related protein 2 [Source:MGI Symbol;Acc:MGI:107432]
ENSMUSG00000024866	-1.86995	2.267	28.6749	8.56e-08	3.79e-07	143.833	61.6667	226	Acy3	aspartoacylase (aminoacylase) 3 [Source:MGI Symbol;Acc:MGI:1918920]
ENSMUSG00000027864	-1.86867	7.08453	89.5828	2.94e-21	5.21e-20	4116.83	1769.67	6464	Ptgfrn	prostaglandin F2 receptor negative regulator [Source:MGI Symbol;Acc:MGI:1277114]
ENSMUSG00000001655	-1.86842	2.4797	15.2141	9.6e-05	0.00026337	160.5	65.6667	255.333	Hoxc13	homeobox C13 [Source:MGI Symbol;Acc:MGI:99560]
ENSMUSG00000042606	-1.86819	5.14229	84.4417	3.96e-20	6.44e-19	1069.5	460	1679	Hirip3	HIRA interacting protein 3 [Source:MGI Symbol;Acc:MGI:2142364]
ENSMUSG00000035232	-1.86729	2.5518	26.9205	2.12e-07	8.92e-07	175.833	75.6667	276	Pdk3	pyruvate dehydrogenase kinase, isoenzyme 3 [Source:MGI Symbol;Acc:MGI:2384308]
ENSMUSG00000033192	-1.86574	0.999457	17.7242	2.55e-05	7.73e-05	58.5	25	92	Lpcat2	lysophosphatidylcholine acyltransferase 2 [Source:MGI Symbol;Acc:MGI:3606214]
ENSMUSG00000105471	-1.86445	1.47555	22.0606	2.64e-06	9.42e-06	82.3333	35.3333	129.333	A430073D23Rik	RIKEN cDNA A430073D23 gene [Source:MGI Symbol;Acc:MGI:4361019]
ENSMUSG00000002668	-1.86299	2.46103	11.7339	0.000613724	0.00144865	169.333	98.3333	240.333	Dennd1c	DENN/MADD domain containing 1C [Source:MGI Symbol;Acc:MGI:1918035]
ENSMUSG00000021569	-1.86217	5.4713	42.2952	7.85e-11	5.2e-10	1307.5	646.333	1968.67	Trip13	thyroid hormone receptor interactor 13 [Source:MGI Symbol;Acc:MGI:1916966]
ENSMUSG00000016552	-1.86204	4.35502	65.3996	6.12e-16	6.95e-15	618.833	267	970.667	Foxred2	FAD-dependent oxidoreductase domain containing 2 [Source:MGI Symbol;Acc:MGI:106315]
ENSMUSG00000022070	-1.86131	4.87853	49.0263	2.53e-12	1.98e-11	862.5	413	1312	Bora	bora, aurora kinase A activator [Source:MGI Symbol;Acc:MGI:1924994]
ENSMUSG00000032198	-1.85957	6.4538	93.0169	5.19e-22	9.91e-21	2656.17	1147	4165.33	Dock6	dedicator of cytokinesis 6 [Source:MGI Symbol;Acc:MGI:1914789]
ENSMUSG00000017405	-1.85847	3.14462	30.1577	3.98e-08	1.84e-07	261.333	111	411.667	Nek8	NIMA (never in mitosis gene a)-related expressed kinase 8 [Source:MGI Symbol;Acc:MGI:1890646]
ENSMUSG00000037108	-1.85795	0.944227	19.0704	1.26e-05	4.03e-05	56.5	24.6667	88.3333	Zcwpw1	zinc finger, CW type with PWWP domain 1 [Source:MGI Symbol;Acc:MGI:2685899]
ENSMUSG00000001333	-1.85729	2.39558	17.5588	2.79e-05	8.38e-05	172.5	70.6667	274.333	Sync	syncoilin [Source:MGI Symbol;Acc:MGI:1916078]
ENSMUSG00000035283	-1.85611	0.841242	15.4047	8.68e-05	0.000239984	52.3333	22.6667	82	Adrb1	adrenergic receptor, beta 1 [Source:MGI Symbol;Acc:MGI:87937]
ENSMUSG00000035623	-1.85597	0.832725	15.5029	8.24e-05	0.00022858	51.8333	22.3333	81.3333	Rsf1	remodeling and spacing factor 1 [Source:MGI Symbol;Acc:MGI:2682305]
ENSMUSG00000026274	-1.85538	4.47928	58.7789	1.76e-14	1.72e-13	667.5	292	1043	Pask	PAS domain containing serine/threonine kinase [Source:MGI Symbol;Acc:MGI:2155936]
ENSMUSG00000021177	-1.85521	4.68378	50.1069	1.46e-12	1.17e-11	753.333	317.667	1189	Tdp1	tyrosyl-DNA phosphodiesterase 1 [Source:MGI Symbol;Acc:MGI:1920036]
ENSMUSG00000044702	-1.85468	3.78127	61.0864	5.46e-15	5.65e-14	415	179.667	650.333	Palb2	partner and localizer of BRCA2 [Source:MGI Symbol;Acc:MGI:3040695]
ENSMUSG00000001588	-1.8531	5.35791	39.4504	3.37e-10	2.07e-09	1162.33	520	1804.67	Acap1	ArfGAP with coiled-coil, ankyrin repeat and PH domains 1 [Source:MGI Symbol;Acc:MGI:2388270]
ENSMUSG00000057880	-1.85289	3.69225	37.1594	1.09e-09	6.26e-09	389.333	172	606.667	Abat	4-aminobutyrate aminotransferase [Source:MGI Symbol;Acc:MGI:2443582]
ENSMUSG00000038463	-1.85272	-0.336755	6.54764	0.0105024	0.0193514	22	9.66667	34.3333	Olfml2b	olfactomedin-like 2B [Source:MGI Symbol;Acc:MGI:2443310]
ENSMUSG00000042797	-1.85204	2.16411	20.4802	6.03e-06	2.03e-05	132.5	56.6667	208.333	Aqp11	aquaporin 11 [Source:MGI Symbol;Acc:MGI:1913583]
ENSMUSG00000097099	-1.8514	-0.406422	6.28893	0.0121494	0.0221181	21	9	33	Gm9917	predicted gene 9917 [Source:MGI Symbol;Acc:MGI:3704343]
ENSMUSG00000005370	-1.851	6.65997	74.1738	7.15e-18	9.7e-17	2974.5	1264	4685	Msh6	mutS homolog 6 [Source:MGI Symbol;Acc:MGI:1343961]
ENSMUSG00000031565	-1.84911	7.1783	46.3011	1.01e-11	7.44e-11	4270.83	2125	6416.67	Fgfr1	fibroblast growth factor receptor 1 [Source:MGI Symbol;Acc:MGI:95522]
ENSMUSG00000002297	-1.84782	6.66107	68.9903	9.9e-17	1.21e-15	2959	1408.67	4509.33	Dbf4	DBF4 zinc finger [Source:MGI Symbol;Acc:MGI:1351328]
ENSMUSG00000047434	-1.84741	4.2865	57.2231	3.89e-14	3.69e-13	590	256.333	923.667	Xxylt1	xyloside xylosyltransferase 1 [Source:MGI Symbol;Acc:MGI:2146443]
ENSMUSG00000011752	-1.84627	9.68377	86.0662	1.74e-20	2.9e-19	24960.7	10862.7	39058.7	Pgam1	phosphoglycerate mutase 1 [Source:MGI Symbol;Acc:MGI:97552]
ENSMUSG00000015709	-1.8459	1.89764	20.6568	5.49e-06	1.87e-05	111	48.3333	173.667	Arnt2	aryl hydrocarbon receptor nuclear translocator 2 [Source:MGI Symbol;Acc:MGI:107188]
ENSMUSG00000005360	-1.84491	1.17412	17.4685	2.92e-05	8.74e-05	66.3333	28.6667	104	Slc1a3	solute carrier family 1 (glial high affinity glutamate transporter), member 3 [Source:MGI Symbol;Acc:MGI:99917]
ENSMUSG00000049881	-1.84443	4.86199	67.3496	2.27e-16	2.69e-15	880	383	1377	2810025M15Rik	RIKEN cDNA 2810025M15 gene [Source:MGI Symbol;Acc:MGI:1917203]
ENSMUSG00000040860	-1.84409	4.59781	60.2431	8.38e-15	8.43e-14	724.5	319.333	1129.67	Crocc	ciliary rootlet coiled-coil, rootletin [Source:MGI Symbol;Acc:MGI:3529431]
ENSMUSG00000027454	-1.8435	3.68685	48.6167	3.11e-12	2.41e-11	388.667	169.333	608	Gins1	GINS complex subunit 1 (Psf1 homolog) [Source:MGI Symbol;Acc:MGI:1916520]
ENSMUSG00000029859	-1.84293	4.91981	65.9657	4.59e-16	5.28e-15	916.167	399.333	1433	Epha1	Eph receptor A1 [Source:MGI Symbol;Acc:MGI:107381]
ENSMUSG00000030748	-1.84292	2.48339	20.0413	7.58e-06	2.52e-05	164.833	81.3333	248.333	Il4ra	interleukin 4 receptor, alpha [Source:MGI Symbol;Acc:MGI:105367]
ENSMUSG00000041319	-1.84033	4.84795	67.5277	2.08e-16	2.47e-15	865.833	381	1350.67	Thoc6	THO complex 6 [Source:MGI Symbol;Acc:MGI:2677480]
ENSMUSG00000045751	-1.83996	5.35717	58.9592	1.61e-14	1.58e-13	1198.5	527	1870	Mms22l	MMS22-like, DNA repair protein [Source:MGI Symbol;Acc:MGI:2684980]
ENSMUSG00000036086	-1.83967	3.59587	37.2928	1.02e-09	5.87e-09	359.333	155.333	563.333	Zranb3	zinc finger, RAN-binding domain containing 3 [Source:MGI Symbol;Acc:MGI:1918362]
ENSMUSG00000036103	-1.83805	1.43713	18.1455	2.05e-05	6.29e-05	80	35	125	Colec12	collectin sub-family member 12 [Source:MGI Symbol;Acc:MGI:2152907]
ENSMUSG00000038459	-1.83689	5.25177	86.9474	1.11e-20	1.89e-19	1154	504.667	1803.33	Abhd17c	abhydrolase domain containing 17C [Source:MGI Symbol;Acc:MGI:1917428]
ENSMUSG00000033767	-1.83412	4.43922	41.7697	1.03e-10	6.7e-10	653.333	287.667	1019	Tmem131l	RIKEN cDNA D930015E06 gene [Source:MGI Symbol;Acc:MGI:2443399]
ENSMUSG00000059552	-1.83348	7.1039	107.04	4.36e-25	1.06e-23	4172.5	1828.33	6516.67	Trp53	transformation related protein 53 [Source:MGI Symbol;Acc:MGI:98834]
ENSMUSG00000060314	-1.83325	1.14161	18.7037	1.53e-05	4.8e-05	64.8333	28.3333	101.333	Zfp941	zinc finger protein 941 [Source:MGI Symbol;Acc:MGI:3039601]
ENSMUSG00000001918	-1.8331	5.56016	83.0806	7.88e-20	1.26e-18	1429.5	626.333	2232.67	Slc1a5	solute carrier family 1 (neutral amino acid transporter), member 5 [Source:MGI Symbol;Acc:MGI:105305]
ENSMUSG00000049555	-1.83264	1.23739	13.7549	0.000208275	0.00053819	68.5	33	104	Tmie	transmembrane inner ear [Source:MGI Symbol;Acc:MGI:2159400]
ENSMUSG00000050947	-1.82998	3.26621	44.9047	2.07e-11	1.46e-10	289.5	126.667	452.333	Amigo1	adhesion molecule with Ig like domain 1 [Source:MGI Symbol;Acc:MGI:2653612]
ENSMUSG00000063704	-1.82465	0.629844	12.8649	0.000334799	0.000831314	45.1667	20	70.3333	Mapk15	mitogen-activated protein kinase 15 [Source:MGI Symbol;Acc:MGI:2652894]
ENSMUSG00000022475	-1.82405	5.04961	39.8796	2.7e-10	1.68e-09	1036.83	458	1615.67	Hdac7	histone deacetylase 7 [Source:MGI Symbol;Acc:MGI:1891835]
ENSMUSG00000028689	-1.82325	2.14054	25.1959	5.18e-07	2.06e-06	131.5	57.6667	205.333	Ccdc163	coiled-coil domain containing 163 [Source:MGI Symbol;Acc:MGI:1915644]
ENSMUSG00000085334	-1.82294	0.311101	11.9362	0.00055054	0.00131303	35.6667	15.6667	55.6667	Gm12940	predicted gene 12940 [Source:MGI Symbol;Acc:MGI:3702626]
ENSMUSG00000046694	-1.8226	2.13358	26.3745	2.81e-07	1.16e-06	131	57.6667	204.333	Fam46b	family with sequence similarity 46, member B [Source:MGI Symbol;Acc:MGI:2140500]
ENSMUSG00000015652	-1.82245	0.748554	11.5621	0.000673088	0.00157643	48.5	22.6667	74.3333	Steap1	six transmembrane epithelial antigen of the prostate 1 [Source:MGI Symbol;Acc:MGI:1917608]
ENSMUSG00000105419	-1.82037	-0.687436	5.12319	0.0236082	0.0400626	17	7.33333	26.6667	Gm43205	predicted gene 43205 [Source:MGI Symbol;Acc:MGI:5663342]
ENSMUSG00000032558	-1.81827	1.96875	26.8715	2.17e-07	9.14e-07	116.667	51.3333	182	Nphp3	nephronophthisis 3 (adolescent) [Source:MGI Symbol;Acc:MGI:1921275]
ENSMUSG00000021143	-1.81823	4.69599	40.1109	2.4e-10	1.5e-09	746.5	342.333	1150.67	Pacs2	phosphofurin acidic cluster sorting protein 2 [Source:MGI Symbol;Acc:MGI:1924399]
ENSMUSG00000055884	-1.81815	5.49296	84.2172	4.43e-20	7.21e-19	1364.5	602.667	2126.33	Fancm	Fanconi anemia, complementation group M [Source:MGI Symbol;Acc:MGI:2442306]
ENSMUSG00000034551	-1.81781	2.29338	15.8757	6.76e-05	0.000190071	146.833	80.3333	213.333	Hdx	highly divergent homeobox [Source:MGI Symbol;Acc:MGI:2685226]
ENSMUSG00000070583	-1.81714	2.61172	27.5051	1.57e-07	6.7e-07	183.5	81	286	Fv1	Friend virus susceptibility 1 [Source:MGI Symbol;Acc:MGI:95595]
ENSMUSG00000092586	-1.81666	-0.322358	6.33731	0.0118224	0.0215722	22.1667	10.6667	33.6667	Ly6g6c	lymphocyte antigen 6 complex, locus G6C [Source:MGI Symbol;Acc:MGI:2148930]
ENSMUSG00000087679	-1.80974	4.52039	64.3767	1.03e-15	1.15e-14	694.167	308	1080.33	Tmem250-ps	RIKEN cDNA C330006A16 gene [Source:MGI Symbol;Acc:MGI:1924939]
ENSMUSG00000093930	-1.80715	7.17667	81.4709	1.78e-19	2.77e-18	4233.33	1835.33	6631.33	Hmgcs1	3-hydroxy-3-methylglutaryl-Coenzyme A synthase 1 [Source:MGI Symbol;Acc:MGI:107592]
ENSMUSG00000001228	-1.80681	7.66783	55.5767	8.99e-14	8.23e-13	5891.5	2562.33	9220.67	Uhrf1	ubiquitin-like, containing PHD and RING finger domains, 1 [Source:MGI Symbol;Acc:MGI:1338889]
ENSMUSG00000016756	-1.80652	4.14915	51.9486	5.7e-13	4.79e-12	536.167	238	834.333	Cmah	cytidine monophospho-N-acetylneuraminic acid hydroxylase [Source:MGI Symbol;Acc:MGI:103227]
ENSMUSG00000050332	-1.80429	1.61095	20.2958	6.63e-06	2.22e-05	90.5	40.3333	140.667	Amer1	APC membrane recruitment 1 [Source:MGI Symbol;Acc:MGI:1919595]
ENSMUSG00000032527	-1.80366	5.17802	62.51	2.65e-15	2.84e-14	1122	494.667	1749.33	Pccb	propionyl Coenzyme A carboxylase, beta polypeptide [Source:MGI Symbol;Acc:MGI:1914154]
ENSMUSG00000030528	-1.8032	5.6148	61.3799	4.71e-15	4.91e-14	1439.17	679.667	2198.67	Blm	Bloom syndrome, RecQ helicase-like [Source:MGI Symbol;Acc:MGI:1328362]
ENSMUSG00000110605	-1.80307	2.9015	33.2794	7.98e-09	4.06e-08	224.5	99.6667	349.333	Gm32856	predicted gene, 32856 [Source:MGI Symbol;Acc:MGI:5592015]
ENSMUSG00000006782	-1.80282	3.56837	51.6326	6.69e-13	5.57e-12	357.833	159.333	556.333	Cnp	2',3'-cyclic nucleotide 3' phosphodiesterase [Source:MGI Symbol;Acc:MGI:88437]
ENSMUSG00000035967	-1.80107	2.50829	30.0353	4.24e-08	1.95e-07	170.667	76	265.333	Ints6l	integrator complex subunit 6 like [Source:MGI Symbol;Acc:MGI:2442593]
ENSMUSG00000028693	-1.79824	7.68219	89.9479	2.45e-21	4.36e-20	6231.17	2782.67	9679.67	Nasp	nuclear autoantigenic sperm protein (histone-binding) [Source:MGI Symbol;Acc:MGI:1355328]
ENSMUSG00000029864	-1.7972	4.10914	35.1638	3.03e-09	1.64e-08	521.667	234.333	809	Gstk1	glutathione S-transferase kappa 1 [Source:MGI Symbol;Acc:MGI:1923513]
ENSMUSG00000032394	-1.79624	2.55942	24.5374	7.29e-07	2.82e-06	176.833	79	274.667	Igdcc3	immunoglobulin superfamily, DCC subclass, member 3 [Source:MGI Symbol;Acc:MGI:1202390]
ENSMUSG00000017146	-1.79623	6.12096	37.8245	7.74e-10	4.53e-09	2042.33	1068	3016.67	Brca1	breast cancer 1, early onset [Source:MGI Symbol;Acc:MGI:104537]
ENSMUSG00000041426	-1.79501	4.74729	60.8079	6.29e-15	6.43e-14	812.667	363.333	1262	Hibch	3-hydroxyisobutyryl-Coenzyme A hydrolase [Source:MGI Symbol;Acc:MGI:1923792]
ENSMUSG00000023495	-1.79442	6.75351	118.713	1.21e-27	3.66e-26	3272.17	1464.33	5080	Pcbp4	poly(rC) binding protein 4 [Source:MGI Symbol;Acc:MGI:1890471]
ENSMUSG00000069769	-1.7941	4.77093	71.9556	2.2e-17	2.84e-16	826.5	370	1283	Msi2	musashi RNA-binding protein 2 [Source:MGI Symbol;Acc:MGI:1923876]
ENSMUSG00000010048	-1.79243	6.30932	83.5063	6.35e-20	1.02e-18	2366.83	1076	3657.67	Ifrd2	interferon-related developmental regulator 2 [Source:MGI Symbol;Acc:MGI:1316708]
ENSMUSG00000030806	-1.79161	0.682217	11.2178	0.000810185	0.00186998	46.6667	21	72.3333	Stx1b	syntaxin 1B [Source:MGI Symbol;Acc:MGI:1930705]
ENSMUSG00000020131	-1.79127	3.13462	24.7208	6.63e-07	2.59e-06	281.5	121.667	441.333	Pcsk4	proprotein convertase subtilisin/kexin type 4 [Source:MGI Symbol;Acc:MGI:97514]
ENSMUSG00000037992	-1.79124	5.39149	54.4659	1.58e-13	1.41e-12	1214.67	523.333	1906	Rara	retinoic acid receptor, alpha [Source:MGI Symbol;Acc:MGI:97856]
ENSMUSG00000071711	-1.79069	4.95293	75.9244	2.95e-18	4.15e-17	937.667	420.333	1455	Mpst	mercaptopyruvate sulfurtransferase [Source:MGI Symbol;Acc:MGI:2179733]
ENSMUSG00000040488	-1.79057	5.18939	60.9325	5.91e-15	6.06e-14	1119.17	499.333	1739	Ltbp4	latent transforming growth factor beta binding protein 4 [Source:MGI Symbol;Acc:MGI:1321395]
ENSMUSG00000057156	-1.78971	3.90875	57.2444	3.85e-14	3.66e-13	453.5	203.333	703.667	Homez	homeodomain leucine zipper-encoding gene [Source:MGI Symbol;Acc:MGI:2678023]
ENSMUSG00000038838	-1.78885	4.38431	42.8773	5.83e-11	3.92e-10	618.667	287.667	949.667	Vars2	valyl-tRNA synthetase 2, mitochondrial [Source:MGI Symbol;Acc:MGI:1916165]
ENSMUSG00000013150	-1.78884	3.4796	47.7466	4.85e-12	3.69e-11	336.167	150.667	521.667	Gfod2	glucose-fructose oxidoreductase domain containing 2 [Source:MGI Symbol;Acc:MGI:1917825]
ENSMUSG00000020248	-1.78876	5.56441	80.1664	3.44e-19	5.26e-18	1434	643.667	2224.33	Nfyb	nuclear transcription factor-Y beta [Source:MGI Symbol;Acc:MGI:97317]
ENSMUSG00000021608	-1.78832	6.55521	66.8439	2.94e-16	3.46e-15	2756.17	1333.67	4178.67	Lpcat1	lysophosphatidylcholine acyltransferase 1 [Source:MGI Symbol;Acc:MGI:2384812]
ENSMUSG00000034329	-1.78568	4.24451	33.7331	6.32e-09	3.28e-08	561.333	290.667	832	Brip1	BRCA1 interacting protein C-terminal helicase 1 [Source:MGI Symbol;Acc:MGI:2442836]
ENSMUSG00000035455	-1.78523	6.12342	50.3053	1.32e-12	1.07e-11	2051.83	987.333	3116.33	Fignl1	fidgetin-like 1 [Source:MGI Symbol;Acc:MGI:1890648]
ENSMUSG00000039187	-1.78426	4.00135	34.9687	3.35e-09	1.8e-08	467.5	203.667	731.333	Fanci	Fanconi anemia, complementation group I [Source:MGI Symbol;Acc:MGI:2384790]
ENSMUSG00000030798	-1.78308	3.92324	29.8384	4.7e-08	2.15e-07	452.167	242	662.333	Cd37	CD37 antigen [Source:MGI Symbol;Acc:MGI:88330]
ENSMUSG00000038677	-1.78202	3.98158	27.9063	1.27e-07	5.51e-07	504.833	226.333	783.333	Scube3	signal peptide, CUB domain, EGF-like 3 [Source:MGI Symbol;Acc:MGI:3045253]
ENSMUSG00000072980	-1.77872	3.54026	46.2333	1.05e-11	7.69e-11	350.833	158	543.667	Oip5	Opa interacting protein 5 [Source:MGI Symbol;Acc:MGI:1917895]
ENSMUSG00000028778	-1.77761	-0.0542987	8.39456	0.00376346	0.00762042	27	12	42	Hcrtr1	hypocretin (orexin) receptor 1 [Source:MGI Symbol;Acc:MGI:2385650]
ENSMUSG00000049184	-1.77684	2.79712	34.0498	5.37e-09	2.82e-08	208.667	94.3333	323	Purg	purine-rich element binding protein G [Source:MGI Symbol;Acc:MGI:1922279]
ENSMUSG00000043648	-1.77606	-0.126305	8.39022	0.00377246	0.00763749	25.6667	11.3333	40	Pld6	phospholipase D family, member 6 [Source:MGI Symbol;Acc:MGI:2687283]
ENSMUSG00000024892	-1.77221	6.85343	41.3925	1.25e-10	8.05e-10	3808.83	1716	5901.67	Pcx	pyruvate carboxylase [Source:MGI Symbol;Acc:MGI:97520]
ENSMUSG00000079428	-1.77043	0.609159	14.5656	0.000135362	0.000360806	44.3333	20	68.6667	Tceal7	transcription elongation factor A (SII)-like 7 [Source:MGI Symbol;Acc:MGI:1915746]
ENSMUSG00000035293	-1.77043	5.26397	81.7002	1.58e-19	2.47e-18	1163.83	527.333	1800.33	G2e3	G2/M-phase specific E3 ubiquitin ligase [Source:MGI Symbol;Acc:MGI:2444298]
ENSMUSG00000015478	-1.76968	4.65105	74.5577	5.89e-18	8.04e-17	760.333	344.667	1176	Rnf5	ring finger protein 5 [Source:MGI Symbol;Acc:MGI:1860076]
ENSMUSG00000027954	-1.76902	4.39177	31.286	2.23e-08	1.07e-07	640.833	300.667	981	Efna1	ephrin A1 [Source:MGI Symbol;Acc:MGI:103236]
ENSMUSG00000030357	-1.76864	8.7514	48.1136	4.02e-12	3.08e-11	12429.2	5382	19476.3	Fkbp4	FK506 binding protein 4 [Source:MGI Symbol;Acc:MGI:95543]
ENSMUSG00000026383	-1.76596	3.58971	49.7733	1.73e-12	1.38e-11	363.167	164.667	561.667	Epb41l5	erythrocyte membrane protein band 4.1 like 5 [Source:MGI Symbol;Acc:MGI:103006]
ENSMUSG00000040136	-1.763	4.13724	37.4242	9.5e-10	5.51e-09	531.667	242	821.333	Abcc8	ATP-binding cassette, sub-family C (CFTR/MRP), member 8 [Source:MGI Symbol;Acc:MGI:1352629]
ENSMUSG00000042548	-1.762	6.80812	109.299	1.4e-25	3.55e-24	3398.5	1547.67	5249.33	Asxl1	additional sex combs like 1 [Source:MGI Symbol;Acc:MGI:2684063]
ENSMUSG00000006310	-1.76147	3.01112	36.5182	1.51e-09	8.49e-09	242.167	110	374.333	Zbtb32	zinc finger and BTB domain containing 32 [Source:MGI Symbol;Acc:MGI:1891838]
ENSMUSG00000041406	-1.76127	4.99639	40.7775	1.71e-10	1.09e-09	920.167	399.333	1441	BC055324	cDNA sequence BC055324 [Source:MGI Symbol;Acc:MGI:3590554]
ENSMUSG00000024742	-1.76093	1.81637	19.5292	9.91e-06	3.23e-05	104.667	47.6667	161.667	Fen1	flap structure specific endonuclease 1 [Source:MGI Symbol;Acc:MGI:102779]
ENSMUSG00000021363	-1.75985	1.4933	12.5722	0.000391531	0.000957076	82.3333	40.6667	124	Mak	male germ cell-associated kinase [Source:MGI Symbol;Acc:MGI:96913]
ENSMUSG00000036766	-1.7594	2.07993	11.927	0.00055327	0.00131931	129.5	58	201	Dner	delta/notch-like EGF repeat containing [Source:MGI Symbol;Acc:MGI:2152889]
ENSMUSG00000027778	-1.75838	3.46189	45.461	1.56e-11	1.11e-10	332.167	151.667	512.667	Ift80	intraflagellar transport 80 [Source:MGI Symbol;Acc:MGI:1915509]
ENSMUSG00000056394	-1.75838	6.64197	63.8714	1.33e-15	1.47e-14	2947.17	1401.67	4492.67	Lig1	ligase I, DNA, ATP-dependent [Source:MGI Symbol;Acc:MGI:101789]
ENSMUSG00000040631	-1.75799	0.416554	12.1806	0.000482889	0.0011613	38.5	17.3333	59.6667	Dok4	docking protein 4 [Source:MGI Symbol;Acc:MGI:2148865]
ENSMUSG00000043155	-1.75755	2.60313	19.1421	1.21e-05	3.89e-05	180.833	84.3333	277.333	Hpdl	4-hydroxyphenylpyruvate dioxygenase-like [Source:MGI Symbol;Acc:MGI:2444646]
ENSMUSG00000023079	-1.75574	4.69458	61.9297	3.56e-15	3.76e-14	783.5	358	1209	Gtf2ird1	general transcription factor II I repeat domain-containing 1 [Source:MGI Symbol;Acc:MGI:1861942]
ENSMUSG00000028587	-1.75501	2.20934	22.9337	1.68e-06	6.16e-06	138.333	63	213.667	Orc1	origin recognition complex, subunit 1 [Source:MGI Symbol;Acc:MGI:1328337]
ENSMUSG00000043993	-1.75294	2.03832	11.5089	0.000692653	0.0016183	139	58.6667	219.333	2900052L18Rik	RIKEN cDNA 2900052L18 gene [Source:MGI Symbol;Acc:MGI:1924085]
ENSMUSG00000059901	-1.75245	3.28362	18.8966	1.38e-05	4.38e-05	294.667	167.333	422	Adamts14	a disintegrin-like and metallopeptidase (reprolysin type) with thrombospondin type 1 motif, 14 [Source:MGI Symbol;Acc:MGI:2179942]
ENSMUSG00000029247	-1.75156	8.41417	86.5982	1.33e-20	2.25e-19	10351.3	4740.33	15962.3	Paics	phosphoribosylaminoimidazole carboxylase, phosphoribosylaminoribosylaminoimidazole, succinocarboxamide synthetase [Source:MGI Symbol;Acc:MGI:1914304]
ENSMUSG00000034771	-1.74894	2.81583	24.0052	9.61e-07	3.65e-06	213.5	97.3333	329.667	Tle2	transducin-like enhancer of split 2 [Source:MGI Symbol;Acc:MGI:104635]
ENSMUSG00000003934	-1.74887	0.653671	15.8553	6.84e-05	0.000191967	45.6667	20.6667	70.6667	Efnb3	ephrin B3 [Source:MGI Symbol;Acc:MGI:109196]
ENSMUSG00000032586	-1.74884	3.22138	29.04	7.09e-08	3.17e-07	275.5	132.667	418.333	Traip	TRAF-interacting protein [Source:MGI Symbol;Acc:MGI:1096377]
ENSMUSG00000064158	-1.74877	0.78976	13.6721	0.000217661	0.00056009	50.3333	23	77.6667	Izumo1	izumo sperm-egg fusion 1 [Source:MGI Symbol;Acc:MGI:1920706]
ENSMUSG00000007021	-1.7485	3.23659	21.842	2.96e-06	1.05e-05	270.667	117.667	423.667	Syngr3	synaptogyrin 3 [Source:MGI Symbol;Acc:MGI:1341881]
ENSMUSG00000025961	-1.74813	-0.293413	6.38183	0.0115295	0.0210631	22.6667	10.3333	35	4933402D24Rik	RIKEN cDNA 4933402D24 gene [Source:MGI Symbol;Acc:MGI:1921676]
ENSMUSG00000059456	-1.74725	7.02608	62.0094	3.42e-15	3.61e-14	3828	1903.67	5752.33	Ptk2b	PTK2 protein tyrosine kinase 2 beta [Source:MGI Symbol;Acc:MGI:104908]
ENSMUSG00000005410	-1.74692	8.42707	48.8173	2.81e-12	2.18e-11	10158.8	4955.33	15362.3	Mcm5	minichromosome maintenance complex component 5 [Source:MGI Symbol;Acc:MGI:103197]
ENSMUSG00000032363	-1.7461	5.79213	19.4363	1.04e-05	3.38e-05	1704.67	980.667	2428.67	Adamts7	a disintegrin-like and metallopeptidase (reprolysin type) with thrombospondin type 1 motif, 7 [Source:MGI Symbol;Acc:MGI:1347346]
ENSMUSG00000031558	-1.74606	1.65232	18.6934	1.54e-05	4.83e-05	93.1667	42.6667	143.667	Slit2	slit homolog 2 (Drosophila) [Source:MGI Symbol;Acc:MGI:1315205]
ENSMUSG00000043192	-1.74506	0.54642	12.9416	0.000321353	0.000802197	42.1667	19.3333	65	Gm1840	predicted gene 1840 [Source:MGI Symbol;Acc:MGI:3037698]
ENSMUSG00000035439	-1.74455	5.42373	60.419	7.67e-15	7.75e-14	1285.83	597.667	1974	Haus8	4HAUS augmin-like complex, subunit 8 [Source:MGI Symbol;Acc:MGI:1923728]
ENSMUSG00000046591	-1.74278	5.78752	51.7202	6.4e-13	5.34e-12	1625.17	802.667	2447.67	Ticrr	TOPBP1-interacting checkpoint and replication regulator [Source:MGI Symbol;Acc:MGI:1924261]
ENSMUSG00000006931	-1.7423	3.02446	22.1182	2.56e-06	9.17e-06	242.167	110.333	374	P3h4	prolyl 3-hydroxylase family member 4 (non-enzymatic) [Source:MGI Symbol;Acc:MGI:1913430]
ENSMUSG00000025133	-1.73778	7.5231	66.3738	3.73e-16	4.33e-15	5591.5	2658	8525	Ints4	integrator complex subunit 4 [Source:MGI Symbol;Acc:MGI:1917164]
ENSMUSG00000058297	-1.73648	4.46952	66.9545	2.78e-16	3.27e-15	669.833	309	1030.67	Spock2	sparc/osteonectin, cwcv and kazal-like domains proteoglycan 2 [Source:MGI Symbol;Acc:MGI:1891351]
ENSMUSG00000034317	-1.73567	5.97257	84.2062	4.46e-20	7.24e-19	1903.17	878.667	2927.67	Trim59	tripartite motif-containing 59 [Source:MGI Symbol;Acc:MGI:1914199]
ENSMUSG00000032091	-1.73493	1.44803	9.86531	0.00168424	0.00365189	96.3333	39	153.667	Tmprss4	transmembrane protease, serine 4 [Source:MGI Symbol;Acc:MGI:2384877]
ENSMUSG00000027860	-1.73482	4.69302	66.2254	4.02e-16	4.65e-15	782.833	361.667	1204	Vangl1	vang-like 1 (van gogh, Drosophila) [Source:MGI Symbol;Acc:MGI:2159344]
ENSMUSG00000087166	-1.73237	6.64002	31.1469	2.39e-08	1.14e-07	2841	1495	4187	L1td1	LINE-1 type transposase domain containing 1 [Source:MGI Symbol;Acc:MGI:3578435]
ENSMUSG00000033685	-1.73201	6.03541	80.1278	3.51e-19	5.35e-18	1988.33	920	3056.67	Ucp2	uncoupling protein 2 (mitochondrial, proton carrier) [Source:MGI Symbol;Acc:MGI:109354]
ENSMUSG00000037410	-1.73011	2.25597	19.2647	1.14e-05	3.67e-05	140.833	68.6667	213	Tbc1d2b	TBC1 domain family, member 2B [Source:MGI Symbol;Acc:MGI:1914266]
ENSMUSG00000027699	-1.72939	6.30816	52.2586	4.87e-13	4.14e-12	2326.67	1144	3509.33	Ect2	ect2 oncogene [Source:MGI Symbol;Acc:MGI:95281]
ENSMUSG00000010461	-1.72808	-0.0325783	6.45147	0.0110861	0.020352	27.6667	14.3333	41	Eya4	EYA transcriptional coactivator and phosphatase 4 [Source:MGI Symbol;Acc:MGI:1337104]
ENSMUSG00000020160	-1.72703	4.16916	46.6468	8.5e-12	6.3e-11	543.667	252.333	835	Meis1	Meis homeobox 1 [Source:MGI Symbol;Acc:MGI:104717]
ENSMUSG00000097113	-1.72687	-0.0739043	7.86527	0.00503932	0.00995504	26.6667	12.3333	41	Gm19705	predicted gene, 19705 [Source:MGI Symbol;Acc:MGI:5011890]
ENSMUSG00000022519	-1.72561	3.37017	37.7045	8.23e-10	4.81e-09	311.5	144.333	478.667	Srl	sarcalumenin [Source:MGI Symbol;Acc:MGI:2146620]
ENSMUSG00000071656	-1.72546	4.06619	40.1068	2.4e-10	1.51e-09	506.333	235	777.667	Lrrn4cl	LRRN4 C-terminal like [Source:MGI Symbol;Acc:MGI:1916102]
ENSMUSG00000078521	-1.72539	2.98715	25.1261	5.37e-07	2.13e-06	236.833	111.333	362.333	Aunip	aurora kinase A and ninein interacting protein [Source:MGI Symbol;Acc:MGI:1917135]
ENSMUSG00000063535	-1.72327	1.01229	10.2315	0.00138059	0.00305118	58.6667	28.6667	88.6667	Zfp773	zinc finger protein 773 [Source:MGI Symbol;Acc:MGI:1923623]
ENSMUSG00000027238	-1.72325	0.59583	6.76552	0.00929359	0.0173486	44	24.3333	63.6667	Frmd5	FERM domain containing 5 [Source:MGI Symbol;Acc:MGI:2442557]
ENSMUSG00000073433	-1.7228	2.7258	26.9514	2.09e-07	8.78e-07	198.5	92	305	Arhgdig	Rho GDP dissociation inhibitor (GDI) gamma [Source:MGI Symbol;Acc:MGI:108430]
ENSMUSG00000027375	-1.72096	0.0790595	8.22762	0.00412576	0.00827844	30.1667	14.3333	46	Mal	myelin and lymphocyte protein, T cell differentiation protein [Source:MGI Symbol;Acc:MGI:892970]
ENSMUSG00000002870	-1.72079	8.12004	76.9178	1.78e-18	2.55e-17	8441.83	3930	12953.7	Mcm2	minichromosome maintenance complex component 2 [Source:MGI Symbol;Acc:MGI:105380]
ENSMUSG00000032446	-1.71998	8.53131	71.6296	2.6e-17	3.33e-16	11295.2	5248	17342.3	Eomes	eomesodermin [Source:MGI Symbol;Acc:MGI:1201683]
ENSMUSG00000062309	-1.71989	4.38235	56.0708	6.99e-14	6.47e-13	630.833	294	967.667	Rpp25	ribonuclease P/MRP 25 subunit [Source:MGI Symbol;Acc:MGI:2143151]
ENSMUSG00000033182	-1.71545	0.86744	13.7442	0.000209472	0.000540765	53.5	25	82	Kbtbd12	kelch repeat and BTB (POZ) domain containing 12 [Source:MGI Symbol;Acc:MGI:1918481]
ENSMUSG00000004032	-1.71331	4.17899	32.864	9.88e-09	4.96e-08	538.333	260.333	816.333	Gstm5	glutathione S-transferase, mu 5 [Source:MGI Symbol;Acc:MGI:1309466]
ENSMUSG00000039055	-1.7115	4.16117	28.9973	7.25e-08	3.23e-07	529	269	789	Eme1	essential meiotic structure-specific endonuclease 1 [Source:MGI Symbol;Acc:MGI:3576783]
ENSMUSG00000006930	-1.71008	4.94113	48.464	3.36e-12	2.59e-11	921.333	436	1406.67	Hap1	huntingtin-associated protein 1 [Source:MGI Symbol;Acc:MGI:1261831]
ENSMUSG00000091764	-1.70904	1.48935	19.214	1.17e-05	3.76e-05	83.1667	39	127.333	Zfp964	zinc finger protein 964 [Source:MGI Symbol;Acc:MGI:3646490]
ENSMUSG00000079283	-1.70713	1.76319	21.5103	3.52e-06	1.23e-05	100.833	47.3333	154.333	2310009B15Rik	RIKEN cDNA 2310009B15 gene [Source:MGI Symbol;Acc:MGI:1916799]
ENSMUSG00000096146	-1.7046	-0.122519	6.75385	0.00935456	0.0174527	25.6667	12	39.3333	Kcnj11	potassium inwardly rectifying channel, subfamily J, member 11 [Source:MGI Symbol;Acc:MGI:107501]
ENSMUSG00000027134	-1.70307	5.92568	87.5863	8.07e-21	1.38e-19	1842.5	866	2819	Lpcat4	lysophosphatidylcholine acyltransferase 4 [Source:MGI Symbol;Acc:MGI:2138993]
ENSMUSG00000030722	-1.70237	3.97782	55.061	1.17e-13	1.06e-12	476	223.667	728.333	Nfatc2ip	nuclear factor of activated T cells, cytoplasmic, calcineurin dependent 2 interacting protein [Source:MGI Symbol;Acc:MGI:1329015]
ENSMUSG00000031434	-1.70136	8.71782	44.3017	2.81e-11	1.96e-10	12778.2	6129	19427.3	Morc4	microrchidia 4 [Source:MGI Symbol;Acc:MGI:1922996]
ENSMUSG00000086537	-1.70074	0.754729	8.84207	0.00294365	0.00607648	48.8333	24.3333	73.3333	Nespas	neuroendocrine secretory protein antisense [Source:MGI Symbol;Acc:MGI:1861674]
ENSMUSG00000082016	-1.69956	2.72271	31.2216	2.3e-08	1.1e-07	198.333	93.3333	303.333	Pgam1-ps2	phosphoglycerate mutase 1, pseudogene 2 [Source:MGI Symbol;Acc:MGI:3645709]
ENSMUSG00000036202	-1.69879	7.1211	71.3876	2.94e-17	3.73e-16	4099.33	1892.67	6306	Rif1	replication timing regulatory factor 1 [Source:MGI Symbol;Acc:MGI:1098622]
ENSMUSG00000026202	-1.69788	6.31304	50.1783	1.4e-12	1.14e-11	2307.5	1159	3456	Tuba4a	tubulin, alpha 4A [Source:MGI Symbol;Acc:MGI:1095410]
ENSMUSG00000038180	-1.69775	0.219843	9.08077	0.00258311	0.00539844	33.3333	15.6667	51	Spag4	sperm associated antigen 4 [Source:MGI Symbol;Acc:MGI:2444120]
ENSMUSG00000046186	-1.69743	0.524006	6.56024	0.0104282	0.019233	54.5	20.6667	88.3333	Cd109	CD109 antigen [Source:MGI Symbol;Acc:MGI:2445221]
ENSMUSG00000028885	-1.69739	5.32512	33.3943	7.52e-09	3.85e-08	1168.17	617.333	1719	Smpdl3b	sphingomyelin phosphodiesterase, acid-like 3B [Source:MGI Symbol;Acc:MGI:1916022]
ENSMUSG00000038065	-1.69635	1.32983	14.3776	0.000149573	0.00039611	74.3333	35	113.667	Mturn	maturin, neural progenitor differentiation regulator homolog (Xenopus) [Source:MGI Symbol;Acc:MGI:1915485]
ENSMUSG00000105161	-1.69623	1.21037	15.9518	6.5e-05	0.00018334	68.1667	32	104.333	Gm42595	predicted gene 42595 [Source:MGI Symbol;Acc:MGI:5662732]
ENSMUSG00000034235	-1.69371	3.87086	43.3393	4.6e-11	3.13e-10	441.5	208	675	Usp54	ubiquitin specific peptidase 54 [Source:MGI Symbol;Acc:MGI:1926037]
ENSMUSG00000050071	-1.69098	7.11496	43.0641	5.3e-11	3.58e-10	3901.67	1821.67	5981.67	Bex1	brain expressed X-linked 1 [Source:MGI Symbol;Acc:MGI:1328321]
ENSMUSG00000074480	-1.68918	2.33625	20.6349	5.56e-06	1.89e-05	151	71.3333	230.667	Mex3a	mex3 RNA binding family member A [Source:MGI Symbol;Acc:MGI:1919890]
ENSMUSG00000039787	-1.68679	3.25637	26.321	2.89e-07	1.19e-06	310	141	479	Cercam	cerebral endothelial cell adhesion molecule [Source:MGI Symbol;Acc:MGI:2139134]
ENSMUSG00000031295	-1.68653	3.68211	46.7761	7.96e-12	5.92e-11	387.167	183.333	591	Phka2	phosphorylase kinase alpha 2 [Source:MGI Symbol;Acc:MGI:97577]
ENSMUSG00000032267	-1.6857	3.6464	43.6011	4.03e-11	2.75e-10	378	179.333	576.667	Usp28	ubiquitin specific peptidase 28 [Source:MGI Symbol;Acc:MGI:2442293]
ENSMUSG00000043015	-1.68452	2.35717	19.1705	1.2e-05	3.84e-05	152.667	72	233.333	Nemp2	nuclear envelope integral membrane protein 2 [Source:MGI Symbol;Acc:MGI:2444113]
ENSMUSG00000021056	-1.68344	3.39801	38.022	7e-10	4.12e-09	317.667	150.667	484.667	Tex21	testis expressed gene 21 [Source:MGI Symbol;Acc:MGI:1931131]
ENSMUSG00000033222	-1.683	5.44871	50.9462	9.49e-13	7.82e-12	1291.83	639.667	1944	Ttf2	transcription termination factor, RNA polymerase II [Source:MGI Symbol;Acc:MGI:1921294]
ENSMUSG00000024042	-1.68258	6.99804	105.899	7.76e-25	1.84e-23	3877.33	1842	5912.67	Sik1	salt inducible kinase 1 [Source:MGI Symbol;Acc:MGI:104754]
ENSMUSG00000032782	-1.68255	4.69621	48.1113	4.03e-12	3.08e-11	775.5	365.333	1185.67	Cntrob	centrobin, centrosomal BRCA2 interacting protein [Source:MGI Symbol;Acc:MGI:2443290]
ENSMUSG00000025425	-1.68139	0.621444	9.15409	0.00248163	0.0052	44.3333	21.6667	67	St8sia5	ST8 alpha-N-acetyl-neuraminide alpha-2,8-sialyltransferase 5 [Source:MGI Symbol;Acc:MGI:109243]
ENSMUSG00000021747	-1.67998	0.548743	11.2786	0.000784076	0.00181649	42.1667	20	64.3333	4930452B06Rik	RIKEN cDNA 4930452B06 gene [Source:MGI Symbol;Acc:MGI:1926154]
ENSMUSG00000042035	-1.67866	5.26689	55.8589	7.79e-14	7.19e-13	1143.83	537.667	1750	Igsf3	immunoglobulin superfamily, member 3 [Source:MGI Symbol;Acc:MGI:1926158]
ENSMUSG00000052446	-1.67835	5.52019	65.8375	4.9e-16	5.61e-15	1431.33	673	2189.67	Zfp961	zinc finger protein 961 [Source:MGI Symbol;Acc:MGI:3583954]
ENSMUSG00000021273	-1.67823	5.53009	61.2874	4.93e-15	5.13e-14	1394.83	666.333	2123.33	Fdft1	farnesyl diphosphate farnesyl transferase 1 [Source:MGI Symbol;Acc:MGI:102706]
ENSMUSG00000019467	-1.67597	5.24095	56.7293	5e-14	4.68e-13	1179.83	555	1804.67	Arhgef25	Rho guanine nucleotide exchange factor (GEF) 25 [Source:MGI Symbol;Acc:MGI:1277173]
ENSMUSG00000006575	-1.67567	2.39833	26.2263	3.04e-07	1.24e-06	157.833	75	240.667	Rundc3a	RUN domain containing 3A [Source:MGI Symbol;Acc:MGI:1858752]
ENSMUSG00000025815	-1.67564	2.89853	30.9777	2.61e-08	1.24e-07	224.333	107	341.667	Dhtkd1	dehydrogenase E1 and transketolase domain containing 1 [Source:MGI Symbol;Acc:MGI:2445096]
ENSMUSG00000026278	-1.67556	5.71558	40.0715	2.45e-10	1.53e-09	1556.83	795.667	2318	Bok	BCL2-related ovarian killer [Source:MGI Symbol;Acc:MGI:1858494]
ENSMUSG00000025207	-1.67502	4.61759	38.9356	4.38e-10	2.65e-09	863.167	375	1351.33	Sema4g	sema domain, immunoglobulin domain (Ig), transmembrane domain (TM) and short cytoplasmic domain, (semaphorin) 4G [Source:MGI Symbol;Acc:MGI:1347047]
ENSMUSG00000021559	-1.67448	5.92416	99.2614	2.21e-23	4.74e-22	1840.5	878	2803	Dapk1	death associated protein kinase 1 [Source:MGI Symbol;Acc:MGI:1916885]
ENSMUSG00000022673	-1.67322	7.76239	69.0913	9.4e-17	1.15e-15	6464	3049.67	9878.33	Mcm4	minichromosome maintenance complex component 4 [Source:MGI Symbol;Acc:MGI:103199]
ENSMUSG00000029246	-1.67212	7.25973	77.2381	1.52e-18	2.2e-17	4648.83	2220.67	7077	Ppat	phosphoribosyl pyrophosphate amidotransferase [Source:MGI Symbol;Acc:MGI:2387203]
ENSMUSG00000039323	-1.67204	1.13341	13.7848	0.000204984	0.000530495	64.6667	31	98.3333	Igfbp2	insulin-like growth factor binding protein 2 [Source:MGI Symbol;Acc:MGI:96437]
ENSMUSG00000048087	-1.67202	5.82167	77.0552	1.66e-18	2.39e-17	1714.17	819	2609.33	Gm4737	predicted gene 4737 [Source:MGI Symbol;Acc:MGI:3643647]
ENSMUSG00000031497	-1.67181	0.236445	7.54032	0.00603332	0.0117084	33.6667	16	51.3333	Tnfsf13b	tumor necrosis factor (ligand) superfamily, member 13b [Source:MGI Symbol;Acc:MGI:1344376]
ENSMUSG00000038816	-1.67145	5.90747	30.0268	4.26e-08	1.96e-07	1764.17	865.333	2663	Ctnnal1	catenin (cadherin associated protein), alpha-like 1 [Source:MGI Symbol;Acc:MGI:1859649]
ENSMUSG00000082740	-1.67087	-0.487438	4.83277	0.0279237	0.0464937	19.5	9.33333	29.6667	Gm14127	predicted gene 14127 [Source:MGI Symbol;Acc:MGI:3652004]
ENSMUSG00000014303	-1.66884	5.58038	67.7494	1.86e-16	2.22e-15	1440.5	687	2194	Glis2	GLIS family zinc finger 2 [Source:MGI Symbol;Acc:MGI:1932535]
ENSMUSG00000019823	-1.66817	4.69829	45.8598	1.27e-11	9.22e-11	785.833	376.333	1195.33	Mical1	microtubule associated monooxygenase, calponin and LIM domain containing 1 [Source:MGI Symbol;Acc:MGI:2385847]
ENSMUSG00000023755	-1.66798	4.23198	54.8607	1.29e-13	1.16e-12	568	272	864	Rhebl1	Ras homolog enriched in brain like 1 [Source:MGI Symbol;Acc:MGI:1916409]
ENSMUSG00000034210	-1.66777	5.36116	45.1078	1.86e-11	1.32e-10	1197.17	584.333	1810	Efcab14	EF-hand calcium binding domain 14 [Source:MGI Symbol;Acc:MGI:2442397]
ENSMUSG00000018411	-1.66732	4.03186	26.7195	2.35e-07	9.83e-07	485	251	719	Mapt	microtubule-associated protein tau [Source:MGI Symbol;Acc:MGI:97180]
ENSMUSG00000028312	-1.66709	6.95687	49.1269	2.4e-12	1.89e-11	3586.33	1748.33	5424.33	Smc2	structural maintenance of chromosomes 2 [Source:MGI Symbol;Acc:MGI:106067]
ENSMUSG00000027996	-1.6669	2.85123	14.9833	0.000108464	0.00029421	214.333	113	315.667	Sfrp2	secreted frizzled-related protein 2 [Source:MGI Symbol;Acc:MGI:108078]
ENSMUSG00000007035	-1.66552	1.64875	13.1496	0.00028758	0.00072269	104.167	46	162.333	Msh5	mutS homolog 5 [Source:MGI Symbol;Acc:MGI:1329021]
ENSMUSG00000012350	-1.6642	-0.65362	5.9779	0.0144863	0.0259125	17.1667	8.33333	26	Ehf	ets homologous factor [Source:MGI Symbol;Acc:MGI:1270840]
ENSMUSG00000050730	-1.66404	4.32825	40.5971	1.87e-10	1.19e-09	602.333	292	912.667	Arhgap42	Rho GTPase activating protein 42 [Source:MGI Symbol;Acc:MGI:1918794]
ENSMUSG00000068748	-1.66342	-0.607704	4.70554	0.0300656	0.0496082	17.8333	8.33333	27.3333	Ptprz1	protein tyrosine phosphatase, receptor type Z, polypeptide 1 [Source:MGI Symbol;Acc:MGI:97816]
ENSMUSG00000003824	-1.66212	3.56074	24.6255	6.96e-07	2.71e-06	352.833	197.667	508	Syce2	synaptonemal complex central element protein 2 [Source:MGI Symbol;Acc:MGI:1919096]
ENSMUSG00000020973	-1.66117	4.55918	51.9484	5.7e-13	4.79e-12	713.167	342.333	1084	Dnaaf2	dynein, axonemal assembly factor 2 [Source:MGI Symbol;Acc:MGI:1923566]
ENSMUSG00000054716	-1.66113	4.41814	24.642	6.9e-07	2.68e-06	615.667	316.667	914.667	Zfp771	zinc finger protein 771 [Source:MGI Symbol;Acc:MGI:2442050]
ENSMUSG00000047656	-1.66111	2.70202	17.6255	2.69e-05	8.11e-05	192.667	97.6667	287.667	Trpt1	tRNA phosphotransferase 1 [Source:MGI Symbol;Acc:MGI:1333115]
ENSMUSG00000027597	-1.66066	6.70357	94.7236	2.19e-22	4.32e-21	3161	1519.33	4802.67	Ahcy	S-adenosylhomocysteine hydrolase [Source:MGI Symbol;Acc:MGI:87968]
ENSMUSG00000038777	-1.66052	1.5052	14.1682	0.000167173	0.000439194	84.1667	40.3333	128	Sema6c	sema domain, transmembrane domain (TM), and cytoplasmic domain, (semaphorin) 6C [Source:MGI Symbol;Acc:MGI:1338032]
ENSMUSG00000048696	-1.66034	5.85533	85.32	2.54e-20	4.18e-19	1754.5	843.333	2665.67	Mex3d	mex3 RNA binding family member D [Source:MGI Symbol;Acc:MGI:2681847]
ENSMUSG00000022483	-1.6587	0.406037	7.64722	0.00568599	0.0111076	44.1667	19	69.3333	Col2a1	collagen, type II, alpha 1 [Source:MGI Symbol;Acc:MGI:88452]
ENSMUSG00000031389	-1.65745	2.42589	19.4447	1.04e-05	3.36e-05	159.167	78.6667	239.667	Arhgap4	Rho GTPase activating protein 4 [Source:MGI Symbol;Acc:MGI:2159577]
ENSMUSG00000027676	-1.65744	1.14203	14.7523	0.000122597	0.000329572	64.8333	31	98.6667	Ccdc39	coiled-coil domain containing 39 [Source:MGI Symbol;Acc:MGI:1289263]
ENSMUSG00000106628	-1.65713	1.64729	18.2683	1.92e-05	5.94e-05	92.6667	44.3333	141	Gm43558	predicted gene 43558 [Source:MGI Symbol;Acc:MGI:5663695]
ENSMUSG00000038256	-1.65663	4.60688	60.8781	6.07e-15	6.21e-14	737.333	355	1119.67	Bcl9	B cell CLL/lymphoma 9 [Source:MGI Symbol;Acc:MGI:1924828]
ENSMUSG00000055862	-1.65524	0.42709	7.18905	0.00733497	0.0139778	42.1667	19	65.3333	Izumo4	IZUMO family member 4 [Source:MGI Symbol;Acc:MGI:1918814]
ENSMUSG00000030494	-1.6552	2.9995	10.1276	0.00146068	0.00321662	287.667	157.667	417.667	Rhpn2	rhophilin, Rho GTPase binding protein 2 [Source:MGI Symbol;Acc:MGI:1289234]
ENSMUSG00000045917	-1.65474	3.44331	40.3625	2.11e-10	1.33e-09	327.833	158	497.667	Tmem268	transmembrane protein 268 [Source:MGI Symbol;Acc:MGI:1913920]
ENSMUSG00000034135	-1.65468	6.43891	78.582	7.67e-19	1.14e-17	2611.5	1266.67	3956.33	Sik3	SIK family kinase 3 [Source:MGI Symbol;Acc:MGI:2446296]
ENSMUSG00000002428	-1.65446	5.51613	58.1094	2.48e-14	2.39e-13	1383.83	666.333	2101.33	Hltf	helicase-like transcription factor [Source:MGI Symbol;Acc:MGI:1196437]
ENSMUSG00000109179	-1.6537	0.290387	11.2114	0.000812956	0.00187541	35.1667	17	53.3333	Gm35339	predicted gene, 35339 [Source:MGI Symbol;Acc:MGI:5594498]
ENSMUSG00000063605	-1.6521	3.60952	36.4813	1.54e-09	8.64e-09	368.333	178	558.667	Ccdc102a	coiled-coil domain containing 102A [Source:MGI Symbol;Acc:MGI:2686927]
ENSMUSG00000037784	-1.64928	4.4582	36.1558	1.82e-09	1.01e-08	655	313	997	Dzip1l	DAZ interacting protein 1-like [Source:MGI Symbol;Acc:MGI:1919757]
ENSMUSG00000047604	-1.64893	3.65478	34.6291	3.99e-09	2.12e-08	401.333	188.667	614	Frat2	frequently rearranged in advanced T cell lymphomas 2 [Source:MGI Symbol;Acc:MGI:2673967]
ENSMUSG00000052609	-1.64795	6.94532	53.5149	2.57e-13	2.23e-12	3543.83	1705.67	5382	Plekhg3	pleckstrin homology domain containing, family G (with RhoGef domain) member 3 [Source:MGI Symbol;Acc:MGI:2388284]
ENSMUSG00000028958	-1.64625	2.77258	27.6607	1.45e-07	6.2e-07	205.167	99.3333	311	Tmub1	transmembrane and ubiquitin-like domain containing 1 [Source:MGI Symbol;Acc:MGI:1923764]
ENSMUSG00000027327	-1.6459	5.62538	57.1316	4.08e-14	3.85e-13	1448.67	685.667	2211.67	1700037H04Rik	RIKEN cDNA 1700037H04 gene [Source:MGI Symbol;Acc:MGI:1914576]
ENSMUSG00000025081	-1.64542	0.938496	10.5463	0.00116421	0.00260662	56	27	85	Tdrd1	tudor domain containing 1 [Source:MGI Symbol;Acc:MGI:1933218]
ENSMUSG00000057176	-1.64531	0.976734	11.6282	0.00064958	0.00152451	57.1667	29.3333	85	Ccdc189	coiled-coil domain containing 189 [Source:MGI Symbol;Acc:MGI:2685012]
ENSMUSG00000021892	-1.64481	4.88954	55.2815	1.04e-13	9.48e-13	891.667	434.667	1348.67	Sh3bp5	SH3-domain binding protein 5 (BTK-associated) [Source:MGI Symbol;Acc:MGI:1344391]
ENSMUSG00000037685	-1.64471	1.84354	16.3288	5.32e-05	0.000152217	106.667	52	161.333	Atp8a1	ATPase, aminophospholipid transporter (APLT), class I, type 8A, member 1 [Source:MGI Symbol;Acc:MGI:1330848]
ENSMUSG00000032113	-1.64162	4.3523	48.4927	3.32e-12	2.56e-11	617.5	299.667	935.333	Chek1	checkpoint kinase 1 [Source:MGI Symbol;Acc:MGI:1202065]
ENSMUSG00000008999	-1.64157	5.1412	71.5422	2.71e-17	3.46e-16	1069	519	1619	Bmp7	bone morphogenetic protein 7 [Source:MGI Symbol;Acc:MGI:103302]
ENSMUSG00000032788	-1.64127	5.61244	36.8611	1.27e-09	7.22e-09	1448.67	758.667	2138.67	Pdxk	pyridoxal (pyridoxine, vitamin B6) kinase [Source:MGI Symbol;Acc:MGI:1351869]
ENSMUSG00000097848	-1.64116	0.507376	11.9945	0.000533564	0.00127501	41.1667	20	62.3333	Gm807	predicted gene 807 [Source:MGI Symbol;Acc:MGI:2685653]
ENSMUSG00000021604	-1.64077	4.32995	13.4896	0.000239885	0.000611808	638	301	975	Irx4	Iroquois related homeobox 4 (Drosophila) [Source:MGI Symbol;Acc:MGI:1355275]
ENSMUSG00000079553	-1.64071	6.08197	60.7211	6.58e-15	6.68e-14	2017.33	1001.33	3033.33	Kifc1	kinesin family member C1 [Source:MGI Symbol;Acc:MGI:109596]
ENSMUSG00000013155	-1.64038	3.99804	43.8517	3.54e-11	2.44e-10	482.667	234.333	731	Enkd1	enkurin domain containing 1 [Source:MGI Symbol;Acc:MGI:2142593]
ENSMUSG00000032369	-1.6385	2.10486	21.5098	3.52e-06	1.23e-05	128.5	62.3333	194.667	Plscr1	phospholipid scramblase 1 [Source:MGI Symbol;Acc:MGI:893575]
ENSMUSG00000087260	-1.63842	4.31211	47.5331	5.41e-12	4.1e-11	600.5	292	909	Lamtor5	late endosomal/lysosomal adaptor, MAPK and MTOR activator 5 [Source:MGI Symbol;Acc:MGI:1915826]
ENSMUSG00000021714	-1.63816	2.59689	21.5881	3.38e-06	1.19e-05	181.333	88	274.667	Cenpk	centromere protein K [Source:MGI Symbol;Acc:MGI:1926210]
ENSMUSG00000082286	-1.636	1.50582	9.73762	0.00180534	0.00389202	84	43	125	Pisd-ps1	phosphatidylserine decarboxylase, pseudogene 1 [Source:MGI Symbol;Acc:MGI:3842428]
ENSMUSG00000040711	-1.63556	4.7561	36.4854	1.54e-09	8.62e-09	799.5	417.333	1181.67	Sh3pxd2b	SH3 and PX domains 2B [Source:MGI Symbol;Acc:MGI:2442062]
ENSMUSG00000031380	-1.63173	0.497531	11.96	0.000543557	0.00129775	40.6667	19.6667	61.6667	Vegfd	vascular endothelial growth factor D [Source:MGI Symbol;Acc:MGI:108037]
ENSMUSG00000028214	-1.63155	1.30892	14.9316	0.00011148	0.000301785	73.1667	35.6667	110.667	Gem	GTP binding protein (gene overexpressed in skeletal muscle) [Source:MGI Symbol;Acc:MGI:99844]
ENSMUSG00000024235	-1.63088	3.26183	25.2277	5.09e-07	2.03e-06	288.833	141	436.667	Map3k8	mitogen-activated protein kinase kinase kinase 8 [Source:MGI Symbol;Acc:MGI:1346878]
ENSMUSG00000023805	-1.63071	4.24973	45.783	1.32e-11	9.55e-11	575.333	281	869.667	Synj2	synaptojanin 2 [Source:MGI Symbol;Acc:MGI:1201671]
ENSMUSG00000022323	-1.63068	3.12603	34.5221	4.21e-09	2.23e-08	262.833	128.333	397.333	Rida	reactive intermediate imine deaminase A homolog [Source:MGI Symbol;Acc:MGI:1095401]
ENSMUSG00000021127	-1.63066	0.724109	12.2173	0.000473479	0.00114111	48.1667	23.3333	73	Zfp36l1	zinc finger protein 36, C3H type-like 1 [Source:MGI Symbol;Acc:MGI:107946]
ENSMUSG00000045257	-1.63047	-0.124833	5.90896	0.0150641	0.0268817	25.8333	13.6667	38	Morn2	MORN repeat containing 2 [Source:MGI Symbol;Acc:MGI:2674071]
ENSMUSG00000001985	-1.63042	2.4619	17.6002	2.73e-05	8.21e-05	165	80.3333	249.667	Grik3	glutamate receptor, ionotropic, kainate 3 [Source:MGI Symbol;Acc:MGI:95816]
ENSMUSG00000050822	-1.62825	3.22076	27.2593	1.78e-07	7.55e-07	277.833	134.667	421	Slc29a4	solute carrier family 29 (nucleoside transporters), member 4 [Source:MGI Symbol;Acc:MGI:2385330]
ENSMUSG00000066894	-1.62812	4.88012	41.4276	1.22e-10	7.91e-10	874.333	421	1327.67	Vsig10	V-set and immunoglobulin domain containing 10 [Source:MGI Symbol;Acc:MGI:2448533]
ENSMUSG00000028603	-1.62681	2.51772	19.1317	1.22e-05	3.91e-05	170	85.3333	254.667	Scp2	sterol carrier protein 2, liver [Source:MGI Symbol;Acc:MGI:98254]
ENSMUSG00000030871	-1.62579	4.67381	52.3059	4.75e-13	4.04e-12	772.333	378	1166.67	Ears2	glutamyl-tRNA synthetase 2, mitochondrial [Source:MGI Symbol;Acc:MGI:1914667]
ENSMUSG00000075012	-1.62568	1.73343	9.15654	0.00247831	0.00519465	95.5	44.6667	146.333	Fjx1	four jointed box 1 (Drosophila) [Source:MGI Symbol;Acc:MGI:1341907]
ENSMUSG00000021662	-1.61974	1.34948	15.2269	9.53e-05	0.000261691	75.3333	37	113.667	Arhgef28	Rho guanine nucleotide exchange factor (GEF) 28 [Source:MGI Symbol;Acc:MGI:1346016]
ENSMUSG00000004317	-1.61758	7.15088	53.2066	3e-13	2.59e-12	4211	2155.67	6266.33	Clcn5	chloride channel, voltage-sensitive 5 [Source:MGI Symbol;Acc:MGI:99486]
ENSMUSG00000035561	-1.61646	0.519015	9.4839	0.00207283	0.0044152	41.3333	20.3333	62.3333	Aldh1b1	aldehyde dehydrogenase 1 family, member B1 [Source:MGI Symbol;Acc:MGI:1919785]
ENSMUSG00000045671	-1.61615	6.92631	54.0795	1.93e-13	1.7e-12	3662.5	1890.67	5434.33	Spred2	sprouty-related, EVH1 domain containing 2 [Source:MGI Symbol;Acc:MGI:2150019]
ENSMUSG00000032400	-1.61587	4.92815	46.2635	1.03e-11	7.57e-11	907.333	456.333	1358.33	Zwilch	zwilch kinetochore protein [Source:MGI Symbol;Acc:MGI:1915264]
ENSMUSG00000024525	-1.61559	4.03535	26.6185	2.48e-07	1.03e-06	488.333	270.667	706	Impa2	inositol (myo)-1(or 4)-monophosphatase 2 [Source:MGI Symbol;Acc:MGI:2149728]
ENSMUSG00000111942	-1.61464	-0.0490358	8.22671	0.00412782	0.00828135	27.3333	13.3333	41.3333	Gm5182
ENSMUSG00000036834	-1.61402	-0.015992	8.60752	0.00334778	0.00684118	28	13.6667	42.3333	Plch1	phospholipase C, eta 1 [Source:MGI Symbol;Acc:MGI:2683547]
ENSMUSG00000034285	-1.61383	4.97906	62.9033	2.17e-15	2.34e-14	954.833	470	1439.67	Nipsnap1	nipsnap homolog 1 (C. elegans) [Source:MGI Symbol;Acc:MGI:1278344]
ENSMUSG00000070934	-1.61321	6.38145	94.9177	1.98e-22	3.94e-21	2527.83	1245.33	3810.33	Rraga	Ras-related GTP binding A [Source:MGI Symbol;Acc:MGI:1915691]
ENSMUSG00000030592	-1.61309	3.67444	40.9921	1.53e-10	9.78e-10	385.167	189.667	580.667	Ryr1	ryanodine receptor 1, skeletal muscle [Source:MGI Symbol;Acc:MGI:99659]
ENSMUSG00000027173	-1.61305	3.18761	28.3728	1e-07	4.39e-07	273.167	135.333	411	Depdc7	DEP domain containing 7 [Source:MGI Symbol;Acc:MGI:2139258]
ENSMUSG00000020785	-1.61265	0.674193	10.4379	0.00123457	0.00275139	46.3333	23	69.6667	Camkk1	calcium/calmodulin-dependent protein kinase kinase 1, alpha [Source:MGI Symbol;Acc:MGI:1891766]
ENSMUSG00000039166	-1.61128	3.0391	31.9037	1.62e-08	7.92e-08	247.167	121.667	372.667	Akap7	A kinase (PRKA) anchor protein 7 [Source:MGI Symbol;Acc:MGI:1859150]
ENSMUSG00000097462	-1.6109	0.71367	9.45223	0.00210892	0.0044822	47.3333	24.3333	70.3333	9530026P05Rik	RIKEN cDNA 9530026P05 gene [Source:MGI Symbol;Acc:MGI:1924659]
ENSMUSG00000040945	-1.61046	7.90816	48.7132	2.96e-12	2.3e-11	6983.67	3499.33	10468	Rcc2	regulator of chromosome condensation 2 [Source:MGI Symbol;Acc:MGI:1919784]
ENSMUSG00000038564	-1.60856	4.07332	46.9488	7.29e-12	5.44e-11	508.5	250.667	766.333	Ift172	intraflagellar transport 172 [Source:MGI Symbol;Acc:MGI:2682064]
ENSMUSG00000028919	-1.60844	2.73225	23.7797	1.08e-06	4.08e-06	199.667	98.6667	300.667	Arhgef19	Rho guanine nucleotide exchange factor (GEF) 19 [Source:MGI Symbol;Acc:MGI:1925912]
ENSMUSG00000023443	-1.60807	3.9298	13.2038	0.000279379	0.000703909	575.667	250	901.333	Esx1	extraembryonic, spermatogenesis, homeobox 1 [Source:MGI Symbol;Acc:MGI:1096388]
ENSMUSG00000031360	-1.60483	3.78274	27.8272	1.33e-07	5.72e-07	398.5	189	608	Ctps2	cytidine 5'-triphosphate synthase 2 [Source:MGI Symbol;Acc:MGI:1933185]
ENSMUSG00000034522	-1.60438	3.84667	39.8974	2.68e-10	1.67e-09	434.5	215	654	Zfp395	zinc finger protein 395 [Source:MGI Symbol;Acc:MGI:2682318]
ENSMUSG00000029055	-1.60415	5.08793	29.4315	5.79e-08	2.62e-07	1183.33	542	1824.67	Plch2	phospholipase C, eta 2 [Source:MGI Symbol;Acc:MGI:2443078]
ENSMUSG00000071041	-1.60136	1.75624	16.6336	4.53e-05	0.000131022	100.5	49.6667	151.333	Impdh2-ps	predicted gene 15210 [Source:MGI Symbol;Acc:MGI:3705743]
ENSMUSG00000044005	-1.59905	4.93891	44.7313	2.26e-11	1.59e-10	910.833	467.667	1354	Gls2	glutaminase 2 (liver, mitochondrial) [Source:MGI Symbol;Acc:MGI:2143539]
ENSMUSG00000025217	-1.59536	5.45338	69.8522	6.39e-17	7.91e-16	1327.33	660	1994.67	Btrc	beta-transducin repeat containing protein [Source:MGI Symbol;Acc:MGI:1338871]
ENSMUSG00000056215	-1.59464	1.0338	8.46396	0.00362252	0.00736037	60.1667	30.3333	90	Lrguk	leucine-rich repeats and guanylate kinase domain containing [Source:MGI Symbol;Acc:MGI:1921604]
ENSMUSG00000025066	-1.59364	6.79959	83.2823	7.11e-20	1.14e-18	3378.67	1681.67	5075.67	Sfr1	SWI5 dependent recombination repair 1 [Source:MGI Symbol;Acc:MGI:1915038]
ENSMUSG00000047139	-1.5922	4.83675	31.517	1.98e-08	9.55e-08	939.667	446	1433.33	Cd24a	CD24a antigen [Source:MGI Symbol;Acc:MGI:88323]
ENSMUSG00000002458	-1.59162	4.48089	46.2821	1.02e-11	7.51e-11	675.5	336.667	1014.33	Rgs19	regulator of G-protein signaling 19 [Source:MGI Symbol;Acc:MGI:1915153]
ENSMUSG00000026463	-1.58962	2.23182	15.9623	6.46e-05	0.000182402	148.167	71.3333	225	Atp2b4	ATPase, Ca++ transporting, plasma membrane 4 [Source:MGI Symbol;Acc:MGI:88111]
ENSMUSG00000021676	-1.58923	5.07804	49.5669	1.92e-12	1.53e-11	1022.83	510	1535.67	Iqgap2	IQ motif containing GTPase activating protein 2 [Source:MGI Symbol;Acc:MGI:2449975]
ENSMUSG00000074749	-1.58866	3.65176	39.6665	3.01e-10	1.86e-09	379.333	189.333	569.333	Kiz	kizuna centrosomal protein [Source:MGI Symbol;Acc:MGI:2684960]
ENSMUSG00000052087	-1.58844	0.515004	11.8083	0.000589661	0.001396	41.3333	20.6667	62	Rgs14	regulator of G-protein signaling 14 [Source:MGI Symbol;Acc:MGI:1859709]
ENSMUSG00000038980	-1.58814	2.18952	19.4645	1.02e-05	3.33e-05	136.333	68	204.667	Rbbp8nl	RBBP8 N-terminal like [Source:MGI Symbol;Acc:MGI:3606212]
ENSMUSG00000020407	-1.5875	6.07077	48.9231	2.66e-12	2.07e-11	2348.67	1076.67	3620.67	Upp1	uridine phosphorylase 1 [Source:MGI Symbol;Acc:MGI:1097668]
ENSMUSG00000000028	-1.58742	5.03868	40.3021	2.18e-10	1.37e-09	979	500.333	1457.67	Cdc45	cell division cycle 45 [Source:MGI Symbol;Acc:MGI:1338073]
ENSMUSG00000006395	-1.58709	1.41436	11.8641	0.000572273	0.00135887	78.3333	38.6667	118	Hyi	hydroxypyruvate isomerase (putative) [Source:MGI Symbol;Acc:MGI:1915430]
ENSMUSG00000038644	-1.58676	6.07092	51.2334	8.2e-13	6.79e-12	1969.5	988.333	2950.67	Pold1	polymerase (DNA directed), delta 1, catalytic subunit [Source:MGI Symbol;Acc:MGI:97741]
ENSMUSG00000010362	-1.58655	4.05949	42.4678	7.19e-11	4.78e-10	504	251.667	756.333	Rdm1	RAD52 motif 1 [Source:MGI Symbol;Acc:MGI:1913849]
ENSMUSG00000027239	-1.58579	5.80352	63.4208	1.67e-15	1.83e-14	1692.67	846	2539.33	Mdk	midkine [Source:MGI Symbol;Acc:MGI:96949]
ENSMUSG00000025780	-1.58511	3.9032	11.8732	0.000569464	0.00135315	512.5	298.333	726.667	Itih5	inter-alpha (globulin) inhibitor H5 [Source:MGI Symbol;Acc:MGI:1925751]
ENSMUSG00000064337	-1.58464	6.45653	29.3614	6.01e-08	2.71e-07	3131	1473.67	4788.33	mt-Rnr1	mitochondrially encoded 12S rRNA [Source:MGI Symbol;Acc:MGI:102493]
ENSMUSG00000022580	-1.58395	1.86773	19.4202	1.05e-05	3.4e-05	108.667	54.3333	163	Rhpn1	rhophilin, Rho GTPase binding protein 1 [Source:MGI Symbol;Acc:MGI:1098783]
ENSMUSG00000020105	-1.58223	2.9962	26.9911	2.04e-07	8.62e-07	240	120	360	Lrig3	leucine-rich repeats and immunoglobulin-like domains 3 [Source:MGI Symbol;Acc:MGI:2443955]
ENSMUSG00000046434	-1.58151	9.48232	59.2065	1.42e-14	1.4e-13	21707.2	10873	32541.3	Hnrnpa1	heterogeneous nuclear ribonucleoprotein A1 [Source:MGI Symbol;Acc:MGI:104820]
ENSMUSG00000003863	-1.58123	2.71689	18.9317	1.35e-05	4.3e-05	197.667	99	296.333	Ppfia3	protein tyrosine phosphatase, receptor type, f polypeptide (PTPRF), interacting protein (liprin), alpha 3 [Source:MGI Symbol;Acc:MGI:1924037]
ENSMUSG00000037868	-1.58092	-0.557482	5.36285	0.0205701	0.035472	18.6667	9.66667	27.6667	Egr2	early growth response 2 [Source:MGI Symbol;Acc:MGI:95296]
ENSMUSG00000019487	-1.57941	6.48477	96.4864	8.99e-23	1.84e-21	2715.83	1361.67	4070	Trip10	thyroid hormone receptor interactor 10 [Source:MGI Symbol;Acc:MGI:2146901]
ENSMUSG00000050357	-1.57914	1.77356	15.3497	8.93e-05	0.000246326	101.5	50.6667	152.333	Carmil2	capping protein regulator and myosin 1 linker 2 [Source:MGI Symbol;Acc:MGI:2685431]
ENSMUSG00000024301	-1.57672	5.21333	44.7348	2.26e-11	1.59e-10	1111.67	566.333	1657	Kifc5b	kinesin family member C5B [Source:MGI Symbol;Acc:MGI:2137414]
ENSMUSG00000024743	-1.5767	6.57788	82.0709	1.31e-19	2.07e-18	2897.17	1455	4339.33	Syt7	synaptotagmin VII [Source:MGI Symbol;Acc:MGI:1859545]
ENSMUSG00000036427	-1.57621	8.62793	57.7845	2.92e-14	2.8e-13	11923.5	6030.67	17816.3	Gpi1	glucose phosphate isomerase 1 [Source:MGI Symbol;Acc:MGI:95797]
ENSMUSG00000029086	-1.57613	5.19003	40.7353	1.74e-10	1.11e-09	1086.17	563	1609.33	Prom1	prominin 1 [Source:MGI Symbol;Acc:MGI:1100886]
ENSMUSG00000030610	-1.57581	3.34665	35.4656	2.6e-09	1.41e-08	306.667	154	459.333	Det1	de-etiolated homolog 1 (Arabidopsis) [Source:MGI Symbol;Acc:MGI:1923625]
ENSMUSG00000040794	-1.57566	0.792394	11.3112	0.00077041	0.00178701	50.6667	25.3333	76	C1qtnf4	C1q and tumor necrosis factor related protein 4 [Source:MGI Symbol;Acc:MGI:1914695]
ENSMUSG00000002068	-1.57478	7.19105	39.8867	2.69e-10	1.67e-09	4158.67	2123	6194.33	Ccne1	cyclin E1 [Source:MGI Symbol;Acc:MGI:88316]
ENSMUSG00000041650	-1.57351	3.392	23.8248	1.06e-06	3.99e-06	314.667	159.333	470	Pcca	propionyl-Coenzyme A carboxylase, alpha polypeptide [Source:MGI Symbol;Acc:MGI:97499]
ENSMUSG00000060227	-1.57343	5.21092	45.642	1.42e-11	1.02e-10	1107.5	567.333	1647.67	Casc4	cancer susceptibility candidate 4 [Source:MGI Symbol;Acc:MGI:2443129]
ENSMUSG00000009731	-1.57247	4.80874	59.5324	1.2e-14	1.2e-13	848.167	426.667	1269.67	Kcnd1	potassium voltage-gated channel, Shal-related family, member 1 [Source:MGI Symbol;Acc:MGI:96671]
ENSMUSG00000021806	-1.57151	4.22617	30.7704	2.9e-08	1.37e-07	552.167	272	832.333	Nid2	nidogen 2 [Source:MGI Symbol;Acc:MGI:1298229]
ENSMUSG00000030406	-1.57079	1.63557	8.81436	0.00298868	0.00616228	89	42.6667	135.333	Gipr	gastric inhibitory polypeptide receptor [Source:MGI Symbol;Acc:MGI:1352753]
ENSMUSG00000040424	-1.5696	0.445581	5.94883	0.014727	0.026315	43.1667	20.3333	66	Hipk4	homeodomain interacting protein kinase 4 [Source:MGI Symbol;Acc:MGI:2685008]
ENSMUSG00000085526	-1.56876	-0.465645	5.29121	0.0214333	0.0367871	20	10	30	Gm16083	predicted gene 16083 [Source:MGI Symbol;Acc:MGI:3802163]
ENSMUSG00000004929	-1.56555	7.14699	72.2215	1.92e-17	2.51e-16	4299	2170.67	6427.33	Thop1	thimet oligopeptidase 1 [Source:MGI Symbol;Acc:MGI:1354165]
ENSMUSG00000017756	-1.56552	7.47255	42.4683	7.18e-11	4.78e-10	5289.33	2998.67	7580	Slc12a7	solute carrier family 12, member 7 [Source:MGI Symbol;Acc:MGI:1342283]
ENSMUSG00000024352	-1.56343	1.51165	15.4228	8.59e-05	0.000237793	84.3333	42.3333	126.333	Spata24	spermatogenesis associated 24 [Source:MGI Symbol;Acc:MGI:1918492]
ENSMUSG00000029381	-1.56204	5.04526	60.9978	5.71e-15	5.88e-14	999.833	505.667	1494	Shroom3	shroom family member 3 [Source:MGI Symbol;Acc:MGI:1351655]
ENSMUSG00000013629	-1.56106	8.42829	78.3374	8.69e-19	1.28e-17	10453.5	5292	15615	Cad	carbamoyl-phosphate synthetase 2, aspartate transcarbamylase, and dihydroorotase [Source:MGI Symbol;Acc:MGI:1916969]
ENSMUSG00000028137	-1.5608	-0.433511	4.97027	0.0257866	0.0433408	20.1667	10	30.3333	Celf3	CUGBP, Elav-like family member 3 [Source:MGI Symbol;Acc:MGI:1926034]
ENSMUSG00000034799	-1.56038	2.01369	17.6861	2.61e-05	7.88e-05	120.5	61	180	Unc13a	unc-13 homolog A (C. elegans) [Source:MGI Symbol;Acc:MGI:3051532]
ENSMUSG00000035960	-1.56016	3.72405	33.8192	6.05e-09	3.14e-08	398.833	201.667	596	Apex1	apurinic/apyrimidinic endonuclease 1 [Source:MGI Symbol;Acc:MGI:88042]
ENSMUSG00000045664	-1.55845	3.78525	43.7889	3.66e-11	2.51e-10	416.167	210.667	621.667	Cdc42ep2	CDC42 effector protein (Rho GTPase binding) 2 [Source:MGI Symbol;Acc:MGI:1929744]
ENSMUSG00000048668	-1.55702	3.74891	38.7349	4.85e-10	2.91e-09	405.667	205.333	606	Rhno1	RAD9-HUS1-RAD1 interacting nuclear orphan 1 [Source:MGI Symbol;Acc:MGI:1915315]
ENSMUSG00000005533	-1.55635	6.16695	61.1235	5.36e-15	5.55e-14	2142.83	1110	3175.67	Igf1r	insulin-like growth factor I receptor [Source:MGI Symbol;Acc:MGI:96433]
ENSMUSG00000003378	-1.55484	3.20044	30.5927	3.18e-08	1.49e-07	277	140.667	413.333	Grik5	glutamate receptor, ionotropic, kainate 5 (gamma 2) [Source:MGI Symbol;Acc:MGI:95818]
ENSMUSG00000032253	-1.55455	5.25096	31.0122	2.56e-08	1.22e-07	1148.17	577	1719.33	Phip	pleckstrin homology domain interacting protein [Source:MGI Symbol;Acc:MGI:1932404]
ENSMUSG00000037239	-1.55377	4.2742	40.4047	2.06e-10	1.3e-09	585	297.333	872.667	Spred3	sprouty-related, EVH1 domain containing 3 [Source:MGI Symbol;Acc:MGI:2142186]
ENSMUSG00000039985	-1.55375	6.44053	45.8304	1.29e-11	9.33e-11	2550.17	1371.67	3728.67	Fam60a	family with sequence similarity 60, member A [Source:MGI Symbol;Acc:MGI:1929091]
ENSMUSG00000046329	-1.55186	2.66706	9.99183	0.00157237	0.00343353	203.5	142	265	Slc25a23	solute carrier family 25 (mitochondrial carrier; phosphate carrier), member 23 [Source:MGI Symbol;Acc:MGI:1914222]
ENSMUSG00000002393	-1.5514	5.46232	37.425	9.5e-10	5.51e-09	1279.33	659.667	1899	Nr2f6	nuclear receptor subfamily 2, group F, member 6 [Source:MGI Symbol;Acc:MGI:1352453]
ENSMUSG00000069910	-1.54977	4.53462	26.7826	2.28e-07	9.54e-07	690.833	389.333	992.333	Spdl1	spindle apparatus coiled-coil protein 1 [Source:MGI Symbol;Acc:MGI:1917635]
ENSMUSG00000019845	-1.54926	3.18802	29.1887	6.57e-08	2.95e-07	274.333	139.667	409	Tube1	epsilon-tubulin 1 [Source:MGI Symbol;Acc:MGI:1919174]
ENSMUSG00000058966	-1.54793	-0.248689	5.64107	0.0175445	0.0307328	23.5	12	35	Fam57b	family with sequence similarity 57, member B [Source:MGI Symbol;Acc:MGI:1916202]
ENSMUSG00000033768	-1.54665	-0.0390332	5.5689	0.0182823	0.0318638	27.6667	14.3333	41	Nrxn2	neurexin II [Source:MGI Symbol;Acc:MGI:1096362]
ENSMUSG00000015659	-1.54651	2.94301	25.5894	4.22e-07	1.7e-06	231.167	117.667	344.667	Serac1	serine active site containing 1 [Source:MGI Symbol;Acc:MGI:2447813]
ENSMUSG00000091625	-1.54416	4.46447	40.7901	1.69e-10	1.08e-09	667.833	341	994.667	Lsm5	LSM5 homolog, U6 small nuclear RNA and mRNA degradation associated [Source:MGI Symbol;Acc:MGI:1913623]
ENSMUSG00000024097	-1.54295	7.83662	84.533	3.78e-20	6.16e-19	6935.67	3544	10327.3	Srsf7	serine/arginine-rich splicing factor 7 [Source:MGI Symbol;Acc:MGI:1926232]
ENSMUSG00000031756	-1.54168	4.94462	38.512	5.44e-10	3.24e-09	913.667	490.333	1337	Cenpn	centromere protein N [Source:MGI Symbol;Acc:MGI:1919405]
ENSMUSG00000028980	-1.53778	4.24393	28.8165	7.96e-08	3.54e-07	564.667	298.667	830.667	H6pd	hexose-6-phosphate dehydrogenase (glucose 1-dehydrogenase) [Source:MGI Symbol;Acc:MGI:2140356]
ENSMUSG00000025035	-1.53761	4.14851	36.884	1.25e-09	7.15e-09	529.833	277	782.667	Arl3	ADP-ribosylation factor-like 3 [Source:MGI Symbol;Acc:MGI:1929699]
ENSMUSG00000055737	-1.53728	2.46875	13.4073	0.000250646	0.000638052	164	83.3333	244.667	Ghr	growth hormone receptor [Source:MGI Symbol;Acc:MGI:95708]
ENSMUSG00000024067	-1.53726	4.60343	45.2815	1.71e-11	1.22e-10	735.333	376.667	1094	Dpy30	dpy-30, histone methyltransferase complex regulatory subunit [Source:MGI Symbol;Acc:MGI:1913560]
ENSMUSG00000005233	-1.53715	5.05472	57.5063	3.37e-14	3.21e-13	1006.33	515.667	1497	Spc25	SPC25, NDC80 kinetochore complex component, homolog (S. cerevisiae) [Source:MGI Symbol;Acc:MGI:1913692]
ENSMUSG00000021377	-1.53707	7.32285	75.3507	3.94e-18	5.46e-17	4856.67	2489	7224.33	Dek	DEK oncogene (DNA binding) [Source:MGI Symbol;Acc:MGI:1926209]
ENSMUSG00000053110	-1.53616	7.34249	40.2538	2.23e-10	1.4e-09	4858.17	2839.33	6877	Yap1	yes-associated protein 1 [Source:MGI Symbol;Acc:MGI:103262]
ENSMUSG00000063018	-1.53532	3.65493	30.1572	3.98e-08	1.84e-07	380.167	195	565.333	2010204K13Rik	RIKEN cDNA 2010204K13 gene [Source:MGI Symbol;Acc:MGI:1922859]
ENSMUSG00000022253	-1.53497	5.48153	45.8878	1.25e-11	9.1e-11	1325.17	669.333	1981	Nadk2	NAD kinase 2, mitochondrial [Source:MGI Symbol;Acc:MGI:1915896]
ENSMUSG00000027997	-1.53486	4.29898	44.7817	2.2e-11	1.55e-10	595	305	885	Casp6	caspase 6 [Source:MGI Symbol;Acc:MGI:1312921]
ENSMUSG00000074830	-1.53411	0.205783	7.29013	0.00693343	0.0132799	33	17	49	Zfp640	zinc finger protein 640 [Source:MGI Symbol;Acc:MGI:2678025]
ENSMUSG00000032289	-1.53267	2.22723	17.4567	2.94e-05	8.79e-05	139.833	71.6667	208	Thsd4	thrombospondin, type I, domain containing 4 [Source:MGI Symbol;Acc:MGI:2672033]
ENSMUSG00000026594	-1.53218	4.9655	39.6111	3.1e-10	1.92e-09	938	487	1389	Ralgps2	Ral GEF with PH domain and SH3 binding motif 2 [Source:MGI Symbol;Acc:MGI:1925505]
ENSMUSG00000027959	-1.53199	2.86422	26.8565	2.19e-07	9.2e-07	218.833	112.333	325.333	Sass6	SAS-6 centriolar assembly protein [Source:MGI Symbol;Acc:MGI:1920026]
ENSMUSG00000035024	-1.5317	6.17131	82.437	1.09e-19	1.72e-18	2184.67	1122.67	3246.67	Ncapd3	non-SMC condensin II complex, subunit D3 [Source:MGI Symbol;Acc:MGI:2142989]
ENSMUSG00000025145	-1.53028	4.1138	29.7356	4.95e-08	2.26e-07	515	274.667	755.333	Lrrc45	leucine rich repeat containing 45 [Source:MGI Symbol;Acc:MGI:2387183]
ENSMUSG00000035711	-1.53023	0.354148	7.39977	0.00652323	0.0125511	37	19.3333	54.6667	Dok3	docking protein 3 [Source:MGI Symbol;Acc:MGI:1351490]
ENSMUSG00000047443	-1.52899	3.14798	15.7562	7.21e-05	0.000201586	274.333	140	408.667	Erfe	erythroferrone [Source:MGI Symbol;Acc:MGI:3606476]
ENSMUSG00000027811	-1.52743	3.38888	32.673	1.09e-08	5.45e-08	315.5	162.333	468.667	4930579G24Rik	RIKEN cDNA 4930579G24 gene [Source:MGI Symbol;Acc:MGI:1923189]
ENSMUSG00000045180	-1.52723	5.59403	33.5983	6.78e-09	3.5e-08	1404.5	774	2035	Shroom2	shroom family member 2 [Source:MGI Symbol;Acc:MGI:107194]
ENSMUSG00000021057	-1.52653	-0.0784323	4.86493	0.0274079	0.0457192	26.8333	14	39.6667	Akap5	A kinase (PRKA) anchor protein 5 [Source:MGI Symbol;Acc:MGI:2685104]
ENSMUSG00000033721	-1.52651	3.50348	30.3403	3.63e-08	1.69e-07	342.167	176	508.333	Vav3	vav 3 oncogene [Source:MGI Symbol;Acc:MGI:1888518]
ENSMUSG00000107008	-1.52617	1.66143	7.98094	0.00472723	0.00938784	95	52.6667	137.333	Gm2762	predicted gene 2762 [Source:MGI Symbol;Acc:MGI:3780931]
ENSMUSG00000036565	-1.52555	5.67633	44.7125	2.28e-11	1.6e-10	1526.83	779	2274.67	Ttyh3	tweety family member 3 [Source:MGI Symbol;Acc:MGI:1925589]
ENSMUSG00000028066	-1.52532	5.30992	48.9499	2.63e-12	2.05e-11	1201.5	619.333	1783.67	Pmf1	polyamine-modulated factor 1 [Source:MGI Symbol;Acc:MGI:1914287]
ENSMUSG00000054843	-1.52516	5.34577	44.035	3.23e-11	2.23e-10	1231.83	649.333	1814.33	Atrnl1	attractin like 1 [Source:MGI Symbol;Acc:MGI:2147749]
ENSMUSG00000037408	-1.52491	4.56808	48.088	4.08e-12	3.12e-11	717.667	370	1065.33	Cnnm4	cyclin M4 [Source:MGI Symbol;Acc:MGI:2151060]
ENSMUSG00000059897	-1.52311	4.9736	31.896	1.63e-08	7.95e-08	1005.5	504	1507	Zfp930	zinc finger protein 930 [Source:MGI Symbol;Acc:MGI:2675306]
ENSMUSG00000026779	-1.52281	4.87388	27.5897	1.5e-07	6.43e-07	842.667	446	1239.33	Mastl	microtubule associated serine/threonine kinase-like [Source:MGI Symbol;Acc:MGI:1914371]
ENSMUSG00000029359	-1.52245	0.34743	6.26062	0.0123451	0.0224562	36.5	18.6667	54.3333	Tesc	tescalcin [Source:MGI Symbol;Acc:MGI:1930803]
ENSMUSG00000052798	-1.52229	6.96969	75.5323	3.59e-18	5.01e-17	3801.67	1963	5640.33	Nup107	nucleoporin 107 [Source:MGI Symbol;Acc:MGI:2143854]
ENSMUSG00000068335	-1.52219	3.77204	18.8816	1.39e-05	4.41e-05	410.333	240.333	580.333	Dok1	docking protein 1 [Source:MGI Symbol;Acc:MGI:893587]
ENSMUSG00000007029	-1.52089	7.70223	63.7595	1.41e-15	1.55e-14	6311.33	3259.67	9363	Vars	valyl-tRNA synthetase [Source:MGI Symbol;Acc:MGI:90675]
ENSMUSG00000033356	-1.52045	3.88277	34.8149	3.63e-09	1.94e-08	445.5	230	661	Pus7l	pseudouridylate synthase 7-like [Source:MGI Symbol;Acc:MGI:1926145]
ENSMUSG00000021846	-1.5203	2.38486	17.7965	2.46e-05	7.47e-05	156.333	80.6667	232	Peli2	pellino 2 [Source:MGI Symbol;Acc:MGI:1891445]
ENSMUSG00000034486	-1.52017	1.65894	14.9129	0.000112589	0.000304362	93.6667	48.3333	139	Gbx2	gastrulation brain homeobox 2 [Source:MGI Symbol;Acc:MGI:95668]
ENSMUSG00000056598	-1.51934	-0.136265	5.61553	0.017802	0.031115	25.5	13.3333	37.6667	Drc3	dynein regulatory complex subunit 3 [Source:MGI Symbol;Acc:MGI:1921915]
ENSMUSG00000012819	-1.51844	6.30587	42.931	5.67e-11	3.82e-10	2347	1310.33	3383.67	Cdh23	cadherin 23 (otocadherin) [Source:MGI Symbol;Acc:MGI:1890219]
ENSMUSG00000026991	-1.51825	6.89143	46.4735	9.29e-12	6.84e-11	3548.83	1826	5271.67	Pkp4	plakophilin 4 [Source:MGI Symbol;Acc:MGI:109281]
ENSMUSG00000044026	-1.51749	5.49657	48.851	2.76e-12	2.15e-11	1361.17	708.333	2014	Slc35g1	solute carrier family 35, member G1 [Source:MGI Symbol;Acc:MGI:2444789]
ENSMUSG00000031827	-1.51728	8.33552	31.7775	1.73e-08	8.38e-08	9662.33	5582	13742.7	Cotl1	coactosin-like 1 (Dictyostelium) [Source:MGI Symbol;Acc:MGI:1919292]
ENSMUSG00000062054	-1.51635	3.47769	31.0724	2.49e-08	1.18e-07	335.833	174	497.667	Iah1	isoamyl acetate-hydrolyzing esterase 1 homolog [Source:MGI Symbol;Acc:MGI:1914982]
ENSMUSG00000074158	-1.51588	2.82093	21.2747	3.98e-06	1.38e-05	212.167	109.667	314.667	Zfp976	zinc finger protein 976 [Source:MGI Symbol;Acc:MGI:3036263]
ENSMUSG00000052911	-1.51502	4.96981	33.2834	7.97e-09	4.06e-08	935.833	498.333	1373.33	Lamb2	laminin, beta 2 [Source:MGI Symbol;Acc:MGI:99916]
ENSMUSG00000052566	-1.51486	6.26178	56.5441	5.5e-14	5.13e-13	2321.67	1205.67	3437.67	Hook2	hook microtubule tethering protein 2 [Source:MGI Symbol;Acc:MGI:2181664]
ENSMUSG00000045466	-1.51475	3.45111	23.7219	1.11e-06	4.19e-06	327.5	173	482	Zfp956	zinc finger protein 956 [Source:MGI Symbol;Acc:MGI:2141515]
ENSMUSG00000057133	-1.5143	5.8979	62.6509	2.47e-15	2.65e-14	1807	936.667	2677.33	Chd6	chromodomain helicase DNA binding protein 6 [Source:MGI Symbol;Acc:MGI:1918639]
ENSMUSG00000036916	-1.51399	4.65742	33.3358	7.75e-09	3.96e-08	750.5	390	1111	Zfp280c	zinc finger protein 280C [Source:MGI Symbol;Acc:MGI:2387585]
ENSMUSG00000032298	-1.51391	3.48536	30.9383	2.66e-08	1.26e-07	337.667	175	500.333	Neil1	nei endonuclease VIII-like 1 (E. coli) [Source:MGI Symbol;Acc:MGI:1920024]
ENSMUSG00000095677	-1.51386	4.01442	39.3261	3.59e-10	2.19e-09	488.167	253	723.333	Dynlt1f	dynein light chain Tctex-type 1F [Source:MGI Symbol;Acc:MGI:3780996]
ENSMUSG00000025218	-1.51348	5.05803	50.2139	1.38e-12	1.12e-11	1008.67	523	1494.33	Poll	polymerase (DNA directed), lambda [Source:MGI Symbol;Acc:MGI:1889000]
ENSMUSG00000029090	-1.51044	4.67867	43.5787	4.07e-11	2.78e-10	775	402.333	1147.67	Adgra3	adhesion G protein-coupled receptor A3 [Source:MGI Symbol;Acc:MGI:1917943]
ENSMUSG00000022945	-1.51039	5.434	35.685	2.32e-09	1.27e-08	1260.83	666	1855.67	Chaf1b	chromatin assembly factor 1, subunit B (p60) [Source:MGI Symbol;Acc:MGI:1314881]
ENSMUSG00000024981	-1.50768	6.63861	72.0404	2.11e-17	2.73e-16	3021.5	1572	4471	Acsl5	acyl-CoA synthetase long-chain family member 5 [Source:MGI Symbol;Acc:MGI:1919129]
ENSMUSG00000033998	-1.50633	4.86692	42.9691	5.56e-11	3.75e-10	883.167	459.667	1306.67	Kcnk1	potassium channel, subfamily K, member 1 [Source:MGI Symbol;Acc:MGI:109322]
ENSMUSG00000040824	-1.50454	6.44988	88.5692	4.91e-21	8.57e-20	2650.67	1381.33	3920	Snrpd2	small nuclear ribonucleoprotein D2 [Source:MGI Symbol;Acc:MGI:98345]
ENSMUSG00000061533	-1.50399	3.62185	27.0016	2.03e-07	8.57e-07	368.167	190.333	546	Cep128	centrosomal protein 128 [Source:MGI Symbol;Acc:MGI:1922466]
ENSMUSG00000037313	-1.50352	6.62631	44.0833	3.15e-11	2.18e-10	2912.67	1629.33	4196	Tacc3	transforming, acidic coiled-coil containing protein 3 [Source:MGI Symbol;Acc:MGI:1341163]
ENSMUSG00000027233	-1.50299	2.07032	8.16147	0.00427897	0.00856427	132.833	91.6667	174	Patl2	protein associated with topoisomerase II homolog 2 (yeast) [Source:MGI Symbol;Acc:MGI:1914828]
ENSMUSG00000015112	-1.50295	7.11215	58.2831	2.27e-14	2.2e-13	4244.17	2203.33	6285	Slc25a13	solute carrier family 25 (mitochondrial carrier, adenine nucleotide translocator), member 13 [Source:MGI Symbol;Acc:MGI:1354721]
ENSMUSG00000042675	-1.50025	4.17173	31.7447	1.76e-08	8.52e-08	543.333	284.333	802.333	Ypel3	yippee-like 3 (Drosophila) [Source:MGI Symbol;Acc:MGI:1913340]
ENSMUSG00000040446	-1.49837	5.7461	72.034	2.12e-17	2.74e-16	1626.5	850	2403	Rprd1a	regulation of nuclear pre-mRNA domain containing 1A [Source:MGI Symbol;Acc:MGI:2385066]
ENSMUSG00000031642	-1.49761	5.11716	42.6463	6.56e-11	4.39e-10	1031.33	560.333	1502.33	Sh3rf1	SH3 domain containing ring finger 1 [Source:MGI Symbol;Acc:MGI:1913066]
ENSMUSG00000043415	-1.49736	3.4632	15.9727	6.43e-05	0.000181521	320	160.667	479.333	Otud1	OTU domain containing 1 [Source:MGI Symbol;Acc:MGI:1918448]
ENSMUSG00000061286	-1.49669	5.99996	57.4056	3.55e-14	3.38e-13	1923.67	1015.33	2832	Exosc5	exosome component 5 [Source:MGI Symbol;Acc:MGI:107889]
ENSMUSG00000006457	-1.49606	-0.096826	5.40515	0.0200774	0.0347198	26.3333	13.6667	39	Actn3	actinin alpha 3 [Source:MGI Symbol;Acc:MGI:99678]
ENSMUSG00000020228	-1.49605	3.74891	36.5887	1.46e-09	8.2e-09	405.667	212.333	599	Helb	helicase (DNA) B [Source:MGI Symbol;Acc:MGI:2152895]
ENSMUSG00000086813	-1.49521	0.893831	11.8704	0.000570337	0.00135475	54.1667	28.3333	80	Gm13657	predicted gene 13657 [Source:MGI Symbol;Acc:MGI:3650031]
ENSMUSG00000045867	-1.49512	2.38581	15.0875	0.000102638	0.000279979	155.833	82.6667	229	Cradd	CASP2 and RIPK1 domain containing adaptor with death domain [Source:MGI Symbol;Acc:MGI:1336168]
ENSMUSG00000039200	-1.49474	3.76862	32.2701	1.34e-08	6.62e-08	411.333	215.333	607.333	Atf7ip2	activating transcription factor 7 interacting protein 2 [Source:MGI Symbol;Acc:MGI:1922579]
ENSMUSG00000040594	-1.49316	5.24725	33.9678	5.6e-09	2.93e-08	1130.17	610	1650.33	Ranbp17	RAN binding protein 17 [Source:MGI Symbol;Acc:MGI:1929706]
ENSMUSG00000027509	-1.49104	7.4781	79.5221	4.77e-19	7.2e-18	5409	2838.67	7979.33	Rae1	ribonucleic acid export 1 [Source:MGI Symbol;Acc:MGI:1913929]
ENSMUSG00000059363	-1.49051	4.67513	48.4929	3.31e-12	2.56e-11	773	405.667	1140.33	Fxn	frataxin [Source:MGI Symbol;Acc:MGI:1096879]
ENSMUSG00000051037	-1.48972	0.561476	7.48668	0.00621571	0.0120158	42.5	22.6667	62.3333	Zfp455	zinc finger protein 455 [Source:MGI Symbol;Acc:MGI:3040708]
ENSMUSG00000058230	-1.48921	6.81682	51.2122	8.29e-13	6.86e-12	3313.83	1723.33	4904.33	Arhgap35	Rho GTPase activating protein 35 [Source:MGI Symbol;Acc:MGI:1929494]
ENSMUSG00000064023	-1.48899	0.366846	4.8063	0.0283558	0.0471089	43.6667	36.3333	51	Klk8	kallikrein related-peptidase 8 [Source:MGI Symbol;Acc:MGI:1343327]
ENSMUSG00000012296	-1.48702	5.59289	65.4821	5.86e-16	6.68e-15	1462.5	769	2156	Tjap1	tight junction associated protein 1 [Source:MGI Symbol;Acc:MGI:1921344]
ENSMUSG00000022900	-1.48702	4.91565	54.0121	1.99e-13	1.76e-12	913.5	480	1347	Ildr1	immunoglobulin-like domain containing receptor 1 [Source:MGI Symbol;Acc:MGI:2146574]
ENSMUSG00000031950	-1.48605	7.40492	63.0217	2.04e-15	2.22e-14	5141.5	2705.33	7577.67	Gabarapl2	gamma-aminobutyric acid (GABA) A receptor-associated protein-like 2 [Source:MGI Symbol;Acc:MGI:1890602]
ENSMUSG00000032397	-1.48428	5.57122	69.9816	5.99e-17	7.42e-16	1440.5	758.667	2122.33	Tipin	timeless interacting protein [Source:MGI Symbol;Acc:MGI:1921571]
ENSMUSG00000028804	-1.48412	2.33748	13.7188	0.000212316	0.000547273	171.333	82.6667	260	Csmd2	CUB and Sushi multiple domains 2 [Source:MGI Symbol;Acc:MGI:2386401]
ENSMUSG00000032258	-1.48383	2.39856	19.3075	1.11e-05	3.6e-05	157.833	83	232.667	Lca5	Leber congenital amaurosis 5 (human) [Source:MGI Symbol;Acc:MGI:1923032]
ENSMUSG00000031392	-1.48322	5.13842	40.5259	1.94e-10	1.23e-09	1045.83	577.667	1514	Irak1	interleukin-1 receptor-associated kinase 1 [Source:MGI Symbol;Acc:MGI:107420]
ENSMUSG00000021733	-1.48229	5.49967	58.3872	2.15e-14	2.09e-13	1370.83	722.667	2019	Slc4a7	solute carrier family 4, sodium bicarbonate cotransporter, member 7 [Source:MGI Symbol;Acc:MGI:2443878]
ENSMUSG00000025176	-1.4801	2.26359	14.7322	0.00012391	0.000332773	143.167	76	210.333	Hoga1	4-hydroxy-2-oxoglutarate aldolase 1 [Source:MGI Symbol;Acc:MGI:1914682]
ENSMUSG00000021365	-1.47873	1.89444	15.2902	9.22e-05	0.000253686	110.667	58.3333	163	Nedd9	neural precursor cell expressed, developmentally down-regulated gene 9 [Source:MGI Symbol;Acc:MGI:97302]
ENSMUSG00000028964	-1.47869	5.95636	73.3613	1.08e-17	1.44e-16	1881.83	993.667	2770	Park7	Parkinson disease (autosomal recessive, early onset) 7 [Source:MGI Symbol;Acc:MGI:2135637]
ENSMUSG00000002222	-1.47779	7.1116	64.7866	8.35e-16	9.4e-15	4201.5	2227	6176	Rmnd5a	required for meiotic nuclear division 5 homolog A [Source:MGI Symbol;Acc:MGI:1915727]
ENSMUSG00000038260	-1.47716	4.62867	24.1275	9.02e-07	3.44e-06	861.833	415.333	1308.33	Trpm4	transient receptor potential cation channel, subfamily M, member 4 [Source:MGI Symbol;Acc:MGI:1915917]
ENSMUSG00000058392	-1.4762	6.1493	58.4924	2.04e-14	1.98e-13	2137	1129	3145	Rrp1b	ribosomal RNA processing 1 homolog B (S. cerevisiae) [Source:MGI Symbol;Acc:MGI:1919712]
ENSMUSG00000074682	-1.47424	5.10326	52.7371	3.81e-13	3.27e-12	1040.83	551	1530.67	Zcchc3	zinc finger, CCHC domain containing 3 [Source:MGI Symbol;Acc:MGI:1915167]
ENSMUSG00000033307	-1.47211	8.20104	71.9411	2.22e-17	2.86e-16	8929.5	4731.67	13127.3	Mif	macrophage migration inhibitory factor (glycosylation-inhibiting factor) [Source:MGI Symbol;Acc:MGI:96982]
ENSMUSG00000002031	-1.47138	6.31969	63.7702	1.4e-15	1.54e-14	2421.83	1284	3559.67	Ift46	intraflagellar transport 46 [Source:MGI Symbol;Acc:MGI:1923818]
ENSMUSG00000073987	-1.47103	2.08375	13.8222	0.000200945	0.000521241	126.333	66.6667	186	Ggh	gamma-glutamyl hydrolase [Source:MGI Symbol;Acc:MGI:1329035]
ENSMUSG00000040621	-1.47024	2.41082	17.0159	3.71e-05	0.000108671	159.167	84.3333	234	Gemin8	gem (nuclear organelle) associated protein 8 [Source:MGI Symbol;Acc:MGI:2384300]
ENSMUSG00000045039	-1.46963	6.5403	68.4815	1.28e-16	1.55e-15	2822.33	1497.33	4147.33	Megf8	multiple EGF-like-domains 8 [Source:MGI Symbol;Acc:MGI:2446294]
ENSMUSG00000075266	-1.46942	4.27677	40.1704	2.33e-10	1.46e-09	586	310.667	861.333	Cenpw	centromere protein W [Source:MGI Symbol;Acc:MGI:1913561]
ENSMUSG00000043388	-1.46848	0.615154	10.3739	0.00127806	0.00283618	44.3333	23.3333	65.3333	Tmem130	transmembrane protein 130 [Source:MGI Symbol;Acc:MGI:3607706]
ENSMUSG00000024887	-1.46723	3.21182	19.2007	1.18e-05	3.78e-05	275.833	153.333	398.333	Asah2	N-acylsphingosine amidohydrolase 2 [Source:MGI Symbol;Acc:MGI:1859310]
ENSMUSG00000026944	-1.4671	5.40218	52.8963	3.52e-13	3.02e-12	1281	680.667	1881.33	Abca2	ATP-binding cassette, sub-family A (ABC1), member 2 [Source:MGI Symbol;Acc:MGI:99606]
ENSMUSG00000081176	-1.46659	1.92369	15.155	9.9e-05	0.000270866	113	60	166	H3f3a-ps2	H3 histone, family 3A, pseudogene 2 [Source:MGI Symbol;Acc:MGI:1101758]
ENSMUSG00000059851	-1.46545	5.90341	42.4596	7.22e-11	4.8e-10	1778	1021.33	2534.67	Kmt5c	lysine methyltransferase 5C [Source:MGI Symbol;Acc:MGI:2385262]
ENSMUSG00000017830	-1.46512	-0.156695	6.27424	0.0122506	0.0222963	25.1667	13.3333	37	Dhx58	DEXH (Asp-Glu-X-His) box polypeptide 58 [Source:MGI Symbol;Acc:MGI:1931560]
ENSMUSG00000051934	-1.46379	6.25889	77.3287	1.45e-18	2.1e-17	2321.83	1235.33	3408.33	Spats2	spermatogenesis associated, serine-rich 2 [Source:MGI Symbol;Acc:MGI:1919822]
ENSMUSG00000061751	-1.46342	3.05356	22.3785	2.24e-06	8.08e-06	250	133	367	Kalrn	kalirin, RhoGEF kinase [Source:MGI Symbol;Acc:MGI:2685385]
ENSMUSG00000038552	-1.46336	2.28763	6.81718	0.00902849	0.0168886	171.333	143.333	199.333	Fndc4	fibronectin type III domain containing 4 [Source:MGI Symbol;Acc:MGI:1917195]
ENSMUSG00000044350	-1.46325	2.61206	18.4825	1.71e-05	5.35e-05	183.167	97.3333	269	Lacc1	laccase (multicopper oxidoreductase) domain containing 1 [Source:MGI Symbol;Acc:MGI:2445077]
ENSMUSG00000028621	-1.46201	2.97056	25.9271	3.55e-07	1.44e-06	235.833	125.667	346	Cyb5rl	cytochrome b5 reductase-like [Source:MGI Symbol;Acc:MGI:1919657]
ENSMUSG00000040936	-1.46161	2.40579	19.7355	8.89e-06	2.92e-05	158.667	84.6667	232.667	Ulk4	unc-51-like kinase 4 [Source:MGI Symbol;Acc:MGI:1921622]
ENSMUSG00000032263	-1.46154	3.99169	31.9182	1.61e-08	7.87e-08	480.667	256	705.333	Bckdhb	branched chain ketoacid dehydrogenase E1, beta polypeptide [Source:MGI Symbol;Acc:MGI:88137]
ENSMUSG00000025153	-1.46038	8.99907	45.5646	1.48e-11	1.06e-10	15528	8277.33	22778.7	Fasn	fatty acid synthase [Source:MGI Symbol;Acc:MGI:95485]
ENSMUSG00000097908	-1.45922	3.32949	27.035	2e-07	8.43e-07	302.833	161.333	444.333	4933404O12Rik	RIKEN cDNA 4933404O12 gene [Source:MGI Symbol;Acc:MGI:1914002]
ENSMUSG00000029283	-1.45874	5.15693	41.3935	1.24e-10	8.05e-10	1061.83	564	1559.67	Cdc7	cell division cycle 7 (S. cerevisiae) [Source:MGI Symbol;Acc:MGI:1309511]
ENSMUSG00000021583	-1.4576	4.11028	38.1609	6.51e-10	3.85e-09	522.167	278.667	765.667	Erap1	endoplasmic reticulum aminopeptidase 1 [Source:MGI Symbol;Acc:MGI:1933403]
ENSMUSG00000069814	-1.45482	0.190339	6.01088	0.0142179	0.0254826	32.5	17.3333	47.6667	Ccdc92b	coiled-coil domain containing 92B [Source:MGI Symbol;Acc:MGI:3588240]
ENSMUSG00000032254	-1.45454	6.62672	34.9452	3.39e-09	1.82e-08	2873	1648	4098	Kif23	kinesin family member 23 [Source:MGI Symbol;Acc:MGI:1919069]
ENSMUSG00000001247	-1.45424	5.16256	36.4697	1.55e-09	8.68e-09	1058.67	574.333	1543	Lsr	lipolysis stimulated lipoprotein receptor [Source:MGI Symbol;Acc:MGI:1927471]
ENSMUSG00000091400	-1.45245	0.604581	9.95474	0.00160436	0.00349549	44.1667	23.6667	64.6667	Gm6356	predicted gene 6356 [Source:MGI Symbol;Acc:MGI:3646390]
ENSMUSG00000073077	-1.45183	-0.178102	5.30919	0.0212132	0.0364417	24.6667	13	36.3333	Gm7173	predicted gene 7173 [Source:MGI Symbol;Acc:MGI:3645063]
ENSMUSG00000001467	-1.45133	5.50969	55.4855	9.42e-14	8.6e-13	1380.67	739.333	2022	Cyp51	cytochrome P450, family 51 [Source:MGI Symbol;Acc:MGI:106040]
ENSMUSG00000033060	-1.45076	3.87273	21.0718	4.42e-06	1.52e-05	436.833	248.667	625	Lmo7	LIM domain only 7 [Source:MGI Symbol;Acc:MGI:1353586]
ENSMUSG00000079429	-1.44951	2.05912	11.22	0.000809189	0.001868	123.667	70.6667	176.667	Mroh2a	maestro heat-like repeat family member 2A [Source:MGI Symbol;Acc:MGI:3705228]
ENSMUSG00000036067	-1.44825	0.392752	7.2082	0.00725714	0.0138431	37.8333	20.3333	55.3333	Slc2a6	solute carrier family 2 (facilitated glucose transporter), member 6 [Source:MGI Symbol;Acc:MGI:2443286]
ENSMUSG00000038368	-1.44767	3.54917	20.4034	6.27e-06	2.11e-05	344	183.333	504.667	Focad	focadhesin [Source:MGI Symbol;Acc:MGI:2676921]
ENSMUSG00000025925	-1.44733	4.90395	38.8679	4.53e-10	2.74e-09	906.333	486.333	1326.33	Terf1	telomeric repeat binding factor 1 [Source:MGI Symbol;Acc:MGI:109634]
ENSMUSG00000037773	-1.44637	3.35786	31.5025	1.99e-08	9.62e-08	308.833	165.667	452	Pced1a	PC-esterase domain containing 1A [Source:MGI Symbol;Acc:MGI:2442177]
ENSMUSG00000038372	-1.44559	2.96622	18.4435	1.75e-05	5.45e-05	233.5	124.667	342.333	Gmds	GDP-mannose 4, 6-dehydratase [Source:MGI Symbol;Acc:MGI:1891112]
ENSMUSG00000037278	-1.44549	5.91796	24.6645	6.82e-07	2.66e-06	1713.17	909.667	2516.67	Tmem97	transmembrane protein 97 [Source:MGI Symbol;Acc:MGI:1916321]
ENSMUSG00000074652	-1.44526	3.28245	26.3337	2.87e-07	1.18e-06	293	157.333	428.667	Myh7b	myosin, heavy chain 7B, cardiac muscle, beta [Source:MGI Symbol;Acc:MGI:3710243]
ENSMUSG00000025937	-1.44419	3.9311	14.7885	0.000120266	0.000323821	481.333	332	630.667	Lactb2	lactamase, beta 2 [Source:MGI Symbol;Acc:MGI:2442551]
ENSMUSG00000081137	-1.44346	-0.286538	4.90075	0.026845	0.0448689	22.8333	12.3333	33.3333	BC022960	cDNA sequence BC022960 [Source:MGI Symbol;Acc:MGI:2670977]
ENSMUSG00000021189	-1.44327	5.45838	51.843	6.01e-13	5.04e-12	1332	716.333	1947.67	Atxn3	ataxin 3 [Source:MGI Symbol;Acc:MGI:1099442]
ENSMUSG00000032020	-1.44236	6.53277	46.0562	1.15e-11	8.39e-11	2951.5	1549	4354	Ubash3b	ubiquitin associated and SH3 domain containing, B [Source:MGI Symbol;Acc:MGI:1920078]
ENSMUSG00000111291	-1.44145	1.06667	10.4865	0.00120248	0.00268475	61.5	33	90	Gm48604
ENSMUSG00000021095	-1.44127	0.906496	10.6445	0.00110399	0.00248329	54.8333	29.3333	80.3333	Gsc	goosecoid homeobox [Source:MGI Symbol;Acc:MGI:95841]
ENSMUSG00000062794	-1.4394	3.34623	27.2565	1.78e-07	7.55e-07	306.667	165.333	448	Zfp599	zinc finger protein 599 [Source:MGI Symbol;Acc:MGI:2679006]
ENSMUSG00000029718	-1.43892	1.15678	9.73514	0.00180779	0.00389666	65.6667	35.3333	96	Pcolce	procollagen C-endopeptidase enhancer protein [Source:MGI Symbol;Acc:MGI:105099]
ENSMUSG00000042195	-1.43821	4.88924	18.6491	1.57e-05	4.93e-05	959.167	698	1220.33	Slc35f2	solute carrier family 35, member F2 [Source:MGI Symbol;Acc:MGI:1919272]
ENSMUSG00000000791	-1.4373	1.30008	13.7367	0.00021031	0.000542721	72.6667	39.3333	106	Il12rb1	interleukin 12 receptor, beta 1 [Source:MGI Symbol;Acc:MGI:104579]
ENSMUSG00000020493	-1.43676	4.07874	20.8224	5.04e-06	1.72e-05	489.833	253	726.667	Prr11	proline rich 11 [Source:MGI Symbol;Acc:MGI:2444496]
ENSMUSG00000024665	-1.43638	3.53585	16.9548	3.83e-05	0.000111998	342.5	193.667	491.333	Fads2	fatty acid desaturase 2 [Source:MGI Symbol;Acc:MGI:1930079]
ENSMUSG00000030498	-1.43568	1.50396	13.0774	0.000298882	0.000749559	84.1667	45.3333	123	Gas2	growth arrest specific 2 [Source:MGI Symbol;Acc:MGI:95657]
ENSMUSG00000031604	-1.43474	6.30482	63.7967	1.38e-15	1.52e-14	2397.17	1294.33	3500	Msmo1	methylsterol monoxygenase 1 [Source:MGI Symbol;Acc:MGI:1913484]
ENSMUSG00000062510	-1.43411	4.15719	32.6836	1.08e-08	5.43e-08	539.167	291	787.333	Nsl1	NSL1, MIS12 kinetochore complex component [Source:MGI Symbol;Acc:MGI:2685830]
ENSMUSG00000073243	-1.43321	4.65368	44.1067	3.11e-11	2.16e-10	761.5	411.333	1111.67	Gm9	predicted gene 9 [Source:MGI Symbol;Acc:MGI:2684855]
ENSMUSG00000028871	-1.43237	3.47819	23.028	1.6e-06	5.88e-06	336	181.667	490.333	Rspo1	R-spondin 1 [Source:MGI Symbol;Acc:MGI:2183426]
ENSMUSG00000033318	-1.43215	2.14174	14.1847	0.000165714	0.000435699	132.167	71.6667	192.667	Gstt2	glutathione S-transferase, theta 2 [Source:MGI Symbol;Acc:MGI:106188]
ENSMUSG00000032436	-1.43152	3.57027	31.01	2.57e-08	1.22e-07	358.333	193.667	523	Cmtm7	CKLF-like MARVEL transmembrane domain containing 7 [Source:MGI Symbol;Acc:MGI:2447166]
ENSMUSG00000003680	-1.43093	6.13495	62.9095	2.16e-15	2.34e-14	2130.33	1152.33	3108.33	Taf6l	TATA-box binding protein associated factor 6 like [Source:MGI Symbol;Acc:MGI:2444957]
ENSMUSG00000073371	-1.42969	-0.0688193	6.05874	0.0138376	0.0248769	26.6667	14.3333	39	Gm6594	predicted pseudogene 6594 [Source:MGI Symbol;Acc:MGI:3643873]
ENSMUSG00000097589	-1.42955	1.566	13.5167	0.000236446	0.000604147	87.8333	47.6667	128	Dleu2	deleted in lymphocytic leukemia, 2 [Source:MGI Symbol;Acc:MGI:1934030]
ENSMUSG00000037337	-1.42674	3.17234	17.4036	3.02e-05	9.01e-05	266.833	146.667	387	Map4k1	mitogen-activated protein kinase kinase kinase kinase 1 [Source:MGI Symbol;Acc:MGI:1346882]
ENSMUSG00000086807	-1.42658	1.10649	10.0327	0.00153787	0.00336581	63.1667	34	92.3333	Platr21	pluripotency associated transcript 21 [Source:MGI Symbol;Acc:MGI:1925776]
ENSMUSG00000067199	-1.42559	0.798505	10.5492	0.0011624	0.00260299	50.8333	27.6667	74	Frat1	frequently rearranged in advanced T cell lymphomas [Source:MGI Symbol;Acc:MGI:109450]
ENSMUSG00000031842	-1.42533	2.48828	17.2471	3.28e-05	9.72e-05	168.167	91	245.333	Pde4c	phosphodiesterase 4C, cAMP specific [Source:MGI Symbol;Acc:MGI:99556]
ENSMUSG00000022037	-1.42487	5.34029	38.5782	5.26e-10	3.14e-09	1200.33	643	1757.67	Clu	clusterin [Source:MGI Symbol;Acc:MGI:88423]
ENSMUSG00000062175	-1.42311	3.35921	25.2243	5.1e-07	2.03e-06	309.167	167.667	450.667	Tgif2	TGFB-induced factor homeobox 2 [Source:MGI Symbol;Acc:MGI:1915299]
ENSMUSG00000030654	-1.42171	8.17176	49.4956	1.99e-12	1.58e-11	8654.17	4771.33	12537	Arl6ip1	ADP-ribosylation factor-like 6 interacting protein 1 [Source:MGI Symbol;Acc:MGI:1858943]
ENSMUSG00000050148	-1.42133	6.6724	50.1452	1.43e-12	1.15e-11	3230.67	1720.33	4741	Ubqln2	ubiquilin 2 [Source:MGI Symbol;Acc:MGI:1860283]
ENSMUSG00000027603	-1.4213	1.69233	9.47237	0.0020859	0.00443815	95.6667	54.6667	136.667	Ggt7	gamma-glutamyltransferase 7 [Source:MGI Symbol;Acc:MGI:1913385]
ENSMUSG00000006471	-1.42105	6.16047	55.4414	9.63e-14	8.78e-13	2197	1188.33	3205.67	Ndor1	NADPH dependent diflavin oxidoreductase 1 [Source:MGI Symbol;Acc:MGI:1926047]
ENSMUSG00000007039	-1.42083	2.4239	15.6382	7.67e-05	0.000213935	160.833	87.6667	234	Ddah2	dimethylarginine dimethylaminohydrolase 2 [Source:MGI Symbol;Acc:MGI:1859016]
ENSMUSG00000029029	-1.41935	4.33468	39.1037	4.02e-10	2.44e-09	610.167	332	888.333	Wrap73	WD repeat containing, antisense to Trp73 [Source:MGI Symbol;Acc:MGI:1891749]
ENSMUSG00000096883	-1.41929	0.418785	7.30517	0.00687567	0.0131786	38.5	21	56	Shisa8	shisa family member 8 [Source:MGI Symbol;Acc:MGI:2146080]
ENSMUSG00000059970	-1.41867	3.6592	27.4415	1.62e-07	6.91e-07	381.333	207.333	555.333	Hspa2	heat shock protein 2 [Source:MGI Symbol;Acc:MGI:96243]
ENSMUSG00000029119	-1.41832	2.97613	16.2267	5.62e-05	0.00016004	234.5	132.333	336.667	Man2b2	mannosidase 2, alpha B2 [Source:MGI Symbol;Acc:MGI:1195262]
ENSMUSG00000022021	-1.41805	5.22247	31.0622	2.5e-08	1.19e-07	1112.67	645	1580.33	Diaph3	diaphanous related formin 3 [Source:MGI Symbol;Acc:MGI:1927222]
ENSMUSG00000040771	-1.41704	4.46041	42.3304	7.71e-11	5.11e-10	666.167	363	969.333	Oard1	O-acyl-ADP-ribose deacylase 1 [Source:MGI Symbol;Acc:MGI:2146818]
ENSMUSG00000018537	-1.41427	4.89846	50.5462	1.16e-12	9.49e-12	902.833	492.667	1313	Pcgf2	polycomb group ring finger 2 [Source:MGI Symbol;Acc:MGI:99161]
ENSMUSG00000054256	-1.41412	2.61976	17.1373	3.48e-05	0.000102478	184.5	100.667	268.333	Msi1	musashi RNA-binding protein 1 [Source:MGI Symbol;Acc:MGI:107376]
ENSMUSG00000052926	-1.41042	6.12775	68.3419	1.37e-16	1.66e-15	2119.83	1158.67	3081	Rnaseh2a	ribonuclease H2, large subunit [Source:MGI Symbol;Acc:MGI:1916974]
ENSMUSG00000019189	-1.41038	7.09983	26.7051	2.37e-07	9.89e-07	3968.33	2341.67	5595	Rnf145	ring finger protein 145 [Source:MGI Symbol;Acc:MGI:1921565]
ENSMUSG00000019849	-1.41015	7.10335	36.0237	1.95e-09	1.08e-08	4097.5	2436.67	5758.33	Prep	prolyl endopeptidase [Source:MGI Symbol;Acc:MGI:1270863]
ENSMUSG00000042073	-1.40986	3.57961	26.5023	2.63e-07	1.09e-06	360.5	197	524	Abhd14b	abhydrolase domain containing 14b [Source:MGI Symbol;Acc:MGI:1923741]
ENSMUSG00000041840	-1.40923	4.05026	29.9525	4.43e-08	2.04e-07	497	275.667	718.333	Haus1	HAUS augmin-like complex, subunit 1 [Source:MGI Symbol;Acc:MGI:2385076]
ENSMUSG00000022962	-1.40831	7.76281	43.6146	4e-11	2.73e-10	6475.33	3666	9284.67	Gart	phosphoribosylglycinamide formyltransferase [Source:MGI Symbol;Acc:MGI:95654]
ENSMUSG00000108367	-1.40766	0.12693	6.23188	0.012547	0.0227598	31.1667	17	45.3333	Gm4881	predicted gene 4881 [Source:MGI Symbol;Acc:MGI:3642958]
ENSMUSG00000015697	-1.40718	7.17648	74.1872	7.1e-18	9.64e-17	4388	2402.67	6373.33	Setdb1	SET domain, bifurcated 1 [Source:MGI Symbol;Acc:MGI:1934229]
ENSMUSG00000031808	-1.40662	4.51918	37.0194	1.17e-09	6.69e-09	693.833	380	1007.67	Slc27a1	solute carrier family 27 (fatty acid transporter), member 1 [Source:MGI Symbol;Acc:MGI:1347098]
ENSMUSG00000007646	-1.40578	3.41328	24.6451	6.89e-07	2.68e-06	321.167	175.667	466.667	Rad51c	RAD51 paralog C [Source:MGI Symbol;Acc:MGI:2150020]
ENSMUSG00000034673	-1.40516	6.49292	55.5049	9.32e-14	8.52e-13	2702.33	1471.67	3933	Pbx2	pre B cell leukemia homeobox 2 [Source:MGI Symbol;Acc:MGI:1341793]
ENSMUSG00000051236	-1.40506	2.79209	19.5847	9.62e-06	3.15e-05	208.167	114.333	302	Msrb3	methionine sulfoxide reductase B3 [Source:MGI Symbol;Acc:MGI:2443538]
ENSMUSG00000040415	-1.40471	5.85448	36.5644	1.48e-09	8.3e-09	1811.33	977.667	2645	Dtx3	deltex 3, E3 ubiquitin ligase [Source:MGI Symbol;Acc:MGI:2135752]
ENSMUSG00000021466	-1.40355	5.77956	66.8289	2.96e-16	3.48e-15	1664.83	913.333	2416.33	Ptch1	patched 1 [Source:MGI Symbol;Acc:MGI:105373]
ENSMUSG00000005566	-1.40315	9.45773	54.8096	1.33e-13	1.19e-12	21340.3	11710	30970.7	Trim28	tripartite motif-containing 28 [Source:MGI Symbol;Acc:MGI:109274]
ENSMUSG00000033720	-1.40313	3.32906	26.7087	2.37e-07	9.88e-07	302.833	166	439.667	Sfxn5	sideroflexin 5 [Source:MGI Symbol;Acc:MGI:2137681]
ENSMUSG00000029790	-1.40304	2.4487	15.1467	9.95e-05	0.000271997	163.5	89.6667	237.333	Cep41	centrosomal protein 41 [Source:MGI Symbol;Acc:MGI:1891414]
ENSMUSG00000023873	-1.40296	-0.16555	5.12672	0.0235602	0.0399961	24.8333	13.6667	36	1700010I14Rik	RIKEN cDNA 1700010I14 gene [Source:MGI Symbol;Acc:MGI:1914181]
ENSMUSG00000070003	-1.40245	6.48931	67.6292	1.97e-16	2.35e-15	2724.5	1495.67	3953.33	Ssbp4	single stranded DNA binding protein 4 [Source:MGI Symbol;Acc:MGI:1924150]
ENSMUSG00000023990	-1.4018	6.08714	19.5641	9.73e-06	3.18e-05	2143.17	1487.33	2799	Tfeb	transcription factor EB [Source:MGI Symbol;Acc:MGI:103270]
ENSMUSG00000045071	-1.40162	3.55822	30.2937	3.71e-08	1.73e-07	355.333	195	515.667	E130308A19Rik	RIKEN cDNA E130308A19 gene [Source:MGI Symbol;Acc:MGI:2442164]
ENSMUSG00000031161	-1.40049	8.45041	36.3434	1.65e-09	9.22e-09	11041.2	5946.33	16136	Hdac6	histone deacetylase 6 [Source:MGI Symbol;Acc:MGI:1333752]
ENSMUSG00000020601	-1.40012	2.32907	7.30409	0.00687977	0.0131846	199	88.3333	309.667	Trib2	tribbles pseudokinase 2 [Source:MGI Symbol;Acc:MGI:2145021]
ENSMUSG00000028483	-1.39998	4.40223	34.0698	5.32e-09	2.79e-08	639.667	351.667	927.667	Snapc3	small nuclear RNA activating complex, polypeptide 3 [Source:MGI Symbol;Acc:MGI:1916338]
ENSMUSG00000046417	-1.39992	2.09826	13.055	0.000302483	0.000757887	127.833	70.3333	185.333	Lrrc75a	leucine rich repeat containing 75A [Source:MGI Symbol;Acc:MGI:2682293]
ENSMUSG00000073705	-1.39962	3.52981	18.1039	2.09e-05	6.42e-05	346	208.667	483.333	Cenps	apoptosis-inducing, TAF9-like domain 1 [Source:MGI Symbol;Acc:MGI:1917178]
ENSMUSG00000021572	-1.39916	3.71958	20.757	5.21e-06	1.78e-05	393.333	233	553.667	Cep72	centrosomal protein 72 [Source:MGI Symbol;Acc:MGI:1921720]
ENSMUSG00000038930	-1.39755	3.35038	20.9886	4.62e-06	1.59e-05	321.833	172.333	471.333	Rccd1	RCC1 domain containing 1 [Source:MGI Symbol;Acc:MGI:2444156]
ENSMUSG00000027227	-1.39712	7.93299	22.677	1.92e-06	6.97e-06	7014.17	3749.33	10279	Sord	sorbitol dehydrogenase [Source:MGI Symbol;Acc:MGI:98266]
ENSMUSG00000027395	-1.39692	6.40696	52.7969	3.7e-13	3.18e-12	2573	1416	3730	Polr1b	polymerase (RNA) I polypeptide B [Source:MGI Symbol;Acc:MGI:108014]
ENSMUSG00000030447	-1.39634	7.44177	67.9294	1.69e-16	2.02e-15	5274.5	2904	7645	Cyfip1	cytoplasmic FMR1 interacting protein 1 [Source:MGI Symbol;Acc:MGI:1338801]
ENSMUSG00000047115	-1.39595	2.72744	19.2727	1.13e-05	3.66e-05	199	109.667	288.333	Fam221a	family with sequence similarity 221, member A [Source:MGI Symbol;Acc:MGI:2442161]
ENSMUSG00000062981	-1.3957	5.96583	60.0368	9.31e-15	9.32e-14	1894.67	1043.67	2745.67	Mrpl42	mitochondrial ribosomal protein L42 [Source:MGI Symbol;Acc:MGI:1333774]
ENSMUSG00000061436	-1.39543	3.70711	20.474	6.04e-06	2.04e-05	393.833	218.333	569.333	Hipk2	homeodomain interacting protein kinase 2 [Source:MGI Symbol;Acc:MGI:1314872]
ENSMUSG00000058626	-1.39422	0.106527	4.84486	0.0277286	0.0462029	30.6667	17	44.3333	Capn11	calpain 11 [Source:MGI Symbol;Acc:MGI:1352490]
ENSMUSG00000074886	-1.39236	6.52177	63.7188	1.44e-15	1.58e-14	2778.67	1536.33	4021	Grk6	G protein-coupled receptor kinase 6 [Source:MGI Symbol;Acc:MGI:1347078]
ENSMUSG00000047658	-1.39077	0.584347	8.62883	0.00330884	0.00676672	43.5	23.6667	63.3333	Gal3st3	galactose-3-O-sulfotransferase 3 [Source:MGI Symbol;Acc:MGI:3617843]
ENSMUSG00000041530	-1.3904	5.51105	50.9879	9.29e-13	7.66e-12	1381.67	762.667	2000.67	Ago1	argonaute RISC catalytic subunit 1 [Source:MGI Symbol;Acc:MGI:2446630]
ENSMUSG00000111471	-1.38996	1.64115	12.968	0.000316858	0.000791853	92.5	51	134	Gm47350
ENSMUSG00000050855	-1.38892	3.05348	24.8936	6.06e-07	2.38e-06	249.667	138	361.333	Zfp940	zinc finger protein 940 [Source:MGI Symbol;Acc:MGI:2446235]
ENSMUSG00000026791	-1.3887	3.14658	25.8193	3.75e-07	1.52e-06	266.667	147.333	386	Slc2a8	solute carrier family 2, (facilitated glucose transporter), member 8 [Source:MGI Symbol;Acc:MGI:1860103]
ENSMUSG00000020646	-1.38787	2.39201	16.6664	4.46e-05	0.000128974	157.167	86.6667	227.667	Mboat2	membrane bound O-acyltransferase domain containing 2 [Source:MGI Symbol;Acc:MGI:1914466]
ENSMUSG00000083391	-1.38758	1.47514	13.6581	0.000219294	0.000563543	82.3333	45.3333	119.333	Gm14148	predicted gene 14148 [Source:MGI Symbol;Acc:MGI:3651554]
ENSMUSG00000030124	-1.38686	0.110236	6.41878	0.011292	0.0206767	30.5	16.6667	44.3333	Lag3	lymphocyte-activation gene 3 [Source:MGI Symbol;Acc:MGI:106588]
ENSMUSG00000091636	-1.38652	0.703094	8.20122	0.00418623	0.00839107	47.3333	26	68.6667	Akain1	A kinase (PRKA) anchor inhibitor 1 [Source:MGI Symbol;Acc:MGI:2444600]
ENSMUSG00000024654	-1.38608	2.95321	21.1499	4.25e-06	1.47e-05	232.833	129	336.667	Asrgl1	asparaginase like 1 [Source:MGI Symbol;Acc:MGI:1913764]
ENSMUSG00000041556	-1.38528	3.28212	12.4212	0.000424485	0.00103148	277.5	143.667	411.333	Fbxo2	F-box protein 2 [Source:MGI Symbol;Acc:MGI:2446216]
ENSMUSG00000041147	-1.38509	5.35257	31.8658	1.65e-08	8.06e-08	1210.67	690.333	1731	Brca2	breast cancer 2, early onset [Source:MGI Symbol;Acc:MGI:109337]
ENSMUSG00000041360	-1.38366	7.86451	62.3768	2.84e-15	3.03e-14	7071.17	3918.33	10224	Pum3	pumilio RNA-binding family member 3 [Source:MGI Symbol;Acc:MGI:106253]
ENSMUSG00000068184	-1.38311	3.32145	23.4229	1.3e-06	4.85e-06	301.167	166.667	435.667	Ndufaf2	NADH dehydrogenase (ubiquinone) 1 alpha subcomplex, assembly factor 2 [Source:MGI Symbol;Acc:MGI:1922847]
ENSMUSG00000032601	-1.38302	5.5897	53.8973	2.11e-13	1.86e-12	1459.33	808.667	2110	Prkar2a	protein kinase, cAMP dependent regulatory, type II alpha [Source:MGI Symbol;Acc:MGI:108025]
ENSMUSG00000001755	-1.38232	5.03578	36.1256	1.85e-09	1.03e-08	983.333	554.667	1412	Ppat	Coenzyme A synthase [Source:MGI Symbol;Acc:MGI:1918993]
ENSMUSG00000097172	-1.38202	0.189382	4.97675	0.0256901	0.043219	32.3333	17.6667	47	4930444M15Rik	RIKEN cDNA 4930444M15 gene [Source:MGI Symbol;Acc:MGI:1923039]
ENSMUSG00000006369	-1.37946	3.17506	22.187	2.47e-06	8.87e-06	272	151	393	Fbln1	fibulin 1 [Source:MGI Symbol;Acc:MGI:95487]
ENSMUSG00000020532	-1.37915	6.81849	51.4322	7.41e-13	6.15e-12	3367	1850.33	4883.67	Acaca	acetyl-Coenzyme A carboxylase alpha [Source:MGI Symbol;Acc:MGI:108451]
ENSMUSG00000020900	-1.37911	7.31318	42.27	7.95e-11	5.26e-10	4770.5	2630.33	6910.67	Myh10	myosin, heavy polypeptide 10, non-muscle [Source:MGI Symbol;Acc:MGI:1930780]
ENSMUSG00000024430	-1.37901	-0.13786	5.10142	0.0239062	0.0405023	25.3333	14	36.6667	Cabyr	calcium-binding tyrosine-(Y)-phosphorylation regulated (fibrousheathin 2) [Source:MGI Symbol;Acc:MGI:1918382]
ENSMUSG00000026199	-1.37768	3.86216	34.539	4.18e-09	2.22e-08	439	244	634	Ankzf1	ankyrin repeat and zinc finger domain containing 1 [Source:MGI Symbol;Acc:MGI:1098746]
ENSMUSG00000041354	-1.37742	5.83876	54.2118	1.8e-13	1.6e-12	1734.67	964.333	2505	Rgl2	ral guanine nucleotide dissociation stimulator-like 2 [Source:MGI Symbol;Acc:MGI:107483]
ENSMUSG00000031303	-1.3772	1.23004	7.90598	0.00492717	0.00974913	69.1667	38.3333	100	Map3k15	mitogen-activated protein kinase kinase kinase 15 [Source:MGI Symbol;Acc:MGI:2448588]
ENSMUSG00000068923	-1.37616	2.41584	10.6845	0.00108036	0.00243255	159.333	89.3333	229.333	Syt11	synaptotagmin XI [Source:MGI Symbol;Acc:MGI:1859547]
ENSMUSG00000087379	-1.37455	2.37207	15.7655	7.17e-05	0.000200803	155.167	86.3333	224	Gm13849	predicted gene 13849 [Source:MGI Symbol;Acc:MGI:3651992]
ENSMUSG00000031379	-1.37395	2.42367	16.3158	5.36e-05	0.000153102	160.667	89.3333	232	Pir	pirin [Source:MGI Symbol;Acc:MGI:1916906]
ENSMUSG00000027175	-1.37348	2.46203	19.2578	1.14e-05	3.68e-05	165.167	92	238.333	Tcp11l1	t-complex 11 like 1 [Source:MGI Symbol;Acc:MGI:2444263]
ENSMUSG00000020974	-1.37322	4.13099	36.0582	1.92e-09	1.06e-08	529.5	295	764	Pole2	polymerase (DNA directed), epsilon 2 (p59 subunit) [Source:MGI Symbol;Acc:MGI:1197514]
ENSMUSG00000040675	-1.37297	7.07673	56.933	4.51e-14	4.24e-13	4094.67	2281	5908.33	Mthfd1l	methylenetetrahydrofolate dehydrogenase (NADP+ dependent) 1-like [Source:MGI Symbol;Acc:MGI:1924836]
ENSMUSG00000022543	-1.37203	0.106582	5.13334	0.0234706	0.039854	30.6667	17	44.3333	4930451G09Rik	RIKEN cDNA 4930451G09 gene [Source:MGI Symbol;Acc:MGI:1921934]
ENSMUSG00000071256	-1.37194	2.22315	16.2477	5.56e-05	0.000158372	139.5	77.6667	201.333	Zfp213	zinc finger protein 213 [Source:MGI Symbol;Acc:MGI:3053094]
ENSMUSG00000028347	-1.37173	6.19646	38.6901	4.97e-10	2.97e-09	2186.17	1266.67	3105.67	Tmeff1	transmembrane protein with EGF-like and two follistatin-like domains 1 [Source:MGI Symbol;Acc:MGI:1926810]
ENSMUSG00000028256	-1.37162	4.44958	39.9893	2.55e-10	1.59e-09	661	368.667	953.333	Odf2l	outer dense fiber of sperm tails 2-like [Source:MGI Symbol;Acc:MGI:1098600]
ENSMUSG00000053004	-1.37139	2.43176	10.4646	0.00121685	0.00271325	162.5	90.3333	234.667	Hrh1	histamine receptor H1 [Source:MGI Symbol;Acc:MGI:107619]
ENSMUSG00000036572	-1.37011	4.30546	36.6579	1.41e-09	7.94e-09	597.833	333.333	862.333	Upf3b	UPF3 regulator of nonsense transcripts homolog B (yeast) [Source:MGI Symbol;Acc:MGI:1915384]
ENSMUSG00000037474	-1.37004	5.94965	33.6475	6.61e-09	3.42e-08	1844.5	1104.67	2584.33	Dtl	denticleless E3 ubiquitin protein ligase [Source:MGI Symbol;Acc:MGI:1924093]
ENSMUSG00000040610	-1.36821	2.13421	10.8906	0.000966535	0.00219159	130.333	74	186.667	Tlx3	T cell leukemia, homeobox 3 [Source:MGI Symbol;Acc:MGI:1351209]
ENSMUSG00000024948	-1.36762	4.13276	29.2087	6.5e-08	2.92e-07	553.833	302.333	805.333	Map4k2	mitogen-activated protein kinase kinase kinase kinase 2 [Source:MGI Symbol;Acc:MGI:1346883]
ENSMUSG00000034303	-1.36594	0.947494	10.1323	0.00145696	0.00320948	56.3333	31.3333	81.3333	Ccdc15	coiled-coil domain containing 15 [Source:MGI Symbol;Acc:MGI:2444488]
ENSMUSG00000054115	-1.3655	6.03979	32.101	1.46e-08	7.2e-08	1958	1134	2782	Skp2	S-phase kinase-associated protein 2 (p45) [Source:MGI Symbol;Acc:MGI:1351663]
ENSMUSG00000024873	-1.36443	4.21754	25.6103	4.18e-07	1.68e-06	550.5	302.333	798.667	Cnih2	cornichon family AMPA receptor auxiliary protein 2 [Source:MGI Symbol;Acc:MGI:1277225]
ENSMUSG00000057110	-1.36442	5.3092	55.0502	1.17e-13	1.06e-12	1201	672	1730	Cntrl	centriolin [Source:MGI Symbol;Acc:MGI:1889576]
ENSMUSG00000041608	-1.36419	3.96639	13.1756	0.000283611	0.000713377	445.5	232	659	Entpd3	ectonucleoside triphosphate diphosphohydrolase 3 [Source:MGI Symbol;Acc:MGI:1321386]
ENSMUSG00000028977	-1.36363	6.76545	72.896	1.37e-17	1.81e-16	3299.83	1847	4752.67	Casz1	castor zinc finger 1 [Source:MGI Symbol;Acc:MGI:1196251]
ENSMUSG00000079633	-1.36287	0.189385	4.81515	0.0282107	0.0469003	33	20.6667	45.3333	Rhox4d	reproductive homeobox 4D [Source:MGI Symbol;Acc:MGI:3613388]
ENSMUSG00000046402	-1.36237	4.16007	12.8472	0.000337982	0.000838601	562.167	384	740.333	Rbp1	retinol binding protein 1, cellular [Source:MGI Symbol;Acc:MGI:97876]
ENSMUSG00000055067	-1.36232	4.09528	26.3419	2.86e-07	1.18e-06	513.167	291	735.333	Smyd3	SET and MYND domain containing 3 [Source:MGI Symbol;Acc:MGI:1916976]
ENSMUSG00000031730	-1.36176	5.61461	60.098	9.02e-15	9.05e-14	1484.5	831.333	2137.67	Dhodh	dihydroorotate dehydrogenase [Source:MGI Symbol;Acc:MGI:1928378]
ENSMUSG00000031478	-1.36096	4.52137	33.8507	5.95e-09	3.1e-08	692.833	387.667	998	Nek3	NIMA (never in mitosis gene a)-related expressed kinase 3 [Source:MGI Symbol;Acc:MGI:1344371]
ENSMUSG00000019718	-1.36068	2.06254	13.1766	0.000283467	0.000713281	124.667	69.6667	179.667	L3hypdh	L-3-hydroxyproline dehydratase (trans-) [Source:MGI Symbol;Acc:MGI:1914467]
ENSMUSG00000002820	-1.36016	5.37598	30.3831	3.55e-08	1.65e-07	1247.17	774	1720.33	Atg4d	autophagy related 4D, cysteine peptidase [Source:MGI Symbol;Acc:MGI:2444308]
ENSMUSG00000020089	-1.35817	7.30195	52.4321	4.45e-13	3.8e-12	4937.67	2732.33	7143	Ppa1	pyrophosphatase (inorganic) 1 [Source:MGI Symbol;Acc:MGI:97831]
ENSMUSG00000025427	-1.35652	0.296708	5.40835	0.0200407	0.0346651	35.1667	19.6667	50.6667	Rnf165	ring finger protein 165 [Source:MGI Symbol;Acc:MGI:2444521]
ENSMUSG00000023066	-1.35642	4.02654	37.0953	1.12e-09	6.45e-09	492.667	276.667	708.667	Rttn	rotatin [Source:MGI Symbol;Acc:MGI:2179288]
ENSMUSG00000021391	-1.35608	3.23982	17.4392	2.97e-05	8.87e-05	282.667	161.667	403.667	Cenpp	centromere protein P [Source:MGI Symbol;Acc:MGI:1913586]
ENSMUSG00000025209	-1.35591	6.40363	64.9937	7.51e-16	8.49e-15	2567.17	1442	3692.33	Twnk	twinkle mtDNA helicase [Source:MGI Symbol;Acc:MGI:2137410]
ENSMUSG00000049091	-1.35556	5.89115	52.5365	4.22e-13	3.61e-12	1798.67	1010.33	2587	Sephs2	selenophosphate synthetase 2 [Source:MGI Symbol;Acc:MGI:108388]
ENSMUSG00000023764	-1.35553	5.05173	33.9177	5.75e-09	3e-08	1084.17	583.667	1584.67	Sfi1	Sfi1 homolog, spindle assembly associated (yeast) [Source:MGI Symbol;Acc:MGI:1926137]
ENSMUSG00000040183	-1.35521	3.51389	28.2522	1.06e-07	4.66e-07	344.5	193.333	495.667	Ankrd6	ankyrin repeat domain 6 [Source:MGI Symbol;Acc:MGI:2154278]
ENSMUSG00000031835	-1.35481	8.38181	60.2725	8.26e-15	8.31e-14	10121.7	5690	14553.3	Mbtps1	membrane-bound transcription factor peptidase, site 1 [Source:MGI Symbol;Acc:MGI:1927235]
ENSMUSG00000024960	-1.35452	7.29546	63.5188	1.59e-15	1.74e-14	4765.5	2679.33	6851.67	Plcb3	phospholipase C, beta 3 [Source:MGI Symbol;Acc:MGI:104778]
ENSMUSG00000030978	-1.35392	7.23883	31.915	1.61e-08	7.88e-08	4501.5	2757	6246	Rrm1	ribonucleotide reductase M1 [Source:MGI Symbol;Acc:MGI:98180]
ENSMUSG00000032666	-1.35378	5.63185	37.2755	1.03e-09	5.92e-09	1502.5	845	2160	1700025G04Rik	RIKEN cDNA 1700025G04 gene [Source:MGI Symbol;Acc:MGI:1916649]
ENSMUSG00000044788	-1.35278	4.29476	24.3671	7.96e-07	3.07e-06	587.5	328	847	Fads6	fatty acid desaturase domain family, member 6 [Source:MGI Symbol;Acc:MGI:3039592]
ENSMUSG00000053483	-1.35166	5.28106	46.936	7.33e-12	5.48e-11	1177.67	663	1692.33	Usp21	ubiquitin specific peptidase 21 [Source:MGI Symbol;Acc:MGI:1353665]
ENSMUSG00000041346	-1.3486	4.50472	40.7219	1.76e-10	1.12e-09	686.667	387	986.333	Wrap53	WD repeat containing, antisense to Trp53 [Source:MGI Symbol;Acc:MGI:2384933]
ENSMUSG00000021131	-1.34852	6.59653	70.9971	3.58e-17	4.5e-16	2934.83	1655	4214.67	Erh	enhancer of rudimentary homolog (Drosophila) [Source:MGI Symbol;Acc:MGI:108089]
ENSMUSG00000036782	-1.34824	8.86593	46.6954	8.29e-12	6.15e-11	14158.7	7985.33	20332	Klhl13	kelch-like 13 [Source:MGI Symbol;Acc:MGI:1914705]
ENSMUSG00000030870	-1.34776	7.39236	44.6003	2.42e-11	1.69e-10	5102.67	2891.33	7314	Ubfd1	ubiquitin family domain containing 1 [Source:MGI Symbol;Acc:MGI:107301]
ENSMUSG00000041939	-1.34753	4.42841	37.1709	1.08e-09	6.23e-09	651.333	367.667	935	Mvk	mevalonate kinase [Source:MGI Symbol;Acc:MGI:107624]
ENSMUSG00000042680	-1.34712	2.99998	23.0685	1.56e-06	5.76e-06	240.833	136	345.667	Garem1	GRB2 associated regulator of MAPK1 subtype 1 [Source:MGI Symbol;Acc:MGI:2685790]
ENSMUSG00000027323	-1.34664	5.70641	34.606	4.04e-09	2.14e-08	1559.17	911.667	2206.67	Rad51	RAD51 recombinase [Source:MGI Symbol;Acc:MGI:97890]
ENSMUSG00000062867	-1.34606	8.19008	58.0575	2.55e-14	2.45e-13	8861.83	5003.33	12720.3	Impdh2	inosine 5'-phosphate dehydrogenase 2 [Source:MGI Symbol;Acc:MGI:109367]
ENSMUSG00000079038	-1.34561	5.27323	21.8667	2.92e-06	1.04e-05	1149.5	652.667	1646.33	D130040H23Rik	RIKEN cDNA D130040H23 gene [Source:MGI Symbol;Acc:MGI:2444324]
ENSMUSG00000020156	-1.34544	6.52512	73.9481	8.02e-18	1.09e-16	2793	1577.67	4008.33	Mum1	melanoma associated antigen (mutated) 1 [Source:MGI Symbol;Acc:MGI:1915364]
ENSMUSG00000024913	-1.3446	7.78458	24.6709	6.8e-07	2.65e-06	7022.17	4078.67	9965.67	Lrp5	low density lipoprotein receptor-related protein 5 [Source:MGI Symbol;Acc:MGI:1278315]
ENSMUSG00000054582	-1.34441	2.46383	14.9254	0.000111847	0.000302718	165.333	93.3333	237.333	Pabpc1l	poly(A) binding protein, cytoplasmic 1-like [Source:MGI Symbol;Acc:MGI:1922908]
ENSMUSG00000024785	-1.34435	6.72475	73.9786	7.9e-18	1.07e-16	3207.83	1812.67	4603	Rcl1	RNA terminal phosphate cyclase-like 1 [Source:MGI Symbol;Acc:MGI:1913275]
ENSMUSG00000031349	-1.34417	4.96477	45.5703	1.47e-11	1.06e-10	945.667	534.333	1357	Nsdhl	NAD(P) dependent steroid dehydrogenase-like [Source:MGI Symbol;Acc:MGI:1099438]
ENSMUSG00000048327	-1.34159	5.43022	28.4622	9.55e-08	4.21e-07	1289.83	785	1794.67	Ckap2l	cytoskeleton associated protein 2-like [Source:MGI Symbol;Acc:MGI:1917716]
ENSMUSG00000067367	-1.34145	6.08772	56.4665	5.72e-14	5.32e-13	2061.83	1167	2956.67	Lyar	Ly1 antibody reactive clone [Source:MGI Symbol;Acc:MGI:107470]
ENSMUSG00000058979	-1.34075	4.35769	34.8327	3.59e-09	1.92e-08	620	350.667	889.333	Hdhd5	haloacid dehalogenase like hydrolase domain containing 5 [Source:MGI Symbol;Acc:MGI:2136976]
ENSMUSG00000038685	-1.3403	5.88666	61.9099	3.6e-15	3.79e-14	1793.5	1015.67	2571.33	Rtel1	regulator of telomere elongation helicase 1 [Source:MGI Symbol;Acc:MGI:2139369]
ENSMUSG00000061132	-1.34015	2.80346	9.21962	0.00239435	0.00503349	219.167	154.333	284	Blnk	B cell linker [Source:MGI Symbol;Acc:MGI:96878]
ENSMUSG00000062248	-1.33953	6.0336	52.4815	4.34e-13	3.71e-12	1985.83	1124.67	2847	Cks2	CDC28 protein kinase regulatory subunit 2 [Source:MGI Symbol;Acc:MGI:1913447]
ENSMUSG00000036304	-1.33877	1.7321	9.78664	0.00175784	0.00379747	98.3333	58	138.667	Zdhhc23	zinc finger, DHHC domain containing 23 [Source:MGI Symbol;Acc:MGI:2685625]
ENSMUSG00000020471	-1.33706	6.10985	31.7884	1.72e-08	8.35e-08	2051.83	1168.33	2935.33	Pold2	polymerase (DNA directed), delta 2, regulatory subunit [Source:MGI Symbol;Acc:MGI:1097163]
ENSMUSG00000054967	-1.33635	1.70659	12.6965	0.000366337	0.000901354	97	55	139	Zfp647	zinc finger protein 647 [Source:MGI Symbol;Acc:MGI:3052806]
ENSMUSG00000068206	-1.33602	4.88057	48.4978	3.31e-12	2.55e-11	891.667	505.667	1277.67	Pick1	protein interacting with C kinase 1 [Source:MGI Symbol;Acc:MGI:894645]
ENSMUSG00000039982	-1.33506	5.53442	17.4162	3e-05	8.96e-05	1563.17	851.333	2275	Dtx4	deltex 4, E3 ubiquitin ligase [Source:MGI Symbol;Acc:MGI:2672905]
ENSMUSG00000025049	-1.33493	4.81679	32.2304	1.37e-08	6.75e-08	876.167	490.667	1261.67	Taf5	TATA-box binding protein associated factor 5 [Source:MGI Symbol;Acc:MGI:2442144]
ENSMUSG00000014907	-1.33445	6.41997	42.8046	6.05e-11	4.06e-10	2596.33	1474.33	3718.33	Naf1	nuclear assembly factor 1 ribonucleoprotein [Source:MGI Symbol;Acc:MGI:2682306]
ENSMUSG00000059659	-1.33409	2.95948	19.0196	1.29e-05	4.12e-05	234.167	133	335.333	Gm10069	predicted gene 10069 [Source:MGI Symbol;Acc:MGI:3641875]
ENSMUSG00000058743	-1.33295	1.14439	9.25848	0.00234408	0.0049401	65	36.6667	93.3333	Kcnj14	potassium inwardly-rectifying channel, subfamily J, member 14 [Source:MGI Symbol;Acc:MGI:2384820]
ENSMUSG00000020520	-1.33238	6.09772	37.0169	1.17e-09	6.69e-09	2055	1188.33	2921.67	Galnt10	UDP-N-acetyl-alpha-D-galactosamine:polypeptide N-acetylgalactosaminyltransferase 10 [Source:MGI Symbol;Acc:MGI:1890480]
ENSMUSG00000034538	-1.33211	2.34036	15.0458	0.000104931	0.000285543	151.667	86	217.333	Zfp418	zinc finger protein 418 [Source:MGI Symbol;Acc:MGI:2444763]
ENSMUSG00000006678	-1.33193	5.00885	29.588	5.34e-08	2.42e-07	943.167	521.333	1365	Pola1	polymerase (DNA directed), alpha 1 [Source:MGI Symbol;Acc:MGI:99660]
ENSMUSG00000030872	-1.33175	8.79504	46.3474	9.9e-12	7.28e-11	13479.8	7665.33	19294.3	Gga2	golgi associated, gamma adaptin ear containing, ARF binding protein 2 [Source:MGI Symbol;Acc:MGI:1921355]
ENSMUSG00000026640	-1.33076	4.22309	20.7898	5.13e-06	1.75e-05	564.5	321	808	Plxna2	plexin A2 [Source:MGI Symbol;Acc:MGI:107684]
ENSMUSG00000052584	-1.33058	1.68447	9.46719	0.00209179	0.0044486	95.1667	57.3333	133	Serp2	stress-associated endoplasmic reticulum protein family member 2 [Source:MGI Symbol;Acc:MGI:1919911]
ENSMUSG00000028691	-1.32893	8.66122	55.745	8.25e-14	7.59e-13	12285.5	6996	17575	Prdx1	peroxiredoxin 1 [Source:MGI Symbol;Acc:MGI:99523]
ENSMUSG00000017765	-1.32848	5.98791	62.9049	2.17e-15	2.34e-14	1923.83	1096	2751.67	Slc12a4	solute carrier family 12, member 4 [Source:MGI Symbol;Acc:MGI:1309465]
ENSMUSG00000022176	-1.3284	3.18789	23.4339	1.29e-06	4.82e-06	274.333	156	392.667	Rem2	rad and gem related GTP binding protein 2 [Source:MGI Symbol;Acc:MGI:2155260]
ENSMUSG00000024944	-1.32767	4.7697	35.2262	2.94e-09	1.59e-08	819.667	472	1167.33	Arl2	ADP-ribosylation factor-like 2 [Source:MGI Symbol;Acc:MGI:1928393]
ENSMUSG00000024790	-1.32747	5.69894	46.6489	8.49e-12	6.3e-11	1574.33	897	2251.67	Sac3d1	SAC3 domain containing 1 [Source:MGI Symbol;Acc:MGI:1913656]
ENSMUSG00000030851	-1.32691	0.337557	6.39532	0.0114421	0.0209234	36.3333	20.6667	52	Ldhc	lactate dehydrogenase C [Source:MGI Symbol;Acc:MGI:96764]
ENSMUSG00000040459	-1.32667	6.968	49.2237	2.28e-12	1.8e-11	3797.33	2164.67	5430	Arglu1	arginine and glutamate rich 1 [Source:MGI Symbol;Acc:MGI:2442985]
ENSMUSG00000041309	-1.32505	1.78405	9.01526	0.00267735	0.00558074	102	57.6667	146.333	Nkx6-2	NK6 homeobox 2 [Source:MGI Symbol;Acc:MGI:1352738]
ENSMUSG00000061778	-1.325	4.02844	26.2351	3.02e-07	1.24e-06	493	281	705	Mospd2	motile sperm domain containing 2 [Source:MGI Symbol;Acc:MGI:1924013]
ENSMUSG00000071226	-1.3249	6.91902	60.7779	6.39e-15	6.52e-14	3670.67	2094.33	5247	Cecr2	CECR2, histone acetyl-lysine reader [Source:MGI Symbol;Acc:MGI:1923799]
ENSMUSG00000019856	-1.3241	0.874287	8.81253	0.0029917	0.00616662	53.3333	30.3333	76.3333	Fam184a	family with sequence similarity 184, member A [Source:MGI Symbol;Acc:MGI:1923156]
ENSMUSG00000044456	-1.32405	6.23297	30.5493	3.25e-08	1.53e-07	2249	1365.67	3132.33	Rin3	Ras and Rab interactor 3 [Source:MGI Symbol;Acc:MGI:2385708]
ENSMUSG00000006720	-1.32391	1.32541	9.67899	0.00186387	0.00401179	74	42.3333	105.667	Zfp184	zinc finger protein 184 (Kruppel-like) [Source:MGI Symbol;Acc:MGI:1922244]
ENSMUSG00000035637	-1.32391	5.24621	44.0953	3.13e-11	2.16e-10	1149.67	656.333	1643	Grhpr	glyoxylate reductase/hydroxypyruvate reductase [Source:MGI Symbol;Acc:MGI:1923488]
ENSMUSG00000043895	-1.32309	6.44675	19.0856	1.25e-05	4e-05	2753.83	1973.67	3534	S1pr2	sphingosine-1-phosphate receptor 2 [Source:MGI Symbol;Acc:MGI:99569]
ENSMUSG00000007836	-1.32185	8.48699	35.5203	2.52e-09	1.38e-08	10894.3	6285	15503.7	Hnrnpa0	heterogeneous nuclear ribonucleoprotein A0 [Source:MGI Symbol;Acc:MGI:1924384]
ENSMUSG00000030499	-1.32157	5.60529	27.7238	1.4e-07	6.02e-07	1559.67	865	2254.33	Kctd15	potassium channel tetramerisation domain containing 15 [Source:MGI Symbol;Acc:MGI:2385276]
ENSMUSG00000084957	-1.32148	3.37477	21.27	3.99e-06	1.38e-05	312.667	178.667	446.667	Bbip1	BBSome interacting protein 1 [Source:MGI Symbol;Acc:MGI:1913610]
ENSMUSG00000063698	-1.32104	1.7013	11.8749	0.00056897	0.00135222	96.5	55	138	Sfxn4	sideroflexin 4 [Source:MGI Symbol;Acc:MGI:2137680]
ENSMUSG00000055523	-1.32102	0.825787	4.89126	0.026993	0.0450883	50.5	28	73	Gucy2g	guanylate cyclase 2g [Source:MGI Symbol;Acc:MGI:106025]
ENSMUSG00000001128	-1.32031	1.28055	8.79838	0.00301499	0.00620895	71.6667	41	102.333	Cfp	complement factor properdin [Source:MGI Symbol;Acc:MGI:97545]
ENSMUSG00000005986	-1.32005	3.14803	21.5833	3.39e-06	1.19e-05	266.833	152.333	381.333	Ankrd13d	ankyrin repeat domain 13 family, member D [Source:MGI Symbol;Acc:MGI:1915673]
ENSMUSG00000034292	-1.31984	3.79878	27.4233	1.63e-07	6.97e-07	420.167	240.333	600	Traf3ip1	TRAF3 interacting protein 1 [Source:MGI Symbol;Acc:MGI:1921269]
ENSMUSG00000034021	-1.3174	6.43809	49.4101	2.08e-12	1.65e-11	2629.33	1505.67	3753	Pds5b	PDS5 cohesin associated factor B [Source:MGI Symbol;Acc:MGI:2140945]
ENSMUSG00000062093	-1.31713	1.11432	9.02561	0.00266223	0.0055535	63.5	36.3333	90.6667	Gm10110	predicted gene 10110 [Source:MGI Symbol;Acc:MGI:3641718]
ENSMUSG00000031683	-1.31619	5.10857	43.0314	5.39e-11	3.63e-10	1044.67	598.333	1491	Lsm6	LSM6 homolog, U6 small nuclear RNA and mRNA degradation associated [Source:MGI Symbol;Acc:MGI:1925901]
ENSMUSG00000110276	-1.314	0.453271	4.83063	0.0279583	0.0465342	42.1667	30.6667	53.6667	Gm45330	predicted gene 45330 [Source:MGI Symbol;Acc:MGI:5791166]
ENSMUSG00000039478	-1.31291	2.78591	18.0424	2.16e-05	6.62e-05	207.167	119	295.333	Micu3	mitochondrial calcium uptake family, member 3 [Source:MGI Symbol;Acc:MGI:1925756]
ENSMUSG00000044155	-1.31271	5.20088	37.6442	8.49e-10	4.95e-09	1114.17	639.667	1588.67	Lsm8	LSM8 homolog, U6 small nuclear RNA associated [Source:MGI Symbol;Acc:MGI:1923772]
ENSMUSG00000025545	-1.30982	3.99193	28.0557	1.18e-07	5.13e-07	480.667	276.333	685	Clybl	citrate lyase beta like [Source:MGI Symbol;Acc:MGI:1916884]
ENSMUSG00000028936	-1.30635	7.91699	58.4541	2.08e-14	2.02e-13	7333.33	4223	10443.7	Rpl22	ribosomal protein L22 [Source:MGI Symbol;Acc:MGI:99262]
ENSMUSG00000037991	-1.30582	2.31345	12.3849	0.000432809	0.00105095	148.667	85.3333	212	Rmi2	RecQ mediated genome instability 2 [Source:MGI Symbol;Acc:MGI:2685383]
ENSMUSG00000025358	-1.30576	6.82019	65.8979	4.75e-16	5.45e-15	3427.33	1974	4880.67	Cdk2	cyclin-dependent kinase 2 [Source:MGI Symbol;Acc:MGI:104772]
ENSMUSG00000016477	-1.30554	6.04502	26.4451	2.71e-07	1.12e-06	1919.67	1121.33	2718	E2f3	E2F transcription factor 3 [Source:MGI Symbol;Acc:MGI:1096340]
ENSMUSG00000028832	-1.30497	5.41927	28.3582	1.01e-07	4.42e-07	1274	762	1786	Stmn1	stathmin 1 [Source:MGI Symbol;Acc:MGI:96739]
ENSMUSG00000004996	-1.3038	4.58611	39.555	3.19e-10	1.97e-09	726.667	418.667	1034.67	Mri1	methylthioribose-1-phosphate isomerase 1 [Source:MGI Symbol;Acc:MGI:1915123]
ENSMUSG00000052102	-1.30362	6.28893	50.5793	1.14e-12	9.35e-12	2370.67	1366.67	3374.67	Gnpda1	glucosamine-6-phosphate deaminase 1 [Source:MGI Symbol;Acc:MGI:1347054]
ENSMUSG00000046567	-1.30355	2.48257	14.787	0.000120362	0.000324004	167.333	96.3333	238.333	4930430F08Rik	RIKEN cDNA 4930430F08 gene [Source:MGI Symbol;Acc:MGI:1921197]
ENSMUSG00000036459	-1.30338	4.7704	30.1728	3.95e-08	1.83e-07	819	479.667	1158.33	Wtip	WT1-interacting protein [Source:MGI Symbol;Acc:MGI:2141920]
ENSMUSG00000035239	-1.30336	2.08695	10.4965	0.00119602	0.00267164	126.667	73	180.333	Neu3	neuraminidase 3 [Source:MGI Symbol;Acc:MGI:1355305]
ENSMUSG00000043923	-1.30237	3.43385	18.1983	1.99e-05	6.14e-05	359.333	194.667	524	Ccdc84	coiled-coil domain containing 84 [Source:MGI Symbol;Acc:MGI:2685960]
ENSMUSG00000070327	-1.30204	6.32835	29.7384	4.94e-08	2.26e-07	2331.67	1320	3343.33	Rnf213	ring finger protein 213 [Source:MGI Symbol;Acc:MGI:1289196]
ENSMUSG00000044783	-1.2983	6.64747	44.9918	1.98e-11	1.4e-10	2999.17	1772.33	4226	Hjurp	Holliday junction recognition protein [Source:MGI Symbol;Acc:MGI:2685821]
ENSMUSG00000048921	-1.29754	2.05338	13.0168	0.000308703	0.000772758	123.833	71.6667	176	Zfp689	zinc finger protein 689 [Source:MGI Symbol;Acc:MGI:1918381]
ENSMUSG00000039648	-1.29739	3.67692	27.8743	1.29e-07	5.6e-07	385.667	222.667	548.667	Kyat1	kynurenine aminotransferase 1 [Source:MGI Symbol;Acc:MGI:1917516]
ENSMUSG00000024812	-1.29724	8.92894	43.834	3.57e-11	2.45e-10	14791	8555.67	21026.3	Tjp2	tight junction protein 2 [Source:MGI Symbol;Acc:MGI:1341872]
ENSMUSG00000027901	-1.29683	2.31211	11.8637	0.000572376	0.00135888	147.833	88.3333	207.333	Dennd2d	DENN/MADD domain containing 2D [Source:MGI Symbol;Acc:MGI:2181193]
ENSMUSG00000039115	-1.29643	3.30356	24.1521	8.9e-07	3.4e-06	297.5	172	423	Itga9	integrin alpha 9 [Source:MGI Symbol;Acc:MGI:104756]
ENSMUSG00000024691	-1.29565	-0.00211323	5.22759	0.0222313	0.0380121	28.1667	16.3333	40	Fam111a	family with sequence similarity 111, member A [Source:MGI Symbol;Acc:MGI:1915508]
ENSMUSG00000036206	-1.29491	6.19496	34.6591	3.93e-09	2.09e-08	2222.67	1297.67	3147.67	Sh3bp4	SH3-domain binding protein 4 [Source:MGI Symbol;Acc:MGI:2138297]
ENSMUSG00000014956	-1.29376	7.90966	54.3157	1.71e-13	1.52e-12	7296	4227.67	10364.3	Ppp1cb	protein phosphatase 1, catalytic subunit, beta isoform [Source:MGI Symbol;Acc:MGI:104871]
ENSMUSG00000027133	-1.29333	4.84847	40.8814	1.62e-10	1.03e-09	872	505.333	1238.67	Nop10	NOP10 ribonucleoprotein [Source:MGI Symbol;Acc:MGI:1913431]
ENSMUSG00000031090	-1.29322	2.66239	14.6269	0.000131031	0.000350295	190.167	110.333	270	Nadsyn1	NAD synthetase 1 [Source:MGI Symbol;Acc:MGI:1926164]
ENSMUSG00000058325	-1.29303	6.25982	62.5717	2.57e-15	2.76e-14	2323.33	1346.33	3300.33	Dock1	dedicator of cytokinesis 1 [Source:MGI Symbol;Acc:MGI:2429765]
ENSMUSG00000028960	-1.29156	7.43252	54.141	1.87e-13	1.65e-12	5240.67	3039.67	7441.67	Ube4b	ubiquitination factor E4B [Source:MGI Symbol;Acc:MGI:1927086]
ENSMUSG00000030269	-1.29096	6.0823	53.7569	2.27e-13	1.99e-12	2054	1191.67	2916.33	Mtmr14	myotubularin related protein 14 [Source:MGI Symbol;Acc:MGI:1916075]
ENSMUSG00000047501	-1.29034	8.1296	26.3077	2.91e-07	1.2e-06	8871.83	5070	12673.7	Cldn4	claudin 4 [Source:MGI Symbol;Acc:MGI:1313314]
ENSMUSG00000023935	-1.29014	0.0117018	5.54703	0.0185121	0.0322228	28.5	16.3333	40.6667	Spats1	spermatogenesis associated, serine-rich 1 [Source:MGI Symbol;Acc:MGI:1918270]
ENSMUSG00000092465	-1.29003	1.75349	9.26479	0.00233602	0.0049259	100.167	58	142.333	Gm20472	predicted gene 20472 [Source:MGI Symbol;Acc:MGI:5141937]
ENSMUSG00000028614	-1.28981	6.00466	47.928	4.42e-12	3.38e-11	1938.67	1122.67	2754.67	Ndc1	NDC1 transmembrane nucleoporin [Source:MGI Symbol;Acc:MGI:1920037]
ENSMUSG00000051550	-1.28902	3.2824	21.2517	4.03e-06	1.39e-05	293	170	416	Zfp579	zinc finger protein 579 [Source:MGI Symbol;Acc:MGI:1915740]
ENSMUSG00000022865	-1.28868	6.03872	48.7588	2.89e-12	2.25e-11	1993	1157.67	2828.33	Cxadr	coxsackie virus and adenovirus receptor [Source:MGI Symbol;Acc:MGI:1201679]
ENSMUSG00000039781	-1.28839	3.86047	11.9262	0.0005535	0.00131962	420.167	245.333	595	Cep131	centrosomal protein 131 [Source:MGI Symbol;Acc:MGI:107440]
ENSMUSG00000032679	-1.28755	2.22735	9.60164	0.00194404	0.0041625	140	81	199	Cd59a	CD59a antigen [Source:MGI Symbol;Acc:MGI:109177]
ENSMUSG00000044030	-1.28754	4.9897	33.2229	8.22e-09	4.18e-08	962.167	559	1365.33	Irf2bp1	interferon regulatory factor 2 binding protein 1 [Source:MGI Symbol;Acc:MGI:2442159]
ENSMUSG00000095564	-1.28582	0.364482	5.36657	0.0205263	0.03541	37	21.3333	52.6667	Gm20474	predicted gene 20474 [Source:MGI Symbol;Acc:MGI:5141939]
ENSMUSG00000040618	-1.2843	4.45263	20.7347	5.28e-06	1.8e-05	645.167	384.667	905.667	Pck2	phosphoenolpyruvate carboxykinase 2 (mitochondrial) [Source:MGI Symbol;Acc:MGI:1860456]
ENSMUSG00000066042	-1.28381	2.72152	16.0442	6.19e-05	0.00017538	198.167	115.333	281	Med18	mediator complex subunit 18 [Source:MGI Symbol;Acc:MGI:1914469]
ENSMUSG00000052833	-1.28256	7.6959	57.1981	3.94e-14	3.73e-13	6290.67	3665	8916.33	Sae1	SUMO1 activating enzyme subunit 1 [Source:MGI Symbol;Acc:MGI:1929264]
ENSMUSG00000038486	-1.28058	4.22647	23.5929	1.19e-06	4.46e-06	561.5	325.667	797.333	Sv2a	synaptic vesicle glycoprotein 2 a [Source:MGI Symbol;Acc:MGI:1927139]
ENSMUSG00000005774	-1.28051	2.48245	17.3743	3.07e-05	9.14e-05	167.667	98	237.333	Rfx5	regulatory factor X, 5 (influences HLA class II expression) [Source:MGI Symbol;Acc:MGI:1858421]
ENSMUSG00000033589	-1.27972	5.65304	35.7624	2.23e-09	1.23e-08	1503.5	906.333	2100.67	Reep4	receptor accessory protein 4 [Source:MGI Symbol;Acc:MGI:1919799]
ENSMUSG00000037316	-1.27945	3.49818	20.5072	5.94e-06	2.01e-05	340.667	198.667	482.667	Bag4	BCL2-associated athanogene 4 [Source:MGI Symbol;Acc:MGI:1914634]
ENSMUSG00000025036	-1.27921	2.8036	13.2602	0.000271102	0.000685225	210.833	122.333	299.333	Sfxn2	sideroflexin 2 [Source:MGI Symbol;Acc:MGI:2137678]
ENSMUSG00000097537	-1.27914	3.75285	24.2197	8.59e-07	3.3e-06	406.833	237.333	576.333	2610020C07Rik	RIKEN cDNA 2610020C07 gene [Source:MGI Symbol;Acc:MGI:1917168]
ENSMUSG00000007872	-1.27895	4.31073	14.8356	0.000117301	0.00031634	577.833	362.667	793	Id3	inhibitor of DNA binding 3 [Source:MGI Symbol;Acc:MGI:96398]
ENSMUSG00000021495	-1.27818	5.27772	49.4318	2.05e-12	1.63e-11	1175.17	686	1664.33	Fam193b	family with sequence similarity 193, member B [Source:MGI Symbol;Acc:MGI:2385851]
ENSMUSG00000019214	-1.27801	4.90775	29.6018	5.31e-08	2.41e-07	901.333	534.667	1268	Chtf18	CTF18, chromosome transmission fidelity factor 18 [Source:MGI Symbol;Acc:MGI:2384887]
ENSMUSG00000023912	-1.27692	1.62556	9.63905	0.00190483	0.00408696	91.6667	53.6667	129.667	Slc25a27	solute carrier family 25, member 27 [Source:MGI Symbol;Acc:MGI:1921261]
ENSMUSG00000038759	-1.27675	7.69047	54.2244	1.79e-13	1.59e-12	6267.17	3661.67	8872.67	Nup205	nucleoporin 205 [Source:MGI Symbol;Acc:MGI:2141625]
ENSMUSG00000030583	-1.27588	6.28202	45.4407	1.57e-11	1.12e-10	2442.83	1404.67	3481	Sipa1l3	signal-induced proliferation-associated 1 like 3 [Source:MGI Symbol;Acc:MGI:1921456]
ENSMUSG00000027130	-1.27564	0.622778	7.8629	0.00504594	0.00996665	44.6667	26	63.3333	Slc12a6	solute carrier family 12, member 6 [Source:MGI Symbol;Acc:MGI:2135960]
ENSMUSG00000056832	-1.27559	3.42013	17.3443	3.12e-05	9.27e-05	336.667	192	481.333	Ttc26	tetratricopeptide repeat domain 26 [Source:MGI Symbol;Acc:MGI:2444853]
ENSMUSG00000040432	-1.27534	0.256512	4.74593	0.0293677	0.048587	34.1667	20	48.3333	Ltb4r2	leukotriene B4 receptor 2 [Source:MGI Symbol;Acc:MGI:1888501]
ENSMUSG00000044948	-1.27528	5.17794	41.3737	1.26e-10	8.12e-10	1096.33	641	1551.67	Cfap43	cilia and flagella associated protein 43 [Source:MGI Symbol;Acc:MGI:1289258]
ENSMUSG00000057541	-1.2747	5.93729	56.8512	4.7e-14	4.42e-13	1857.5	1086.33	2628.67	Pus7	pseudouridylate synthase 7 [Source:MGI Symbol;Acc:MGI:1925947]
ENSMUSG00000021457	-1.27421	2.45896	8.3149	0.00393213	0.00793581	166	107.333	224.667	Syk	spleen tyrosine kinase [Source:MGI Symbol;Acc:MGI:99515]
ENSMUSG00000071657	-1.27402	3.82968	26.6725	2.41e-07	1e-06	429.167	251	607.333	Bscl2	Berardinelli-Seip congenital lipodystrophy 2 (seipin) [Source:MGI Symbol;Acc:MGI:1298392]
ENSMUSG00000031131	-1.27353	1.85051	6.08595	0.0136261	0.0245161	104.667	63.6667	145.667	Vgll1	vestigial like family member 1 [Source:MGI Symbol;Acc:MGI:2655768]
ENSMUSG00000030802	-1.27287	5.77379	36.9841	1.19e-09	6.8e-09	1659.33	975	2343.67	Bckdk	branched chain ketoacid dehydrogenase kinase [Source:MGI Symbol;Acc:MGI:1276121]
ENSMUSG00000027018	-1.27267	7.61061	42.2188	8.16e-11	5.39e-10	5929.67	3471.33	8388	Hat1	histone aminotransferase 1 [Source:MGI Symbol;Acc:MGI:96013]
ENSMUSG00000027799	-1.27256	1.52214	9.03158	0.00265355	0.00553624	85.1667	50	120.333	Nbea	neurobeachin [Source:MGI Symbol;Acc:MGI:1347075]
ENSMUSG00000042348	-1.27241	4.20525	31.2945	2.22e-08	1.07e-07	557.5	326.333	788.667	Arl15	ADP-ribosylation factor-like 15 [Source:MGI Symbol;Acc:MGI:2442308]
ENSMUSG00000033294	-1.27227	6.23648	57.1817	3.97e-14	3.76e-13	2286.17	1338.67	3233.67	Noc4l	NOC4 like [Source:MGI Symbol;Acc:MGI:2140843]
ENSMUSG00000001768	-1.27092	3.88724	21.4904	3.56e-06	1.24e-05	446.5	263.333	629.667	Rin2	Ras and Rab interactor 2 [Source:MGI Symbol;Acc:MGI:1921280]
ENSMUSG00000045294	-1.26973	5.41394	43.8271	3.59e-11	2.46e-10	1291.5	757	1826	Insig1	insulin induced gene 1 [Source:MGI Symbol;Acc:MGI:1916289]
ENSMUSG00000027459	-1.26894	3.62433	26.8633	2.18e-07	9.17e-07	372	218	526	Fam110a	family with sequence similarity 110, member A [Source:MGI Symbol;Acc:MGI:1921097]
ENSMUSG00000098234	-1.26739	4.08785	27.6664	1.44e-07	6.18e-07	513.833	301.667	726	Snhg6	small nucleolar RNA host gene 6 [Source:MGI Symbol;Acc:MGI:1921074]
ENSMUSG00000067150	-1.26644	7.09677	60.9936	5.73e-15	5.89e-14	4152.17	2438.33	5866	Xpo5	exportin 5 [Source:MGI Symbol;Acc:MGI:1913789]
ENSMUSG00000078532	-1.26571	5.39681	10.0809	0.00149812	0.00328837	1415	1098.33	1731.67	Nkain1	Na+/K+ transporting ATPase interacting 1 [Source:MGI Symbol;Acc:MGI:1914399]
ENSMUSG00000020018	-1.26476	3.81344	29.355	6.03e-08	2.72e-07	424.5	249.333	599.667	Snrpf	small nuclear ribonucleoprotein polypeptide F [Source:MGI Symbol;Acc:MGI:1917128]
ENSMUSG00000076435	-1.26475	5.01223	39.4163	3.42e-10	2.1e-09	977.167	574.333	1380	Acsf2	acyl-CoA synthetase family member 2 [Source:MGI Symbol;Acc:MGI:2388287]
ENSMUSG00000024909	-1.2645	3.79277	24.1286	9.01e-07	3.44e-06	418.333	246	590.667	Efemp2	epidermal growth factor-containing fibulin-like extracellular matrix protein 2 [Source:MGI Symbol;Acc:MGI:1891209]
ENSMUSG00000022351	-1.26386	6.45581	50.8384	1e-12	8.24e-12	2661.83	1565	3758.67	Sqle	squalene epoxidase [Source:MGI Symbol;Acc:MGI:109296]
ENSMUSG00000010660	-1.26378	5.94987	53.3834	2.74e-13	2.38e-12	1873.83	1102	2645.67	Plcd1	phospholipase C, delta 1 [Source:MGI Symbol;Acc:MGI:97614]
ENSMUSG00000040717	-1.26339	2.50248	11.6736	0.000633946	0.00149196	169.667	99.6667	239.667	Il17rd	interleukin 17 receptor D [Source:MGI Symbol;Acc:MGI:2159727]
ENSMUSG00000008575	-1.2621	2.85935	10.2637	0.0013567	0.00300231	213.833	126.333	301.333	Nfib	nuclear factor I/B [Source:MGI Symbol;Acc:MGI:103188]
ENSMUSG00000032295	-1.26177	5.23636	33.4753	7.22e-09	3.7e-08	1197	687.333	1706.67	Man2c1	mannosidase, alpha, class 2C, member 1 [Source:MGI Symbol;Acc:MGI:1920994]
ENSMUSG00000020358	-1.26109	7.87252	26.3842	2.8e-07	1.15e-06	7015.83	4126.33	9905.33	Hnrnpab	heterogeneous nuclear ribonucleoprotein A/B [Source:MGI Symbol;Acc:MGI:1330294]
ENSMUSG00000068264	-1.26103	2.03668	12.9762	0.000315484	0.000788709	122.5	72.3333	172.667	Ap5s1	adaptor-related protein 5 complex, sigma 1 subunit [Source:MGI Symbol;Acc:MGI:1916846]
ENSMUSG00000030161	-1.26098	6.64906	38.8878	4.49e-10	2.71e-09	3043.83	1792	4295.67	Gabarapl1	gamma-aminobutyric acid (GABA) A receptor-associated protein-like 1 [Source:MGI Symbol;Acc:MGI:1914980]
ENSMUSG00000032306	-1.26039	4.48713	33.8579	5.93e-09	3.09e-08	678.5	399.667	957.333	Mpi	mannose phosphate isomerase [Source:MGI Symbol;Acc:MGI:97075]
ENSMUSG00000040836	-1.25947	2.82691	10.2245	0.00138587	0.00306235	213	136	290	Gpr161	G protein-coupled receptor 161 [Source:MGI Symbol;Acc:MGI:2685054]
ENSMUSG00000097148	-1.25842	3.99663	22.1737	2.49e-06	8.92e-06	476	277.333	674.667	Gm3839	predicted pseudogene 3839 [Source:MGI Symbol;Acc:MGI:3782011]
ENSMUSG00000060550	-1.25827	1.05409	6.02991	0.0140654	0.0252361	60	34.6667	85.3333	H2-Q7	histocompatibility 2, Q region locus 7 [Source:MGI Symbol;Acc:MGI:95936]
ENSMUSG00000029538	-1.25803	6.18269	53.5555	2.51e-13	2.19e-12	2202.33	1298.67	3106	Srsf9	serine/arginine-rich splicing factor 9 [Source:MGI Symbol;Acc:MGI:104896]
ENSMUSG00000041949	-1.257	4.79216	38.8193	4.65e-10	2.8e-09	838.667	494.667	1182.67	Tango6	transport and golgi organization 6 [Source:MGI Symbol;Acc:MGI:2142786]
ENSMUSG00000030316	-1.25688	4.36158	33.7176	6.37e-09	3.3e-08	621.667	366.667	876.667	Tamm41	TAM41 mitochondrial translocator assembly and maintenance homolog [Source:MGI Symbol;Acc:MGI:1916221]
ENSMUSG00000005674	-1.25566	2.08708	12.6486	0.000375839	0.000922385	127	75	179	Tomm40l	translocase of outer mitochondrial membrane 40 homolog-like (yeast) [Source:MGI Symbol;Acc:MGI:3589112]
ENSMUSG00000064105	-1.2556	5.02364	29.9043	4.54e-08	2.08e-07	984.167	589.333	1379	Cnnm2	cyclin M2 [Source:MGI Symbol;Acc:MGI:2151054]
ENSMUSG00000025950	-1.25549	5.31882	26.7248	2.35e-07	9.81e-07	1166.83	676.667	1657	Idh1	isocitrate dehydrogenase 1 (NADP+), soluble [Source:MGI Symbol;Acc:MGI:96413]
ENSMUSG00000045216	-1.25521	5.33725	22.5591	2.04e-06	7.39e-06	1190.33	686	1694.67	Hs6st1	heparan sulfate 6-O-sulfotransferase 1 [Source:MGI Symbol;Acc:MGI:1354958]
ENSMUSG00000016206	-1.25493	0.134608	5.81864	0.0158572	0.0281154	31.3333	18.6667	44	H2-M3	histocompatibility 2, M region locus 3 [Source:MGI Symbol;Acc:MGI:95915]
ENSMUSG00000037070	-1.25388	6.47488	52.2289	4.94e-13	4.2e-12	2697.33	1594	3800.67	Rbmxl1	RNA binding motif protein, X-linked like-1 [Source:MGI Symbol;Acc:MGI:1343045]
ENSMUSG00000096006	-1.25272	3.83963	28.524	9.25e-08	4.08e-07	432.167	255.333	609	Gm21596	predicted gene, 21596 [Source:MGI Symbol;Acc:MGI:5434951]
ENSMUSG00000041859	-1.251	7.40578	29.2365	6.41e-08	2.88e-07	5002.33	3012	6992.67	Mcm3	minichromosome maintenance complex component 3 [Source:MGI Symbol;Acc:MGI:101845]
ENSMUSG00000021611	-1.24944	4.53612	27.7371	1.39e-07	5.98e-07	701.833	415.333	988.333	Tert	telomerase reverse transcriptase [Source:MGI Symbol;Acc:MGI:1202709]
ENSMUSG00000075254	-1.24865	5.89312	35.483	2.57e-09	1.4e-08	1782.83	1075.67	2490	Heg1	heart development protein with EGF-like domains 1 [Source:MGI Symbol;Acc:MGI:1924696]
ENSMUSG00000041219	-1.24744	6.69783	46.7847	7.92e-12	5.9e-11	3148.5	1866	4431	Arhgap11a	Rho GTPase activating protein 11A [Source:MGI Symbol;Acc:MGI:2444300]
ENSMUSG00000031012	-1.24741	2.75463	9.42918	0.0021356	0.00453463	194	109.333	278.667	Cask	calcium/calmodulin-dependent serine protein kinase (MAGUK family) [Source:MGI Symbol;Acc:MGI:1309489]
ENSMUSG00000028018	-1.24724	5.31863	38.3897	5.79e-10	3.44e-09	1208.83	716.333	1701.33	Gstcd	glutathione S-transferase, C-terminal domain containing [Source:MGI Symbol;Acc:MGI:1914803]
ENSMUSG00000026355	-1.24651	7.89476	36.1653	1.81e-09	1.01e-08	7132.5	4303.33	9961.67	Mcm6	minichromosome maintenance complex component 6 [Source:MGI Symbol;Acc:MGI:1298227]
ENSMUSG00000033386	-1.24634	5.61553	49.3321	2.16e-12	1.71e-11	1485.5	880.667	2090.33	Frrs1	ferric-chelate reductase 1 [Source:MGI Symbol;Acc:MGI:108076]
ENSMUSG00000084349	-1.24608	7.7964	54.0695	1.94e-13	1.71e-12	6744.83	4000.33	9489.33	Rpl3-ps1	ribosomal protein L3, pseudogene 1 [Source:MGI Symbol;Acc:MGI:3644217]
ENSMUSG00000059839	-1.24585	2.45467	15.1393	9.99e-05	0.000272961	164.333	97.3333	231.333	Zfp874b	zinc finger protein 874b [Source:MGI Symbol;Acc:MGI:3040702]
ENSMUSG00000032245	-1.24562	1.06924	5.38963	0.0202568	0.0349897	59.5	33.6667	85.3333	Cln6	ceroid-lipofuscinosis, neuronal 6 [Source:MGI Symbol;Acc:MGI:2159324]
ENSMUSG00000018379	-1.24505	8.31455	43.8367	3.57e-11	2.45e-10	9660.67	5732.67	13588.7	Srsf1	serine/arginine-rich splicing factor 1 [Source:MGI Symbol;Acc:MGI:98283]
ENSMUSG00000013736	-1.2448	6.23267	38.8753	4.52e-10	2.73e-09	2478.17	1403.33	3553	Trnt1	tRNA nucleotidyl transferase, CCA-adding, 1 [Source:MGI Symbol;Acc:MGI:1917297]
ENSMUSG00000024924	-1.24392	2.85147	9.88042	0.00167047	0.00362434	223.5	156.667	290.333	Vldlr	very low density lipoprotein receptor [Source:MGI Symbol;Acc:MGI:98935]
ENSMUSG00000037426	-1.24383	5.97493	44.2949	2.82e-11	1.96e-10	1906.5	1131.67	2681.33	Depdc5	DEP domain containing 5 [Source:MGI Symbol;Acc:MGI:2141101]
ENSMUSG00000042286	-1.24365	0.940322	6.23615	0.0125169	0.0227198	56.1667	33.3333	79	Stab1	stabilin 1 [Source:MGI Symbol;Acc:MGI:2178742]
ENSMUSG00000022180	-1.24319	5.70316	50.0135	1.53e-12	1.23e-11	1578.83	937.667	2220	Slc7a8	solute carrier family 7 (cationic amino acid transporter, y+ system), member 8 [Source:MGI Symbol;Acc:MGI:1355323]
ENSMUSG00000044562	-1.24214	0.244858	5.83775	0.0156858	0.0278443	34	20.3333	47.6667	Rasip1	Ras interacting protein 1 [Source:MGI Symbol;Acc:MGI:1917153]
ENSMUSG00000020167	-1.24019	6.97728	59.4305	1.27e-14	1.26e-13	3821.83	2273	5370.67	Tcf3	transcription factor 3 [Source:MGI Symbol;Acc:MGI:98510]
ENSMUSG00000044595	-1.23964	0.428753	6.40832	0.0113587	0.0207904	39	23.3333	54.6667	Dnd1	DND microRNA-mediated repression inhibitor 1 [Source:MGI Symbol;Acc:MGI:2447763]
ENSMUSG00000060176	-1.23866	2.56231	9.64261	0.00190115	0.00408152	177	105.333	248.667	Kif27	kinesin family member 27 [Source:MGI Symbol;Acc:MGI:1922300]
ENSMUSG00000042700	-1.23845	6.93885	29.2187	6.47e-08	2.91e-07	3675.5	2302.33	5048.67	Sipa1l1	signal-induced proliferation-associated 1 like 1 [Source:MGI Symbol;Acc:MGI:2443679]
ENSMUSG00000106128	-1.23667	1.2754	7.58777	0.00587657	0.0114386	71.5	42.6667	100.333	Gm43520	predicted gene 43520 [Source:MGI Symbol;Acc:MGI:5663657]
ENSMUSG00000022297	-1.23609	4.58552	33.4566	7.29e-09	3.74e-08	726.5	433	1020	Fzd6	frizzled class receptor 6 [Source:MGI Symbol;Acc:MGI:108474]
ENSMUSG00000020546	-1.23603	3.98294	28.8342	7.88e-08	3.51e-07	477.5	284.667	670.333	Stxbp4	syntaxin binding protein 4 [Source:MGI Symbol;Acc:MGI:1342296]
ENSMUSG00000020868	-1.23452	5.33893	34.6354	3.98e-09	2.11e-08	1226	731	1721	Xylt2	xylosyltransferase II [Source:MGI Symbol;Acc:MGI:2444797]
ENSMUSG00000015337	-1.23311	2.06471	6.031	0.0140568	0.0252272	133.333	81	185.667	Endog	endonuclease G [Source:MGI Symbol;Acc:MGI:1261433]
ENSMUSG00000029804	-1.23252	5.51954	41.0687	1.47e-10	9.44e-10	1389.67	829.333	1950	Herc3	hect domain and RLD 3 [Source:MGI Symbol;Acc:MGI:1921248]
ENSMUSG00000020899	-1.23218	7.14686	39.8982	2.68e-10	1.67e-09	4250.17	2587	5913.33	Pfas	phosphoribosylformylglycinamidine synthase (FGAR amidotransferase) [Source:MGI Symbol;Acc:MGI:2684864]
ENSMUSG00000033948	-1.23172	2.22386	12.2746	0.000459164	0.00110957	139.667	83.3333	196	Zswim5	zinc finger SWIM-type containing 5 [Source:MGI Symbol;Acc:MGI:1921714]
ENSMUSG00000003849	-1.2307	3.29556	18.7954	1.46e-05	4.59e-05	296	177	415	Nqo1	NAD(P)H dehydrogenase, quinone 1 [Source:MGI Symbol;Acc:MGI:103187]
ENSMUSG00000029003	-1.23039	4.8517	38.9449	4.36e-10	2.64e-09	874	522.333	1225.67	Mad2l2	MAD2 mitotic arrest deficient-like 2 [Source:MGI Symbol;Acc:MGI:1919140]
ENSMUSG00000041429	-1.22825	3.04367	20.098	7.36e-06	2.45e-05	248.167	148.667	347.667	Nthl1	nth (endonuclease III)-like 1 (E.coli) [Source:MGI Symbol;Acc:MGI:1313275]
ENSMUSG00000037443	-1.22799	5.65502	50.7253	1.06e-12	8.7e-12	1527	913.667	2140.33	Cep85	centrosomal protein 85 [Source:MGI Symbol;Acc:MGI:1917262]
ENSMUSG00000022833	-1.22709	4.81483	30.157	3.98e-08	1.84e-07	849.833	510.667	1189	Ccdc14	coiled-coil domain containing 14 [Source:MGI Symbol;Acc:MGI:2443448]
ENSMUSG00000047181	-1.22664	3.53886	17.4274	2.98e-05	8.91e-05	349.167	211	487.333	Samd14	sterile alpha motif domain containing 14 [Source:MGI Symbol;Acc:MGI:2384945]
ENSMUSG00000021707	-1.22658	5.06692	36.7635	1.33e-09	7.58e-09	1015	607.333	1422.67	Dhfr	dihydrofolate reductase [Source:MGI Symbol;Acc:MGI:94890]
ENSMUSG00000029228	-1.22657	3.38647	23.6317	1.17e-06	4.38e-06	315.167	188.667	441.667	Lnx1	ligand of numb-protein X 1 [Source:MGI Symbol;Acc:MGI:1278335]
ENSMUSG00000015937	-1.22619	7.19254	49.9698	1.56e-12	1.25e-11	4437.17	2657	6217.33	H2afy	H2A histone family, member Y [Source:MGI Symbol;Acc:MGI:1349392]
ENSMUSG00000006728	-1.22589	8.34141	43.4605	4.33e-11	2.95e-10	9842.33	5895.33	13789.3	Cdk4	cyclin-dependent kinase 4 [Source:MGI Symbol;Acc:MGI:88357]
ENSMUSG00000038172	-1.22523	4.45651	19.3386	1.09e-05	3.54e-05	685.333	403.667	967	Ttc39b	tetratricopeptide repeat domain 39B [Source:MGI Symbol;Acc:MGI:1917113]
ENSMUSG00000029405	-1.22515	6.69678	57.8205	2.87e-14	2.76e-13	3146.17	1885	4407.33	G3bp2	GTPase activating protein (SH3 domain) binding protein 2 [Source:MGI Symbol;Acc:MGI:2442040]
ENSMUSG00000026510	-1.22489	5.01558	30.7395	2.95e-08	1.39e-07	967.333	574.333	1360.33	Trp53bp2	transformation related protein 53 binding protein 2 [Source:MGI Symbol;Acc:MGI:2138319]
ENSMUSG00000027242	-1.22444	5.31327	40.9893	1.53e-10	9.79e-10	1204.67	722	1687.33	Wdr76	WD repeat domain 76 [Source:MGI Symbol;Acc:MGI:1926186]
ENSMUSG00000097971	-1.22443	7.94659	12.3133	0.000449748	0.00108857	8989	4909.33	13068.7	Gm26917	predicted gene, 26917 [Source:MGI Symbol;Acc:MGI:5504032]
ENSMUSG00000050545	-1.22251	0.331668	6.63218	0.0100153	0.0185447	36.1667	21.6667	50.6667	Fam228b	family with sequence similarity 228, member B [Source:MGI Symbol;Acc:MGI:2442121]
ENSMUSG00000018126	-1.22094	1.31687	7.96872	0.00475925	0.00944312	73.6667	44.3333	103	Baiap2l2	BAI1-associated protein 2-like 2 [Source:MGI Symbol;Acc:MGI:2652819]
ENSMUSG00000024947	-1.22088	6.73205	57.7995	2.9e-14	2.78e-13	3224	1935.67	4512.33	Men1	multiple endocrine neoplasia 1 [Source:MGI Symbol;Acc:MGI:1316736]
ENSMUSG00000031482	-1.22076	5.49152	48.631	3.09e-12	2.39e-11	1363	818	1908	Slc25a15	solute carrier family 25 (mitochondrial carrier ornithine transporter), member 15 [Source:MGI Symbol;Acc:MGI:1342274]
ENSMUSG00000029192	-1.21906	5.80131	49.496	1.99e-12	1.58e-11	1690.17	1015.67	2364.67	Tbc1d14	TBC1 domain family, member 14 [Source:MGI Symbol;Acc:MGI:1098708]
ENSMUSG00000019777	-1.21839	6.19353	51.1243	8.67e-13	7.16e-12	2219	1333.67	3104.33	Hdac2	histone deacetylase 2 [Source:MGI Symbol;Acc:MGI:1097691]
ENSMUSG00000030380	-1.21829	0.711072	6.54782	0.0105013	0.0193514	47.6667	28.6667	66.6667	Mzf1	myeloid zinc finger 1 [Source:MGI Symbol;Acc:MGI:107457]
ENSMUSG00000040356	-1.21777	5.81695	53.8723	2.14e-13	1.88e-12	1708.67	1027.33	2390	Skiv2l	superkiller viralicidic activity 2-like (S. cerevisiae) [Source:MGI Symbol;Acc:MGI:1099835]
ENSMUSG00000033423	-1.21432	5.46655	43.5442	4.14e-11	2.83e-10	1339.83	807	1872.67	Eri3	exoribonuclease 3 [Source:MGI Symbol;Acc:MGI:2153887]
ENSMUSG00000060036	-1.21421	9.70231	42.5204	7e-11	4.66e-10	25283.5	15230.3	35336.7	Rpl3	ribosomal protein L3 [Source:MGI Symbol;Acc:MGI:1351605]
ENSMUSG00000030319	-1.21326	5.85765	43.0521	5.33e-11	3.6e-10	1757.67	1059	2456.33	Cand2	cullin-associated and neddylation-dissociated 2 (putative) [Source:MGI Symbol;Acc:MGI:1914338]
ENSMUSG00000022177	-1.21289	4.83409	22.2258	2.42e-06	8.7e-06	846.5	520.333	1172.67	Haus4	HAUS augmin-like complex, subunit 4 [Source:MGI Symbol;Acc:MGI:1261794]
ENSMUSG00000000628	-1.21283	6.82943	49.0301	2.52e-12	1.98e-11	3449.17	2079	4819.33	Hk2	hexokinase 2 [Source:MGI Symbol;Acc:MGI:1315197]
ENSMUSG00000044006	-1.21281	4.32416	24.5324	7.31e-07	2.83e-06	618.333	368.333	868.333	Cilp2	cartilage intermediate layer protein 2 [Source:MGI Symbol;Acc:MGI:1915959]
ENSMUSG00000026558	-1.21266	7.78076	44.6932	2.3e-11	1.62e-10	6672.17	4022	9322.33	Uck2	uridine-cytidine kinase 2 [Source:MGI Symbol;Acc:MGI:1931744]
ENSMUSG00000082895	-1.21259	0.252958	5.00751	0.0252376	0.0425449	34	20.3333	47.6667	Rpsa-ps9	ribosomal protein SA, pseudogene 9 [Source:MGI Symbol;Acc:MGI:3650393]
ENSMUSG00000021745	-1.21136	5.2509	33.4567	7.29e-09	3.74e-08	1153.67	696	1611.33	Ptprg	protein tyrosine phosphatase, receptor type, G [Source:MGI Symbol;Acc:MGI:97814]
ENSMUSG00000042557	-1.21065	5.12478	34.4687	4.33e-09	2.29e-08	1056.5	637.333	1475.67	Sin3a	transcriptional regulator, SIN3A (yeast) [Source:MGI Symbol;Acc:MGI:107157]
ENSMUSG00000023832	-1.21007	5.62206	43.562	4.11e-11	2.8e-10	1492.33	900.333	2084.33	Acat2	acetyl-Coenzyme A acetyltransferase 2 [Source:MGI Symbol;Acc:MGI:87871]
ENSMUSG00000020262	-1.20967	3.31438	17.1247	3.5e-05	0.000103095	299.667	180.667	418.667	Adarb1	adenosine deaminase, RNA-specific, B1 [Source:MGI Symbol;Acc:MGI:891999]
ENSMUSG00000027650	-1.20967	5.47785	42.2195	8.16e-11	5.39e-10	1350.33	815	1885.67	Tti1	TELO2 interacting protein 1 [Source:MGI Symbol;Acc:MGI:1922675]
ENSMUSG00000020723	-1.20934	3.37823	13.9775	0.000185013	0.000482597	304.333	178.333	430.333	Cacng4	calcium channel, voltage-dependent, gamma subunit 4 [Source:MGI Symbol;Acc:MGI:1859167]
ENSMUSG00000023456	-1.20889	8.55088	29.6722	5.12e-08	2.33e-07	11216.5	6859	15574	Tpi1	triosephosphate isomerase 1 [Source:MGI Symbol;Acc:MGI:98797]
ENSMUSG00000042439	-1.20861	5.13834	30.5393	3.27e-08	1.53e-07	1066.83	644.667	1489	Zfp532	zinc finger protein 532 [Source:MGI Symbol;Acc:MGI:3036282]
ENSMUSG00000040841	-1.20847	2.26867	14.0227	0.000180618	0.000471585	144	87	201	Six5	sine oculis-related homeobox 5 [Source:MGI Symbol;Acc:MGI:106220]
ENSMUSG00000063663	-1.20798	6.03658	38.5139	5.44e-10	3.24e-09	1962.5	1175	2750	Brwd3	bromodomain and WD repeat domain containing 3 [Source:MGI Symbol;Acc:MGI:3029414]
ENSMUSG00000032624	-1.20781	6.17316	25.494	4.44e-07	1.78e-06	2165	1375.33	2954.67	Eml4	echinoderm microtubule associated protein like 4 [Source:MGI Symbol;Acc:MGI:1926048]
ENSMUSG00000026708	-1.20771	3.75964	25.5002	4.42e-07	1.78e-06	408.833	247.333	570.333	Cenpl	centromere protein L [Source:MGI Symbol;Acc:MGI:1917704]
ENSMUSG00000031546	-1.20735	5.92194	48.2374	3.78e-12	2.9e-11	1837.67	1110.67	2564.67	Gins4	GINS complex subunit 4 (Sld5 homolog) [Source:MGI Symbol;Acc:MGI:1923847]
ENSMUSG00000051855	-1.20732	7.07563	21.2797	3.97e-06	1.38e-05	4211.5	2468	5955	Mest	mesoderm specific transcript [Source:MGI Symbol;Acc:MGI:96968]
ENSMUSG00000025871	-1.2059	6.41553	47.3085	6.06e-12	4.57e-11	2588.33	1565.33	3611.33	4833439L19Rik	RIKEN cDNA 4833439L19 gene [Source:MGI Symbol;Acc:MGI:1921162]
ENSMUSG00000021400	-1.20524	4.15153	18.0872	2.11e-05	6.47e-05	537.167	326	748.333	Wrnip1	Werner helicase interacting protein 1 [Source:MGI Symbol;Acc:MGI:1926153]
ENSMUSG00000036833	-1.20466	3.59455	18.7707	1.47e-05	4.65e-05	364.333	220.333	508.333	Pnpla7	patatin-like phospholipase domain containing 7 [Source:MGI Symbol;Acc:MGI:2385325]
ENSMUSG00000100153	-1.2037	2.20199	11.1705	0.000831105	0.00191044	137.5	83	192	Gm5601	predicted pseudogene 5601 [Source:MGI Symbol;Acc:MGI:3647492]
ENSMUSG00000029084	-1.20276	2.7715	9.35101	0.00222863	0.00471883	204.333	124.333	284.333	Cd38	CD38 antigen [Source:MGI Symbol;Acc:MGI:107474]
ENSMUSG00000042386	-1.20242	5.70199	51.8185	6.09e-13	5.09e-12	1577.5	955.667	2199.33	Tex13b	testis expressed 13B [Source:MGI Symbol;Acc:MGI:1890544]
ENSMUSG00000007050	-1.20225	5.47327	45.1475	1.83e-11	1.3e-10	1346	815.333	1876.67	Lsm2	LSM2 homolog, U6 small nuclear RNA and mRNA degradation associated [Source:MGI Symbol;Acc:MGI:90676]
ENSMUSG00000022142	-1.20219	7.13168	50.069	1.48e-12	1.19e-11	4254	2577.33	5930.67	Nup155	nucleoporin 155 [Source:MGI Symbol;Acc:MGI:2181182]
ENSMUSG00000021646	-1.20218	4.02707	23.1372	1.51e-06	5.57e-06	492	297.667	686.333	Mccc2	methylcrotonoyl-Coenzyme A carboxylase 2 (beta) [Source:MGI Symbol;Acc:MGI:1925288]
ENSMUSG00000046324	-1.20198	8.16028	27.8858	1.29e-07	5.57e-07	8666.83	5339.33	11994.3	Ermp1	endoplasmic reticulum metallopeptidase 1 [Source:MGI Symbol;Acc:MGI:106250]
ENSMUSG00000026662	-1.20161	6.07072	43.8636	3.52e-11	2.42e-10	2037.67	1235	2840.33	Sephs1	selenophosphate synthetase 1 [Source:MGI Symbol;Acc:MGI:1923580]
ENSMUSG00000048007	-1.20105	5.40402	42.4763	7.15e-11	4.76e-10	1282.83	777.667	1788	Timm8a1	translocase of inner mitochondrial membrane 8A1 [Source:MGI Symbol;Acc:MGI:1353433]
ENSMUSG00000066551	-1.20088	7.91783	38.3375	5.95e-10	3.53e-09	7337.5	4448.33	10226.7	Hmgb1	high mobility group box 1 [Source:MGI Symbol;Acc:MGI:96113]
ENSMUSG00000053553	-1.20039	4.93714	31.1876	2.34e-08	1.12e-07	927.333	562	1292.67	3110082I17Rik	RIKEN cDNA 3110082I17 gene [Source:MGI Symbol;Acc:MGI:1920462]
ENSMUSG00000060743	-1.19957	7.29461	56.349	6.07e-14	5.64e-13	4762.83	2889.33	6636.33	H3f3a	H3 histone, family 3A [Source:MGI Symbol;Acc:MGI:1097686]
ENSMUSG00000021144	-1.19837	6.61957	45.6861	1.39e-11	1e-10	2982	1810	4154	Mta1	metastasis associated 1 [Source:MGI Symbol;Acc:MGI:2150037]
ENSMUSG00000032937	-1.19826	1.04597	8.96041	0.00275893	0.00573047	60.5	36.6667	84.3333	Fshr	follicle stimulating hormone receptor [Source:MGI Symbol;Acc:MGI:95583]
ENSMUSG00000063015	-1.19823	6.91746	55.7844	8.09e-14	7.45e-13	3666.67	2225.67	5107.67	Ccni	cyclin I [Source:MGI Symbol;Acc:MGI:1341077]
ENSMUSG00000040728	-1.19722	6.1494	24.6704	6.8e-07	2.65e-06	2139.17	1403	2875.33	Esrp1	epithelial splicing regulatory protein 1 [Source:MGI Symbol;Acc:MGI:1917326]
ENSMUSG00000024805	-1.19647	5.61148	35.0673	3.19e-09	1.72e-08	1548.33	919.333	2177.33	Pcgf5	polycomb group ring finger 5 [Source:MGI Symbol;Acc:MGI:1923505]
ENSMUSG00000022360	-1.19633	6.58261	35.1511	3.05e-09	1.65e-08	2825.5	1681	3970	Atad2	ATPase family, AAA domain containing 2 [Source:MGI Symbol;Acc:MGI:1917722]
ENSMUSG00000001576	-1.19572	5.05105	34.1653	5.06e-09	2.66e-08	1003.83	610	1397.67	Ergic1	endoplasmic reticulum-golgi intermediate compartment (ERGIC) 1 [Source:MGI Symbol;Acc:MGI:1914708]
ENSMUSG00000040502	-1.19525	4.31684	26.6306	2.46e-07	1.02e-06	602.5	366.333	838.667	2009-03-01	membrane-associated ring finger (C3HC4) 9 [Source:MGI Symbol;Acc:MGI:2446144]
ENSMUSG00000031458	-1.19461	4.41423	28.6813	8.53e-08	3.78e-07	644.833	392	897.667	Coprs	coordinator of PRMT5, differentiation stimulator [Source:MGI Symbol;Acc:MGI:1913673]
ENSMUSG00000066724	-1.19454	1.36609	8.69181	0.00319643	0.00655267	76.1667	46.3333	106	Gm10175	predicted gene 10175 [Source:MGI Symbol;Acc:MGI:3704287]
ENSMUSG00000039810	-1.19437	3.1406	17.9871	2.22e-05	6.8e-05	265.5	161.333	369.667	Zc3h10	zinc finger CCCH type containing 10 [Source:MGI Symbol;Acc:MGI:2143670]
ENSMUSG00000078776	-1.19414	0.520339	5.22193	0.0223038	0.0381263	41.6667	25.3333	58	9530053A07Rik	RIKEN cDNA 9530053A07 gene [Source:MGI Symbol;Acc:MGI:2442118]
ENSMUSG00000020180	-1.19366	7.20925	51.5569	6.96e-13	5.78e-12	4489.17	2731.33	6247	Snrpd3	small nuclear ribonucleoprotein D3 [Source:MGI Symbol;Acc:MGI:1914582]
ENSMUSG00000020121	-1.19325	5.65288	25.0479	5.59e-07	2.21e-06	1560	938.333	2181.67	Srgap1	SLIT-ROBO Rho GTPase activating protein 1 [Source:MGI Symbol;Acc:MGI:2152936]
ENSMUSG00000009145	-1.19265	2.05252	10.7256	0.00105661	0.00238225	123.833	75.3333	172.333	Dqx1	DEAQ RNA-dependent ATPase [Source:MGI Symbol;Acc:MGI:2136388]
ENSMUSG00000018651	-1.19248	5.0839	31.3397	2.17e-08	1.04e-07	1024.67	625.667	1423.67	Tada2a	transcriptional adaptor 2A [Source:MGI Symbol;Acc:MGI:2144471]
ENSMUSG00000072476	-1.19064	1.33345	8.96003	0.0027595	0.00573077	74.3333	45	103.667	Gm9008	predicted pseudogene 9008 [Source:MGI Symbol;Acc:MGI:3644000]
ENSMUSG00000038622	-1.19008	3.61771	21.8956	2.88e-06	1.02e-05	370.167	225.333	515	Med30	mediator complex subunit 30 [Source:MGI Symbol;Acc:MGI:1917040]
ENSMUSG00000047044	-1.19007	5.10395	29.7265	4.98e-08	2.27e-07	1041.5	634.667	1448.33	D030056L22Rik	RIKEN cDNA D030056L22 gene [Source:MGI Symbol;Acc:MGI:3583960]
ENSMUSG00000021661	-1.18976	4.08818	24.8369	6.24e-07	2.45e-06	514.167	313.333	715	Ankra2	ankyrin repeat, family A (RFXANK-like), 2 [Source:MGI Symbol;Acc:MGI:1915808]
ENSMUSG00000046058	-1.18939	2.60115	12.2886	0.000455727	0.00110146	182	111	253	Eid2	EP300 interacting inhibitor of differentiation 2 [Source:MGI Symbol;Acc:MGI:2681174]
ENSMUSG00000021474	-1.18921	6.76278	48.9813	2.58e-12	2.02e-11	3293.5	2007.67	4579.33	Sfxn1	sideroflexin 1 [Source:MGI Symbol;Acc:MGI:2137677]
ENSMUSG00000028243	-1.18806	2.91748	16.4774	4.92e-05	0.000141582	227.333	138.667	316	Ubxn2b	UBX domain protein 2B [Source:MGI Symbol;Acc:MGI:1915303]
ENSMUSG00000055184	-1.18721	3.08151	9.71036	0.00183232	0.00394765	258.667	177.667	339.667	Fam72a	family with sequence similarity 72, member A [Source:MGI Symbol;Acc:MGI:1919669]
ENSMUSG00000022561	-1.18714	5.76593	46.7867	7.91e-12	5.9e-11	1649.17	1006.33	2292	Gpaa1	GPI anchor attachment protein 1 [Source:MGI Symbol;Acc:MGI:1202392]
ENSMUSG00000037894	-1.18651	8.56324	38.8148	4.66e-10	2.8e-09	11478.5	7007.33	15949.7	H2afz	H2A histone family, member Z [Source:MGI Symbol;Acc:MGI:1888388]
ENSMUSG00000062995	-1.18625	2.3248	11.5333	0.000683598	0.0015988	149.833	91.3333	208.333	Ica1	islet cell autoantigen 1 [Source:MGI Symbol;Acc:MGI:96391]
ENSMUSG00000059674	-1.18622	4.09306	21.9278	2.83e-06	1.01e-05	521.833	316.667	727	Cdh24	cadherin-like 24 [Source:MGI Symbol;Acc:MGI:1928330]
ENSMUSG00000069727	-1.18575	3.35655	16.5159	4.82e-05	0.000138907	308.5	188	429	Zfp975	zinc finger protein 975 [Source:MGI Symbol;Acc:MGI:3648690]
ENSMUSG00000039842	-1.18307	5.59884	31.0518	2.51e-08	1.2e-07	1439.17	867	2011.33	Mcph1	microcephaly, primary autosomal recessive 1 [Source:MGI Symbol;Acc:MGI:2443308]
ENSMUSG00000029471	-1.18298	4.09852	22.9312	1.68e-06	6.16e-06	517.833	316.667	719	Camkk2	calcium/calmodulin-dependent protein kinase kinase 2, beta [Source:MGI Symbol;Acc:MGI:2444812]
ENSMUSG00000027660	-1.18075	5.95324	43.1168	5.16e-11	3.49e-10	1878.33	1150	2606.67	Skil	SKI-like [Source:MGI Symbol;Acc:MGI:106203]
ENSMUSG00000020527	-1.17814	6.01027	32.4648	1.21e-08	6.02e-08	1930.5	1222.67	2638.33	Myo19	myosin XIX [Source:MGI Symbol;Acc:MGI:1913446]
ENSMUSG00000022607	-1.17776	7.36211	40.6197	1.85e-10	1.17e-09	4990.83	3059.33	6922.33	Ptk2	PTK2 protein tyrosine kinase 2 [Source:MGI Symbol;Acc:MGI:95481]
ENSMUSG00000012483	-1.17587	3.80481	19.4591	1.03e-05	3.34e-05	422	258.667	585.333	Rpa3	replication protein A3 [Source:MGI Symbol;Acc:MGI:1915490]
ENSMUSG00000042367	-1.17566	8.01085	20.529	5.87e-06	1.99e-05	7612.5	4715	10510	Gjb3	gap junction protein, beta 3 [Source:MGI Symbol;Acc:MGI:95721]
[truncated: 1,971 more rows]

## Sheet: Sheet1
ENSMUSG00000045078	Rnf216
ENSMUSG00000005899	Smpd4
ENSMUSG00000028677	Rnf220
ENSMUSG00000024271	Elp2
ENSMUSG00000001767	Crnkl1
ENSMUSG00000034560	Washc4
ENSMUSG00000035227	Spcs2
ENSMUSG00000031605	Klhl2
ENSMUSG00000074698	Csnk2a1
ENSMUSG00000010608	Rbm25
ENSMUSG00000037236	Matr3
ENSMUSG00000005698	Ctcf
ENSMUSG00000024026	Glo1
ENSMUSG00000022407	Adsl
ENSMUSG00000029480	Dhx37
ENSMUSG00000020220	Vps13d
ENSMUSG00000038696	Mapkap1
ENSMUSG00000029169	Dhx15
ENSMUSG00000028729	Ebna1bp2
ENSMUSG00000039849	Pcif1
ENSMUSG00000022553	Maf1
ENSMUSG00000025577	Cbx2
ENSMUSG00000053801	Grwd1
ENSMUSG00000053510	Nrd1
ENSMUSG00000079184	Mphosph8
ENSMUSG00000032293	Ireb2
ENSMUSG00000025580	Eif4a3
ENSMUSG00000032582	Rbm6
ENSMUSG00000002833	Hdgfl2
ENSMUSG00000026019	Wdr12
ENSMUSG00000024312	Wdr46
ENSMUSG00000002319	Ipo4
ENSMUSG00000068039	Tcp1
ENSMUSG00000034681	Rnps1
ENSMUSG00000037570	Mcrs1
ENSMUSG00000032215	Rsl24d1
ENSMUSG00000005299	Letm1
ENSMUSG00000028577	Plaa
ENSMUSG00000028790	Khdrbs1
ENSMUSG00000004667	Polr2e
ENSMUSG00000026020	Nop58
ENSMUSG00000079215	Zfp664
ENSMUSG00000002496	Tsc2
ENSMUSG00000021244	Ylpm1
ENSMUSG00000006932	Ctnnb1
ENSMUSG00000069565	Dazap1
ENSMUSG00000030216	Wbp11
ENSMUSG00000035401	Emsy
ENSMUSG00000029387	Gtf2h3
ENSMUSG00000024970	AI846148
ENSMUSG00000025613	Cct8
ENSMUSG00000039067	Psmd7
ENSMUSG00000029629	Phf14
ENSMUSG00000030629	Zfand6
ENSMUSG00000041638	Gcn1l1
ENSMUSG00000020088	Sar1a
ENSMUSG00000022241	Tars
ENSMUSG00000019373	Cops3
ENSMUSG00000027193	Api5
ENSMUSG00000000134	Tfe3
ENSMUSG00000032109	Nlrx1
ENSMUSG00000046897	Zfp740
ENSMUSG00000021134	Srsf5
ENSMUSG00000032126	Hmbs
ENSMUSG00000005442	Cic
ENSMUSG00000026827	Gpd2
ENSMUSG00000005469	Prkaca
ENSMUSG00000032536	Trak1
ENSMUSG00000022100	Xpo7
ENSMUSG00000025487	Psmd13
ENSMUSG00000051329	Nup160
ENSMUSG00000029787	Avl9
ENSMUSG00000061665	Cd2ap
ENSMUSG00000024222	Fkbp5
ENSMUSG00000063410	Stk24
ENSMUSG00000021500	Ddx46
ENSMUSG00000030795	Fus
ENSMUSG00000037339	Fam53a
ENSMUSG00000031697	Orc6
ENSMUSG00000032777	Gtf3c1
ENSMUSG00000007458	M6pr
ENSMUSG00000056076	Eif3b
ENSMUSG00000074227	Spint2
ENSMUSG00000057177	Gsk3a
ENSMUSG00000021816	Ppp3cb
ENSMUSG00000031634	Ufsp2
ENSMUSG00000022020	Naa16
ENSMUSG00000024217	Snrpc
ENSMUSG00000067995	Gtf2f2
ENSMUSG00000001524	Gtf2h4
ENSMUSG00000022255	Mtdh
ENSMUSG00000022185	Acin1
ENSMUSG00000032468	Armc8
ENSMUSG00000036327	Qsox2
ENSMUSG00000052337	Immt
ENSMUSG00000084786	Ubl5
ENSMUSG00000060601	Nr1h2
ENSMUSG00000029547	Ints1
ENSMUSG00000039512	Uhrf1bp1
ENSMUSG00000003644	Rps6ka1
ENSMUSG00000024943	Smc5
ENSMUSG00000031706	Rfx1
ENSMUSG00000034807	Colgalt1
ENSMUSG00000032059	Alg9
ENSMUSG00000025007	Aldh18a1
ENSMUSG00000004642	Slbp
ENSMUSG00000000568	Hnrnpd
ENSMUSG00000030678	Maz
ENSMUSG00000056851	Pcbp2
ENSMUSG00000029147	Ppm1g
ENSMUSG00000026349	Ccnt2
ENSMUSG00000030201	Lrp6
ENSMUSG00000070697	Utp3
ENSMUSG00000020079	Supv3l1
ENSMUSG00000036112	Metap2
ENSMUSG00000042308	Setd1a
ENSMUSG00000026082	Rev1
ENSMUSG00000027498	Cstf1
ENSMUSG00000007880	Arid1a
ENSMUSG00000021796	Bmpr1a
ENSMUSG00000031533	Mrps31
ENSMUSG00000029684	Wasl
ENSMUSG00000020783	Ncbp3
ENSMUSG00000038116	Phf20
ENSMUSG00000038542	Pcid2
ENSMUSG00000020372	Rack1
ENSMUSG00000023723	Mrps23
ENSMUSG00000025781	Atp5c1
ENSMUSG00000030983	Bccip
ENSMUSG00000063696	Gm8730
ENSMUSG00000020128	Vps54
ENSMUSG00000038520	Tbc1d17
ENSMUSG00000044627	Swi5
ENSMUSG00000004677	Myo9b
ENSMUSG00000047466	8030462N17Rik
ENSMUSG00000035575	Utp6
ENSMUSG00000030846	Tial1
ENSMUSG00000047832	Cdca4
ENSMUSG00000028673	Fuca1
ENSMUSG00000004865	Srpk1
ENSMUSG00000031787	Katnb1
ENSMUSG00000001424	Snd1
ENSMUSG00000024384	Iws1
ENSMUSG00000042055	Wdr11
ENSMUSG00000026411	Tmem9
ENSMUSG00000019578	Ubxn6
ENSMUSG00000030138	Bms1
ENSMUSG00000027180	Fbxo3
ENSMUSG00000020516	Rps6kb1
ENSMUSG00000003352	Cacnb3
ENSMUSG00000036438	Calm2
ENSMUSG00000071652	Ints5
ENSMUSG00000038563	Efl1
ENSMUSG00000005881	Ergic3
ENSMUSG00000028107	Tars2
ENSMUSG00000052296	Ppp6r1
ENSMUSG00000020130	Tbc1d15
ENSMUSG00000015656	Hspa8
ENSMUSG00000038371	Sbf2
ENSMUSG00000073600	Prob1
ENSMUSG00000026484	Rnf2
ENSMUSG00000031996	Aplp2
ENSMUSG00000037552	Plekhg2
ENSMUSG00000038658	Ric1
ENSMUSG00000064037	Gpn1
ENSMUSG00000024817	Uhrf2
ENSMUSG00000026643	Nmt2
ENSMUSG00000031370	Zrsr2
ENSMUSG00000057230	Aak1
ENSMUSG00000053838	Nudcd3
ENSMUSG00000025137	Pcyt2
ENSMUSG00000032594	Ip6k1
ENSMUSG00000056167	Cnot10
ENSMUSG00000045409	Trim39
ENSMUSG00000062169	Cnih4
ENSMUSG00000031060	Rbm10
ENSMUSG00000074358	Ccdc61
ENSMUSG00000020739	Nup85
ENSMUSG00000033396	Spg11
ENSMUSG00000031584	Gsr
ENSMUSG00000040661	Rad54l2
ENSMUSG00000058638	Zfp110
ENSMUSG00000037103	Dcaf15
ENSMUSG00000038000	Acd
ENSMUSG00000024843	Chka
ENSMUSG00000031065	Cdk16
ENSMUSG00000060216	Arrb2
ENSMUSG00000025533	Asl
ENSMUSG00000021993	Mipep
ENSMUSG00000016308	Ube2a
ENSMUSG00000018669	Cdk5rap3
ENSMUSG00000000751	Rpa1
ENSMUSG00000028138	Adh5
ENSMUSG00000030512	Snrpa1
ENSMUSG00000020056	Washc3
ENSMUSG00000000056	Narf
ENSMUSG00000022404	Slc25a17
ENSMUSG00000026240	Cops7b
ENSMUSG00000019863	Qrsl1
ENSMUSG00000022620	Arsa
ENSMUSG00000003437	Paf1
ENSMUSG00000037058	Paip2
ENSMUSG00000066148	Prpf4
ENSMUSG00000048758	Rpl29
ENSMUSG00000003360	Ddx23
ENSMUSG00000022849	Hspbap1
ENSMUSG00000022533	Atp13a3
ENSMUSG00000021660	Btf3
ENSMUSG00000024098	Twsg1
ENSMUSG00000018569	Cldn7
ENSMUSG00000037295	Ldlrap1
ENSMUSG00000027424	Mgme1
ENSMUSG00000036752	Tubb4b
ENSMUSG00000068749	Psma5
ENSMUSG00000031928	Mre11a
ENSMUSG00000036180	Gatad2a
ENSMUSG00000030127	Cops7a
ENSMUSG00000057440	Mpp7
ENSMUSG00000032407	U2surp
ENSMUSG00000062270	Morf4l1
ENSMUSG00000041453	Rpl21
ENSMUSG00000019979	Apaf1
ENSMUSG00000001383	Zmat2
ENSMUSG00000022752	Tomm70a
ENSMUSG00000003813	Rad23a
ENSMUSG00000024422	Dhx16
ENSMUSG00000028657	Ppt1
ENSMUSG00000022019	Tdrd3
ENSMUSG00000022476	Polr3h
ENSMUSG00000008668	Rps18
ENSMUSG00000042216	Sgsm1
ENSMUSG00000033417	Cacul1
ENSMUSG00000038342	Mlxip
ENSMUSG00000071660	Ttc9c
ENSMUSG00000068391	Chrac1
ENSMUSG00000032046	Abhd12
ENSMUSG00000079641	Rpl39
ENSMUSG00000078789	Dph1
ENSMUSG00000021713	Ppwd1
ENSMUSG00000031917	Nip7
ENSMUSG00000043716	Rpl7
ENSMUSG00000032563	Mrpl3
ENSMUSG00000023939	Mrpl14
ENSMUSG00000022637	Cblb
ENSMUSG00000028478	Clta
ENSMUSG00000040043	Rbms2
ENSMUSG00000029763	Exoc4
ENSMUSG00000034032	Rpap1
ENSMUSG00000018209	Stk4
ENSMUSG00000016253	Nelfcd
ENSMUSG00000040586	Ofd1
ENSMUSG00000066900	Suds3
ENSMUSG00000047613	A430005L14Rik
ENSMUSG00000024037	Wdr4
ENSMUSG00000037149	Ddx1
ENSMUSG00000040321	Zfp770
ENSMUSG00000001786	Fbxo7
ENSMUSG00000028851	Nudc
ENSMUSG00000061119	Prcp
ENSMUSG00000031320	Rps4x
ENSMUSG00000040997	Abhd4
ENSMUSG00000060121	Gemin2
ENSMUSG00000049739	Zfp646
ENSMUSG00000031813	Mvb12a
ENSMUSG00000022972	1110004E09Rik
ENSMUSG00000004568	Arhgef18
ENSMUSG00000044533	Rps2
ENSMUSG00000021494	Ddx41
ENSMUSG00000003873	Bax
ENSMUSG00000047888	Tnrc6b
ENSMUSG00000079658	Eloc
ENSMUSG00000026806	Ddx31
ENSMUSG00000027710	Acad9
ENSMUSG00000054405	Dnajc8
ENSMUSG00000037204	Atg101
ENSMUSG00000018425	Dhx40
ENSMUSG00000037514	Pank2
ENSMUSG00000061024	Rrs1
ENSMUSG00000001774	Chordc1
ENSMUSG00000047022	Mipol1
ENSMUSG00000033581	Igf2bp2
ENSMUSG00000001056	Nhp2
ENSMUSG00000003235	Eif2b5
ENSMUSG00000028248	Pnisr
ENSMUSG00000014859	E2f4
ENSMUSG00000038279	Nop2
ENSMUSG00000062202	Btbd9
ENSMUSG00000037461	Ints7
ENSMUSG00000019432	Ddx39b
ENSMUSG00000019794	Katna1
ENSMUSG00000019988	Nedd1
ENSMUSG00000031617	Tmem184c
ENSMUSG00000041881	Ndufa7
ENSMUSG00000042541	Sem1
ENSMUSG00000070923	Klhl9
ENSMUSG00000013858	Tmem259
ENSMUSG00000037286	Stag1
ENSMUSG00000000439	Mkrn2
ENSMUSG00000055436	Srsf11
ENSMUSG00000008763	Man1a2
ENSMUSG00000042447	Mios
ENSMUSG00000027679	Dnajc19
ENSMUSG00000021807	Rtraf
ENSMUSG00000074994	Qser1
ENSMUSG00000031171	Ftsj1
ENSMUSG00000078908	Mon1b
ENSMUSG00000026617	Bpnt1
ENSMUSG00000032498	Mlh1
ENSMUSG00000057551	Zfp317
ENSMUSG00000031922	Cep57
ENSMUSG00000021431	Snrnp48
ENSMUSG00000029191	Rfc1
ENSMUSG00000081684	Rps2-ps13
ENSMUSG00000034867	Ankrd27
ENSMUSG00000024769	Cdc42bpg
ENSMUSG00000005481	Ddx39
ENSMUSG00000051853	Arf3
ENSMUSG00000008976	Gabpa
ENSMUSG00000009894	Snap47
ENSMUSG00000005378	Bud23
ENSMUSG00000071644	Eef1g
ENSMUSG00000059439	Bcas3
ENSMUSG00000027282	Mtch2
ENSMUSG00000040687	Madd
ENSMUSG00000028861	Mrps15
ENSMUSG00000021222	Dcaf4
ENSMUSG00000055013	Agap1
ENSMUSG00000027207	Galk2
ENSMUSG00000028495	Rps6
ENSMUSG00000039901	9130011E15Rik
ENSMUSG00000047675	Rps8
ENSMUSG00000055531	Cpsf6
ENSMUSG00000004100	Ppan
ENSMUSG00000061607	Mdc1
ENSMUSG00000025280	Polr3a
ENSMUSG00000055491	Pprc1
ENSMUSG00000062328	Rpl17
ENSMUSG00000026455	Klhl12
ENSMUSG00000018428	Akap1
ENSMUSG00000029070	Mxra8
ENSMUSG00000021193	Pitrm1
ENSMUSG00000066735	Vkorc1l1
ENSMUSG00000067722	BC003965
ENSMUSG00000034254	Agpat1
ENSMUSG00000027823	Gmps
ENSMUSG00000063236	1110038F14Rik
ENSMUSG00000027968	Larp7
ENSMUSG00000063801	Ap3s2
ENSMUSG00000024999	Noc3l
ENSMUSG00000054874	Pcnx3
ENSMUSG00000067148	Polr1c
ENSMUSG00000064341	mt-Nd1
ENSMUSG00000047260	Emc6
ENSMUSG00000028633	Ctps
ENSMUSG00000026972	Arrdc1
ENSMUSG00000045100	Slc25a26
ENSMUSG00000036678	Aaas
ENSMUSG00000016018	Skiv2l2
ENSMUSG00000021952	Xpo4
ENSMUSG00000029366	Dck
ENSMUSG00000020770	Unk
ENSMUSG00000027222	Pex16
ENSMUSG00000070953	Rabepk
ENSMUSG00000053436	Mapk14
ENSMUSG00000024369	Nelfe
ENSMUSG00000028180	Zranb2
ENSMUSG00000010057	Nprl2
ENSMUSG00000059005	Hnrnpa3
ENSMUSG00000039100	2006-03-01
ENSMUSG00000066571	4931406P16Rik
ENSMUSG00000052005	Gm9864
ENSMUSG00000007892	Rplp1
ENSMUSG00000031231	Cox7b
ENSMUSG00000028690	Mmachc
ENSMUSG00000057858	Fam204a
ENSMUSG00000018001	Cyth3
ENSMUSG00000075229	Ccdc58
ENSMUSG00000062797	Hikeshi
ENSMUSG00000074607	Tox2
ENSMUSG00000022160	Mettl3
ENSMUSG00000006526	Tmem110
ENSMUSG00000079259	Trim71
ENSMUSG00000073684	Faap20
ENSMUSG00000042328	Hps4
ENSMUSG00000039735	Fnbp1l
ENSMUSG00000030750	Nsmce1
ENSMUSG00000032220	Myo1e
ENSMUSG00000042705	Commd10
ENSMUSG00000046691	Chtf8
ENSMUSG00000024309	Pfdn6
ENSMUSG00000004561	Mettl17
ENSMUSG00000052533	Nup188
ENSMUSG00000038462	Uqcrfs1
ENSMUSG00000026655	Fam107b
ENSMUSG00000042831	Alkbh6
ENSMUSG00000019792	Trmt11
ENSMUSG00000031555	Adam9
ENSMUSG00000060038	Dhps
ENSMUSG00000043866	Taf10
ENSMUSG00000033819	Ppp1r16a
ENSMUSG00000026575	Nme7
ENSMUSG00000062006	Rpl34
ENSMUSG00000061360	Phf5a
ENSMUSG00000038518	Jarid2
ENSMUSG00000017550	Atad5
ENSMUSG00000002409	Dyrk1b
ENSMUSG00000028700	Pomgnt1
ENSMUSG00000014426	Map3k4
ENSMUSG00000034928	Rnf44
ENSMUSG00000028882	Ppp1r8
ENSMUSG00000031851	Ntpcr
ENSMUSG00000036989	Trim3
ENSMUSG00000050390	C77080
ENSMUSG00000051234	Rnf7
ENSMUSG00000021767	Kat6b
ENSMUSG00000041734	Kirrel
ENSMUSG00000016946	Kctd5
ENSMUSG00000020863	Luc7l3
ENSMUSG00000024472	Dcp2
ENSMUSG00000020048	Hsp90b1
ENSMUSG00000026917	Wdr5
ENSMUSG00000071650	Ganab
ENSMUSG00000030881	Arfip2
ENSMUSG00000062822	4833420G17Rik
ENSMUSG00000029455	Aldh2
ENSMUSG00000017421	Zfp207
ENSMUSG00000032232	Cgnl1
ENSMUSG00000021775	Nr1d2
ENSMUSG00000028334	Nans
ENSMUSG00000018377	Vezf1
ENSMUSG00000073702	Rpl31
ENSMUSG00000074277	Phldb3
ENSMUSG00000025995	Wdr75
ENSMUSG00000022702	Hira
ENSMUSG00000005225	Plekha8
ENSMUSG00000112825	Gm9118
ENSMUSG00000078427	Sarnp
ENSMUSG00000034194	R3hcc1
ENSMUSG00000033016	Nfatc1
ENSMUSG00000038291	Snx25
ENSMUSG00000011256	Adam19
ENSMUSG00000030814	Bcl7c
ENSMUSG00000054199	Gon4l
ENSMUSG00000073609	D2hgdh
ENSMUSG00000020572	Nampt
ENSMUSG00000001829	Clpb
ENSMUSG00000026701	Prdx6
ENSMUSG00000032047	Acat1
ENSMUSG00000044452	Zfp507
ENSMUSG00000032399	Rpl4
ENSMUSG00000025474	Tubgcp2
ENSMUSG00000042572	Ube2q1
ENSMUSG00000020649	Rrm2
ENSMUSG00000034189	Hsdl1
ENSMUSG00000033032	Afap1l1
ENSMUSG00000020474	Polm
ENSMUSG00000027176	Cstf3
ENSMUSG00000022571	Pycrl
ENSMUSG00000041035	Gm17018
ENSMUSG00000025817	Nudt5
ENSMUSG00000009406	Elk1
ENSMUSG00000029430	Ran
ENSMUSG00000027573	Gid8
ENSMUSG00000049580	Tsku
ENSMUSG00000031839	Hsbp1
ENSMUSG00000018974	Sart3
ENSMUSG00000034453	Polr3b
ENSMUSG00000031669	Gins3
ENSMUSG00000028136	Snx27
ENSMUSG00000029389	Ddx55
ENSMUSG00000039329	Tex19.1
ENSMUSG00000020075	Ddx21
ENSMUSG00000048756	Foxo3
ENSMUSG00000028948	Nol9
ENSMUSG00000024780	Cdc37l1
ENSMUSG00000009555	Cdk9
ENSMUSG00000055660	Mettl4
ENSMUSG00000096768	Gm47283
ENSMUSG00000012848	Rps5
ENSMUSG00000020515	Cnot8
ENSMUSG00000038525	Armc10
ENSMUSG00000028822	Tmem50a
ENSMUSG00000059811	Atl2
ENSMUSG00000029326	Enoph1
ENSMUSG00000031832	Taf1c
ENSMUSG00000027635	Dsn1
ENSMUSG00000018585	Atox1
ENSMUSG00000017176	Nt5c3b
ENSMUSG00000031585	Gtf2e2
ENSMUSG00000031568	Rwdd4a
ENSMUSG00000035242	Oaz1
ENSMUSG00000033434	Gtpbp6
ENSMUSG00000031591	Asah1
ENSMUSG00000030007	Cct7
ENSMUSG00000023961	Enpp4
ENSMUSG00000024588	Fech
ENSMUSG00000061393	Acvr2b
ENSMUSG00000027580	Helz2
ENSMUSG00000050377	Il31ra
ENSMUSG00000041236	Vps41
ENSMUSG00000009927	Rps25
ENSMUSG00000038902	Pogz
ENSMUSG00000071533	Pcnp
ENSMUSG00000021771	Vdac2
ENSMUSG00000032030	Cul5
ENSMUSG00000005846	Rsl1d1
ENSMUSG00000039660	Spout1
ENSMUSG00000042747	Krtcap2
ENSMUSG00000031878	Nae1
ENSMUSG00000063334	Krr1
ENSMUSG00000028962	Slc4a2
ENSMUSG00000000308	Ckmt1
ENSMUSG00000029559	2210016L21Rik
ENSMUSG00000024370	Cdc23
ENSMUSG00000067288	Rps28
ENSMUSG00000033444	Specc1l
ENSMUSG00000059939	9430015G10Rik
ENSMUSG00000020883	Fbxl20
ENSMUSG00000011158	Brf1
ENSMUSG00000043483	Gm6863
ENSMUSG00000102869	2900097C17Rik
ENSMUSG00000038900	Rpl12
ENSMUSG00000030400	Ercc2
ENSMUSG00000045038	Prkce
ENSMUSG00000023908	Pkmyt1
ENSMUSG00000061028	Clasrp
ENSMUSG00000031311	Nono
ENSMUSG00000064128	Cenpj
ENSMUSG00000020608	Smc6
ENSMUSG00000028609	Magoh
ENSMUSG00000006281	Tep1
ENSMUSG00000036249	Rbm43
ENSMUSG00000018583	G3bp1
ENSMUSG00000049517	Rps23
ENSMUSG00000027641	Rbl1
ENSMUSG00000030697	Ppp4c
ENSMUSG00000018446	C1qbp
ENSMUSG00000024170	Telo2
ENSMUSG00000028953	Abcf2
ENSMUSG00000021639	Gtf2h2
ENSMUSG00000031959	Wdr59
ENSMUSG00000028331	Trmo
ENSMUSG00000044037	Als2cl
ENSMUSG00000038695	Josd2
ENSMUSG00000027185	Nat10
ENSMUSG00000031833	Mast3
ENSMUSG00000034064	Poglut1
ENSMUSG00000018909	Arrb1
ENSMUSG00000035266	Helq
ENSMUSG00000018415	Gid4
ENSMUSG00000032300	1700017B05Rik
ENSMUSG00000038708	Golga4
ENSMUSG00000030718	Ppme1
ENSMUSG00000008683	Rps15a
ENSMUSG00000022453	Naga
ENSMUSG00000039068	Zzz3
ENSMUSG00000024188	Luc7l
ENSMUSG00000032478	Nme6
ENSMUSG00000027552	E2f5
ENSMUSG00000061479	Snrpa
ENSMUSG00000026843	Fubp3
ENSMUSG00000028911	Srsf4
ENSMUSG00000025178	Pi4k2a
ENSMUSG00000061330	Gm6436
ENSMUSG00000031157	Pqbp1
ENSMUSG00000028809	Srrm1
ENSMUSG00000021681	Aggf1
ENSMUSG00000050244	Heatr1
ENSMUSG00000037808	Fam76b
ENSMUSG00000054519	Zfp867
ENSMUSG00000030619	Eed
ENSMUSG00000036825	Ssx2ip
ENSMUSG00000041189	Chrnb1
ENSMUSG00000027637	1110008F13Rik
ENSMUSG00000058558	Rpl5
ENSMUSG00000063480	Snu13
ENSMUSG00000042389	Tsen2
ENSMUSG00000004264	Phb2
ENSMUSG00000057113	Npm1
ENSMUSG00000034826	Nup54
ENSMUSG00000025362	Rps26
ENSMUSG00000031781	Ciapin1
ENSMUSG00000015002	Efr3a
ENSMUSG00000062960	Kdr
ENSMUSG00000027243	Harbi1
ENSMUSG00000033543	Gtf2a2
ENSMUSG00000107383	Gm4366
ENSMUSG00000038497	Tmco3
ENSMUSG00000034462	Pkd2
ENSMUSG00000020917	Acly
ENSMUSG00000015971	Actr8
ENSMUSG00000058600	Rpl30
ENSMUSG00000053317	Sec61b
ENSMUSG00000010911	Apip
ENSMUSG00000046330	Rpl37a
ENSMUSG00000024958	Gpr137
ENSMUSG00000028902	Sf3a3
ENSMUSG00000003184	Irf3
ENSMUSG00000059323	Tonsl
ENSMUSG00000001158	Snrnp27
ENSMUSG00000051412	Vamp7
ENSMUSG00000020315	Sptbn1
ENSMUSG00000028165	Cisd2
ENSMUSG00000051790	Nlgn2
ENSMUSG00000012535	Tnpo3
ENSMUSG00000053453	Thoc7
ENSMUSG00000046364	Rpl27a
ENSMUSG00000032621	Srek1
ENSMUSG00000029817	Tra2a
ENSMUSG00000061787	Rps17
ENSMUSG00000006498	Ptbp1
ENSMUSG00000062937	Mtap
ENSMUSG00000027411	Vps16
ENSMUSG00000034575	Papd7
ENSMUSG00000093904	Tomm20
ENSMUSG00000032604	Qars
ENSMUSG00000041895	Wipi1
ENSMUSG00000030245	Golt1b
ENSMUSG00000034994	Eef2
ENSMUSG00000024580	Grpel2
ENSMUSG00000029613	Eif2ak1
ENSMUSG00000090290	Tarbp1
ENSMUSG00000039662	Icmt
ENSMUSG00000029836	Cbx3
ENSMUSG00000014496	Ankrd28
ENSMUSG00000063457	Rps15
ENSMUSG00000024556	Me2
ENSMUSG00000022671	Mzt2
ENSMUSG00000039630	Hnrnpu
ENSMUSG00000034248	Slc25a37
ENSMUSG00000027259	Adal
ENSMUSG00000028405	Aco1
ENSMUSG00000020978	Klhdc2
ENSMUSG00000041133	Smc1a
ENSMUSG00000033596	Rfwd3
ENSMUSG00000039568	Ubald1
ENSMUSG00000003380	Rabac1
ENSMUSG00000020307	Cdc34
ENSMUSG00000047749	Zc3hav1l
ENSMUSG00000018189	Uchl5
ENSMUSG00000021607	Mrpl36
ENSMUSG00000002017	Fam98a
ENSMUSG00000063052	Lrrc40
ENSMUSG00000020472	Zkscan17
ENSMUSG00000020738	Sumo2
ENSMUSG00000022704	Qtrt2
ENSMUSG00000038274	Fau
ENSMUSG00000039515	Ptpa
ENSMUSG00000060279	Ap2a1
ENSMUSG00000030924	Rexo5
ENSMUSG00000028800	Hdac1
ENSMUSG00000033955	Tnks1bp1
ENSMUSG00000024081	Cebpz
ENSMUSG00000043279	Trim56
ENSMUSG00000027601	Mtfr1
ENSMUSG00000046791	Riox1
ENSMUSG00000064264	Zfp428
ENSMUSG00000029775	Klhdc10
ENSMUSG00000013662	Atad1
ENSMUSG00000028455	Stoml2
ENSMUSG00000025260	Hsd17b10
ENSMUSG00000022992	Kansl2
ENSMUSG00000034667	Xpot
ENSMUSG00000035632	Cnot3
ENSMUSG00000002731	Prkra
ENSMUSG00000047454	Gphn
ENSMUSG00000033166	Dis3
ENSMUSG00000033701	Acbd6
ENSMUSG00000037979	Ccdc92
ENSMUSG00000087590	Epb41l4aos
ENSMUSG00000026960	Arl6ip6
ENSMUSG00000004085	Map3k20
ENSMUSG00000097119	B230354K17Rik
ENSMUSG00000021911	Parg
ENSMUSG00000019158	Tmem160
ENSMUSG00000046605	B3gntl1
ENSMUSG00000002781	Tmem143
ENSMUSG00000028274	Rngtt
ENSMUSG00000022466	Rpap3
ENSMUSG00000047412	Zbtb44
ENSMUSG00000068396	Rpl34-ps1
ENSMUSG00000027639	Samhd1
ENSMUSG00000014551	Mrps25
ENSMUSG00000042079	Hnrnpf
ENSMUSG00000024498	Tcerg1
ENSMUSG00000040521	Tsfm
ENSMUSG00000004268	Emg1
ENSMUSG00000034163	Zfc3h1
ENSMUSG00000029265	Dr1
ENSMUSG00000058704	Memo1
ENSMUSG00000027263	Tubgcp4
ENSMUSG00000040370	Etfrf1
ENSMUSG00000027671	Actl6a
ENSMUSG00000024078	Ttc27
ENSMUSG00000037071	Scd1
ENSMUSG00000008333	Snrpb2
ENSMUSG00000003316	Glg1
ENSMUSG00000024542	Cep192
ENSMUSG00000022051	Bnip3l
ENSMUSG00000021270	Hsp90aa1
ENSMUSG00000072872	Rybp
ENSMUSG00000026470	Stx6
ENSMUSG00000006442	Srm
ENSMUSG00000031983	2310022B05Rik
ENSMUSG00000078877	Gm14295
ENSMUSG00000097625	Gm26561
ENSMUSG00000024777	Ppp2r5b
ENSMUSG00000024258	Polr2d
ENSMUSG00000028453	Fancg
ENSMUSG00000015165	Hnrnpl
ENSMUSG00000022557	Bop1
ENSMUSG00000053768	Chchd3
ENSMUSG00000020956	Dtd2
ENSMUSG00000038482	Tfdp1
ENSMUSG00000068917	Clk2
ENSMUSG00000041415	Dicer1
ENSMUSG00000009079	Ewsr1
ENSMUSG00000067942	Zfp160
ENSMUSG00000028461	Ccdc107
ENSMUSG00000024515	Smad4
ENSMUSG00000062070	Pgk1
ENSMUSG00000051721	Wdcp
ENSMUSG00000020812	1810032O08Rik
ENSMUSG00000001844	Zdhhc4
ENSMUSG00000029474	Rnf34
ENSMUSG00000033773	Rpap2
ENSMUSG00000028708	Mknk1
ENSMUSG00000033526	Ppip5k1
ENSMUSG00000021692	Dimt1
ENSMUSG00000041571	Selenow
ENSMUSG00000022610	Mapk12
ENSMUSG00000029467	Atp2a2
ENSMUSG00000022403	St13
ENSMUSG00000029422	Rsrc2
ENSMUSG00000059208	Hnrnpm
ENSMUSG00000029427	Zcchc8
ENSMUSG00000006215	Zbtb17
ENSMUSG00000064326	Siva1
ENSMUSG00000079065	BC005561
ENSMUSG00000028863	Meaf6
ENSMUSG00000039156	Stim2
ENSMUSG00000009535	Rnmt
ENSMUSG00000048799	Cep120
ENSMUSG00000029250	Polr2b
ENSMUSG00000068966	Zbtb34
ENSMUSG00000014313	Cox6c
ENSMUSG00000033970	Rfc3
ENSMUSG00000022016	Akap11
ENSMUSG00000031995	St14
ENSMUSG00000066357	Wdr6
ENSMUSG00000024608	Rps14
ENSMUSG00000040387	Klhl32
ENSMUSG00000025423	Pias2
ENSMUSG00000038299	Wdr36
ENSMUSG00000033285	Wdr3
ENSMUSG00000024231	Cul2
ENSMUSG00000002963	Pnkp
ENSMUSG00000025204	Ndufb8
ENSMUSG00000015943	Bola1
ENSMUSG00000030168	Adipor2
ENSMUSG00000022770	Dlg1
ENSMUSG00000026918	Brd3
ENSMUSG00000010175	Prox1
ENSMUSG00000021003	Galc
ENSMUSG00000020766	Galk1
ENSMUSG00000040957	Cables1
ENSMUSG00000052146	Rps10
ENSMUSG00000019948	Actr6
ENSMUSG00000037351	Actr1b
ENSMUSG00000026554	Dcaf8
ENSMUSG00000025898	Cwf19l2
ENSMUSG00000064302	Clasp1
ENSMUSG00000020329	Polrmt
ENSMUSG00000039345	Mettl22
ENSMUSG00000030726	Pold3
ENSMUSG00000031778	Cx3cl1
ENSMUSG00000106714	Gm42546
ENSMUSG00000090877	Hspa1b
ENSMUSG00000034220	Gpc1
ENSMUSG00000028578	Caap1
ENSMUSG00000028710	Atpaf1
ENSMUSG00000031583	Wrn
ENSMUSG00000022559	Fbxl6
ENSMUSG00000025794	Rpl14
ENSMUSG00000025403	Shmt2
ENSMUSG00000016921	Srsf6
ENSMUSG00000005534	Insr
ENSMUSG00000003528	Slc25a1
ENSMUSG00000053289	Ddx10
ENSMUSG00000000708	Kat2b
ENSMUSG00000043535	Setx
ENSMUSG00000019947	Arid5b
ENSMUSG00000005699	Pard6a
ENSMUSG00000051950	B3glct
ENSMUSG00000031788	Kifc3
ENSMUSG00000038871	Bpgm
ENSMUSG00000004897	Hdgf
ENSMUSG00000062901	Klhl24
ENSMUSG00000035941	Ibtk
ENSMUSG00000024953	Prdx5
ENSMUSG00000020925	Ccdc43
ENSMUSG00000025027	Xpnpep1
ENSMUSG00000028098	Rnf115
ENSMUSG00000061130	Ppm1b
ENSMUSG00000068921	Dap3
ENSMUSG00000049164	Zfp518a
ENSMUSG00000037343	Taf2
ENSMUSG00000090112	Shprh
ENSMUSG00000020038	Cry1
ENSMUSG00000025290	Rps24
ENSMUSG00000001672	Marveld3
ENSMUSG00000033917	Gde1
ENSMUSG00000058886	Deaf1
ENSMUSG00000022890	Atp5j
ENSMUSG00000024902	Mrpl11
ENSMUSG00000040563	Plppr2
ENSMUSG00000028567	Txndc12
ENSMUSG00000056131	Pgm3
ENSMUSG00000002010	Idh3g
ENSMUSG00000038141	Tmem181a
ENSMUSG00000032741	Tpcn1
ENSMUSG00000020091	Eif4ebp2
ENSMUSG00000056305	Usp39
ENSMUSG00000025193	Cutc
ENSMUSG00000048039	Isg20l2
ENSMUSG00000053329	D10Jhu81e
ENSMUSG00000036403	Cep135
ENSMUSG00000041879	Ipo9
ENSMUSG00000018362	Kpna2
ENSMUSG00000025188	Hps1
ENSMUSG00000029577	Ube3b
ENSMUSG00000027803	Wwtr1
ENSMUSG00000091474	2610021A01Rik
ENSMUSG00000051427	Ccdc157
ENSMUSG00000022528	Hes1
ENSMUSG00000025485	Ric8a
ENSMUSG00000029089	5730480H06Rik
ENSMUSG00000039967	Zfp292
ENSMUSG00000037890	Wdr19
ENSMUSG00000090862	Rps13
ENSMUSG00000050628	Ubald2
ENSMUSG00000030432	Rpl28
ENSMUSG00000007827	Ankrd26
ENSMUSG00000030835	Nomo1
ENSMUSG00000097392	D930016D06Rik
ENSMUSG00000024392	Bag6
ENSMUSG00000046718	Bst2
ENSMUSG00000031578	Mak16
ENSMUSG00000038762	Abcf1
ENSMUSG00000003135	Cnot11
ENSMUSG00000035311	Gnptab
ENSMUSG00000032571	Pik3r4
ENSMUSG00000024969	Mark2
ENSMUSG00000021277	Traf3
ENSMUSG00000027287	Snap23
ENSMUSG00000029632	Ndufa4
ENSMUSG00000018012	Rac3
ENSMUSG00000025155	Dus1l
ENSMUSG00000022378	Fam49b
ENSMUSG00000023791	Pigx
ENSMUSG00000056310	Tyw1
ENSMUSG00000039917	Rhbdd2
ENSMUSG00000007610	Gtpbp3
ENSMUSG00000024614	Tmx3
ENSMUSG00000028318	Polr1e
ENSMUSG00000048997	Atxn7l2
ENSMUSG00000024601	Isoc1
ENSMUSG00000037349	Nudt22
ENSMUSG00000024425	Ndfip1
ENSMUSG00000058006	Mdn1
ENSMUSG00000031749	St3gal2
ENSMUSG00000028798	Eif3i
ENSMUSG00000044712	Slc38a6
ENSMUSG00000001016	Ilf2
ENSMUSG00000019986	Ahi1
ENSMUSG00000056917	Sipa1
ENSMUSG00000058446	Znrf2
ENSMUSG00000031783	Polr2c
ENSMUSG00000006732	Mettl1
ENSMUSG00000019822	Smpd2
ENSMUSG00000044098	Rsbn1
ENSMUSG00000071337	Tia1
ENSMUSG00000047284	Neurl4
ENSMUSG00000052763	Zfp212
ENSMUSG00000038214	Bend3
ENSMUSG00000040354	Mars
ENSMUSG00000038812	Trmt112
ENSMUSG00000007617	Homer1
ENSMUSG00000041774	Ydjc
ENSMUSG00000032409	Atr
ENSMUSG00000002635	Pdcd2l
ENSMUSG00000031262	Cenpi
ENSMUSG00000031166	Wdr13
ENSMUSG00000037493	Cib2
ENSMUSG00000020656	Grhl1
ENSMUSG00000090553	Snrpe
ENSMUSG00000031948	Kars
ENSMUSG00000024091	Vapa
ENSMUSG00000033237	Arid2
ENSMUSG00000062647	Rpl7a
ENSMUSG00000024597	Slc12a2
ENSMUSG00000018995	Nars2
ENSMUSG00000020895	Tmem107
ENSMUSG00000041747	Utp15
ENSMUSG00000061062	Gm10093
ENSMUSG00000030309	Caprin2
ENSMUSG00000085666	Gm9855
ENSMUSG00000064030	Pym1
ENSMUSG00000021932	Rnaseh2b
ENSMUSG00000055835	Zfp1
ENSMUSG00000054469	Lclat1
ENSMUSG00000013539	Tango2
ENSMUSG00000009073	Nf2
ENSMUSG00000017778	Cox7c
ENSMUSG00000054452	Aes
ENSMUSG00000036019	Tmtc2
ENSMUSG00000061859	Patj
ENSMUSG00000032330	Cox7a2
ENSMUSG00000023051	Tarbp2
ENSMUSG00000068394	Cep152
ENSMUSG00000030505	Prmt3
ENSMUSG00000050002	Idnk
ENSMUSG00000041841	Rpl37
ENSMUSG00000022369	Mtbp
ENSMUSG00000052369	Tmem106c
ENSMUSG00000029135	Fosl2
ENSMUSG00000040648	Ppip5k2
ENSMUSG00000023087	Noct
ENSMUSG00000019715	Gle1
ENSMUSG00000023020	Cox14
ENSMUSG00000022178	Ajuba
ENSMUSG00000030279	C2cd5
ENSMUSG00000006333	Rps9
ENSMUSG00000039157	Fam102a
ENSMUSG00000051786	Tubgcp6
ENSMUSG00000021360	Gcnt2
ENSMUSG00000047710	Champ1
ENSMUSG00000022031	Elp3
ENSMUSG00000031479	Vps36
ENSMUSG00000105263	Gm42427
ENSMUSG00000021037	Ahsa1
ENSMUSG00000020083	Fam241b
ENSMUSG00000029328	Hnrnpdl
ENSMUSG00000020171	Yeats4
ENSMUSG00000024845	Tmem134
ENSMUSG00000016984	Etaa1
ENSMUSG00000032481	Smarcc1
ENSMUSG00000031310	Zmym3
ENSMUSG00000042228	Lyn
ENSMUSG00000055401	Fbxo6
ENSMUSG00000001305	Rrp15
ENSMUSG00000020692	Nle1
ENSMUSG00000024007	Ppil1
ENSMUSG00000065990	Aurkaip1
ENSMUSG00000033478	Fam160b1
ENSMUSG00000044708	Kcnj10
ENSMUSG00000040276	Pacsin1
ENSMUSG00000026036	Nif3l1
ENSMUSG00000001674	Ddx18
ENSMUSG00000024853	Sf3b2
ENSMUSG00000028093	Acp6
ENSMUSG00000028568	Btf3l4
ENSMUSG00000057229	Dmac2
ENSMUSG00000027274	Mkks
ENSMUSG00000051768	Xrcc1
ENSMUSG00000037152	Ndufc1
ENSMUSG00000044876	Zfp444
ENSMUSG00000036093	Arl5a
ENSMUSG00000021000	Mia2
ENSMUSG00000048445	Ccdc57
ENSMUSG00000022971	Ifnar2
ENSMUSG00000030509	Asb7
ENSMUSG00000029701	Rbm28
ENSMUSG00000022570	Tsta3
ENSMUSG00000000579	Dynlt1c
ENSMUSG00000057572	Zbtb8os
ENSMUSG00000026021	Sumo1
ENSMUSG00000029478	Ncor2
ENSMUSG00000031608	Galnt7
ENSMUSG00000069135	Fgfr1op
ENSMUSG00000042535	Gtpbp1
ENSMUSG00000049295	Zfp219
ENSMUSG00000008140	Emc10
ENSMUSG00000045128	Rpl18a
ENSMUSG00000024174	Pot1b
ENSMUSG00000059991	Nptx2
ENSMUSG00000024220	Zfp523
ENSMUSG00000090626	Tex9
ENSMUSG00000041506	Rrp9
ENSMUSG00000023932	Cdc5l
ENSMUSG00000022822	Abcc5
ENSMUSG00000022629	Kif21a
ENSMUSG00000036291	Ap5m1
ENSMUSG00000040549	Ckap5
ENSMUSG00000031590	Frg1
ENSMUSG00000035212	Leprot
ENSMUSG00000020630	Rnaseh1
ENSMUSG00000019132	BC005537
ENSMUSG00000020547	Bzw2
ENSMUSG00000028998	Tomm7
ENSMUSG00000024120	Lrpprc
ENSMUSG00000042660	Wdr55
ENSMUSG00000023088	Abcc1
ENSMUSG00000032518	Rpsa
ENSMUSG00000049553	Polr1a
ENSMUSG00000031256	Cstf2
ENSMUSG00000037563	Rps16
ENSMUSG00000007589	Tinf2
ENSMUSG00000029636	Wasf3
ENSMUSG00000029504	Ddx51
ENSMUSG00000039145	Camk1d
ENSMUSG00000027894	Slc6a17
ENSMUSG00000015176	Nolc1
ENSMUSG00000052889	Prkcb
ENSMUSG00000031488	Rab11fip1
ENSMUSG00000032959	Pebp1
ENSMUSG00000024883	Rin1
ENSMUSG00000035949	Fbxw2
ENSMUSG00000055053	Nfic
ENSMUSG00000025086	Trub1
ENSMUSG00000021902	Phf7
ENSMUSG00000036580	Spg20
ENSMUSG00000032834	Pwp2
ENSMUSG00000034342	Cbl
ENSMUSG00000046794	Ppp1r3b
ENSMUSG00000029156	Sgcb
ENSMUSG00000031796	Cfap20
ENSMUSG00000014592	Camta1
ENSMUSG00000031107	Rbmx2
ENSMUSG00000030180	Kdm5a
ENSMUSG00000031197	Vbp1
ENSMUSG00000002477	Snrpd1
ENSMUSG00000031627	Irf2
ENSMUSG00000070576	Mn1
ENSMUSG00000033170	Card10
ENSMUSG00000040524	Zfp609
ENSMUSG00000043909	Trp53bp1
ENSMUSG00000022265	Ank
ENSMUSG00000035171	1110059E24Rik
ENSMUSG00000026153	Fam135a
ENSMUSG00000024949	Sf1
ENSMUSG00000025555	Farp1
ENSMUSG00000047721	Bola2
ENSMUSG00000057672	Pkn1
ENSMUSG00000003309	Ap1m2
ENSMUSG00000026798	Coq4
ENSMUSG00000030254	Rad18
ENSMUSG00000025885	Myo5b
ENSMUSG00000038507	Parp12
ENSMUSG00000040820	Hlcs
ENSMUSG00000061477	Rps7
ENSMUSG00000027079	Clp1
ENSMUSG00000023944	Hsp90ab1
ENSMUSG00000020453	Patz1
ENSMUSG00000021665	Hexb
ENSMUSG00000025626	Phf6
ENSMUSG00000024683	Mrpl16
ENSMUSG00000014226	Cacybp
ENSMUSG00000020982	Nemf
ENSMUSG00000033502	Cdc14a
ENSMUSG00000019971	Cep290
ENSMUSG00000048497	Mmgt2
ENSMUSG00000021840	Mapk1ip1l
ENSMUSG00000081051	Gm15427
ENSMUSG00000046111	Cep295
ENSMUSG00000028760	Eif4g3
ENSMUSG00000052419	2610001J05Rik
ENSMUSG00000038822	Hace1
ENSMUSG00000026234	Ncl
ENSMUSG00000028080	Lrba
ENSMUSG00000021910	Nisch
ENSMUSG00000030271	Ogg1
ENSMUSG00000039678	Tbc1d13
ENSMUSG00000029111	Nelfa
ENSMUSG00000020528	Prpsap2
ENSMUSG00000097560	Gm26904
ENSMUSG00000030741	Spns1
ENSMUSG00000030189	Ybx3
ENSMUSG00000005682	Pan2
ENSMUSG00000034863	Ano8
ENSMUSG00000018666	Cbx1
ENSMUSG00000017764	Zswim1
ENSMUSG00000028683	Eif2b3
ENSMUSG00000042340	Ctf1
ENSMUSG00000028792	Ak2
ENSMUSG00000086454	Platr14
ENSMUSG00000109865	Hspa14
ENSMUSG00000021635	Rad17
ENSMUSG00000039254	Pomt1
ENSMUSG00000029924	Slc37a3
ENSMUSG00000037376	Trmt6
ENSMUSG00000096472	Cdkn2d
ENSMUSG00000046865	Fbl
ENSMUSG00000004319	Clcn3
ENSMUSG00000034820	Cpsf7
ENSMUSG00000040482	Dxo
ENSMUSG00000031661	Nkd1
ENSMUSG00000025085	Ablim1
ENSMUSG00000020929	Eftud2
ENSMUSG00000097048	1600020E01Rik
ENSMUSG00000037243	Zfp692
ENSMUSG00000047714	Ppp1r2
ENSMUSG00000054428	Atpif1
ENSMUSG00000057863	Rpl36
ENSMUSG00000033565	Rbfox2
ENSMUSG00000032602	Slc25a20
ENSMUSG00000021945	Zmym2
ENSMUSG00000039018	Mtg1
ENSMUSG00000031715	Smarca5
ENSMUSG00000024095	Hnrnpll
ENSMUSG00000029676	Pot1a
ENSMUSG00000037703	Lzts3
ENSMUSG00000023017	Asic1
ENSMUSG00000051671	Coa6
ENSMUSG00000002221	Paxip1
ENSMUSG00000037706	Cd81
ENSMUSG00000033953	Ppp3r1
ENSMUSG00000044700	Tmem201
ENSMUSG00000018677	Slc25a39
ENSMUSG00000020253	Ppm1m
ENSMUSG00000029386	Tctn2
ENSMUSG00000037772	Mrpl23
ENSMUSG00000052593	Adam17
ENSMUSG00000051285	Pcmtd1
ENSMUSG00000035954	Dock4
ENSMUSG00000051065	Mb21d2
ENSMUSG00000025878	Uimc1
ENSMUSG00000044224	Dnajc21
ENSMUSG00000023938	Aars2
ENSMUSG00000024165	Jpt2
ENSMUSG00000027303	Ptpra
ENSMUSG00000017418	Arl5b
ENSMUSG00000025140	Pycr1
ENSMUSG00000007833	Aldh16a1
ENSMUSG00000022672	Prkdc
ENSMUSG00000030339	Ltbr
ENSMUSG00000112003	Gm4864
ENSMUSG00000053600	Zfp472
ENSMUSG00000071172	Srsf3
ENSMUSG00000027569	Mrgbp
ENSMUSG00000063884	Ptcd3
ENSMUSG00000035615	Frmpd1
ENSMUSG00000022420	Dnal4
ENSMUSG00000029036	Atad3a
ENSMUSG00000030060	Hmces
ENSMUSG00000007670	Khsrp
ENSMUSG00000028617	Lrrc42
ENSMUSG00000043065	Spice1
ENSMUSG00000042737	Dpm3
ENSMUSG00000089832	Shkbp1
ENSMUSG00000040940	Arhgef1
ENSMUSG00000001583	Tnk1
ENSMUSG00000025159	Mms19
ENSMUSG00000031333	Abcb7
ENSMUSG00000012405	Rpl15
ENSMUSG00000075595	Zfp652
ENSMUSG00000043964	Orai3
ENSMUSG00000030120	Mlf2
ENSMUSG00000020289	Nprl3
ENSMUSG00000028089	Chd1l
ENSMUSG00000022013	Dnajc15
ENSMUSG00000027332	Ivd
ENSMUSG00000029101	Rgs12
ENSMUSG00000036983	Tfb1m
ENSMUSG00000063856	Gpx1
ENSMUSG00000004044	Cavin1
ENSMUSG00000035142	Nubpl
ENSMUSG00000029598	Plbd2
ENSMUSG00000036992	Nxt1
ENSMUSG00000037364	Srrt
ENSMUSG00000027938	Creb3l4
ENSMUSG00000022339	Ebag9
ENSMUSG00000038510	Rpf2
ENSMUSG00000028345	Tex10
ENSMUSG00000003099	Ppp5c
ENSMUSG00000021179	Nrde2
ENSMUSG00000007777	0610009B22Rik
ENSMUSG00000002718	Cse1l
ENSMUSG00000047347	Tdg-ps
ENSMUSG00000040282	BC052040
ENSMUSG00000024908	Ppp6r3
ENSMUSG00000009418	Nav1
ENSMUSG00000054309	Cpsf3
ENSMUSG00000019338	Zfp687
ENSMUSG00000032374	Plod2
ENSMUSG00000054611	Kdm2a
ENSMUSG00000028884	Rpa2
ENSMUSG00000045427	Hnrnph2
ENSMUSG00000019312	Grb7
ENSMUSG00000042305	Tmem183a
ENSMUSG00000038344	Txlng
ENSMUSG00000025200	Cwf19l1
ENSMUSG00000060002	Chpt1
ENSMUSG00000040464	Gtpbp10
ENSMUSG00000050751	Pgbd5
ENSMUSG00000043872	Zmym1
ENSMUSG00000050786	Ccdc126
ENSMUSG00000021669	Col4a3bp
ENSMUSG00000057706	Mex3b
ENSMUSG00000026696	Vamp4
ENSMUSG00000024456	Diaph1
ENSMUSG00000087174	5530601H04Rik
ENSMUSG00000025869	Nop16
ENSMUSG00000025439	Clns1a
ENSMUSG00000003970	Rpl8
ENSMUSG00000020364	Zfp354a
ENSMUSG00000073164	2410018L13Rik
ENSMUSG00000034674	Tdg
ENSMUSG00000027774	Gfm1
ENSMUSG00000021666	Gfm2
ENSMUSG00000032714	Syde1
ENSMUSG00000032324	Tspan3
ENSMUSG00000047676	Rpsa-ps10
ENSMUSG00000021621	Zcchc9
ENSMUSG00000061315	Naca
ENSMUSG00000045948	Mrps12
ENSMUSG00000042699	Dhx9
ENSMUSG00000028234	Rps20
ENSMUSG00000047205	Dusp18
ENSMUSG00000074731	Zfp345
ENSMUSG00000020381	Mrnip
ENSMUSG00000005732	Ranbp1
ENSMUSG00000053965	Pde5a
ENSMUSG00000028207	Asph
ENSMUSG00000040479	Dgkz
ENSMUSG00000003423	Pih1d1
ENSMUSG00000044167	Foxo1
ENSMUSG00000022526	Zfp251
ENSMUSG00000047603	Zfp235
ENSMUSG00000020905	Usp43
ENSMUSG00000071451	Psmg4
ENSMUSG00000036931	Nfkbid
ENSMUSG00000041974	Spidr
ENSMUSG00000068922	Msto1
ENSMUSG00000020235	Fzr1
ENSMUSG00000026181	Ppm1f
ENSMUSG00000028707	Dmbx1
ENSMUSG00000026176	Ctdsp1
ENSMUSG00000032547	Ryk
ENSMUSG00000037742	Eef1a1
ENSMUSG00000069895	Atxn1l
ENSMUSG00000026709	Dars2
ENSMUSG00000005374	Tbl2
ENSMUSG00000024454	Hdac3
ENSMUSG00000024135	Srbd1
ENSMUSG00000026565	Pou2f1
ENSMUSG00000063882	Uqcrh
ENSMUSG00000036879	Phkb
ENSMUSG00000047193	Dync2h1
ENSMUSG00000094942	Gm3604
ENSMUSG00000030352	Tspan9
ENSMUSG00000021023	1110008L16Rik
ENSMUSG00000028042	Zbtb7b
ENSMUSG00000107476	Zfp862-ps
ENSMUSG00000106037	Gm4332
ENSMUSG00000031146	Plp2
ENSMUSG00000044279	Crb3
ENSMUSG00000030083	Abtb1
ENSMUSG00000040383	Aqr
ENSMUSG00000032288	Imp3
ENSMUSG00000053565	Eif3k
ENSMUSG00000001901	Kcnh6
ENSMUSG00000025231	Sufu
ENSMUSG00000029821	Gsdme
ENSMUSG00000036371	Serbp1
ENSMUSG00000030649	Anapc15
ENSMUSG00000020988	L2hgdh
ENSMUSG00000036721	Zscan12
ENSMUSG00000005981	Trap1
ENSMUSG00000074746	Pdzd8
ENSMUSG00000023330	Dtwd1
ENSMUSG00000040929	Rfx3
ENSMUSG00000036980	Taf6
ENSMUSG00000031145	Prickle3
ENSMUSG00000041935	AW549877
ENSMUSG00000024642	Tle4
ENSMUSG00000028676	Srsf10
ENSMUSG00000061723	Tnnt3
ENSMUSG00000000253	Gmpr
ENSMUSG00000008450	Nutf2
ENSMUSG00000027692	Tnik
ENSMUSG00000015202	Magi1
ENSMUSG00000024811	Tnks2
ENSMUSG00000024735	Prpf19
ENSMUSG00000024251	Thada
ENSMUSG00000028563	Tm2d1
ENSMUSG00000011267	Zfp296
ENSMUSG00000040139	9430038I01Rik
ENSMUSG00000027353	Mcm8
ENSMUSG00000056515	Rab31
ENSMUSG00000074088	Snrnp40
ENSMUSG00000032308	Ulk3
ENSMUSG00000031939	Taf1d
ENSMUSG00000031848	Lsm4
ENSMUSG00000072582	Ptrh2
ENSMUSG00000034192	Lsm3
ENSMUSG00000025223	Ldb1
ENSMUSG00000057367	Birc2
ENSMUSG00000031562	Dctd
ENSMUSG00000047003	Zfp41
ENSMUSG00000019763	Rmnd1
ENSMUSG00000021918	Nek4
ENSMUSG00000031681	Smad1
ENSMUSG00000020097	Sgpl1
ENSMUSG00000019878	Hsf2
ENSMUSG00000029482	Aacs
ENSMUSG00000032412	Atp1b3
ENSMUSG00000060098	Prmt7
ENSMUSG00000020134	Peli1
ENSMUSG00000025050	Pcgf6
ENSMUSG00000015961	Adss
ENSMUSG00000011254	Thg1l
ENSMUSG00000032705	Exd2
ENSMUSG00000027466	Rbck1
ENSMUSG00000040151	Hs2st1
ENSMUSG00000041231	Ublcp1
ENSMUSG00000022244	Amacr
ENSMUSG00000030788	Rnf141
ENSMUSG00000068744	Psrc1
ENSMUSG00000029703	Lrwd1
ENSMUSG00000032185	Carm1
ENSMUSG00000036186	Fam69b
ENSMUSG00000003923	Tfam
ENSMUSG00000029470	P2rx4
ENSMUSG00000063382	Bcl9l
ENSMUSG00000032244	Fem1b
ENSMUSG00000029253	Cenpc1
ENSMUSG00000089726	Mir17hg
ENSMUSG00000020099	Unc5b
ENSMUSG00000033697	Arhgap39
ENSMUSG00000029623	Pdap1
ENSMUSG00000038970	Lmtk2
ENSMUSG00000046441	Cmtr2
ENSMUSG00000020706	Ftsj3
ENSMUSG00000001521	Tulp3
ENSMUSG00000024131	Slc3a1
ENSMUSG00000030079	Ruvbl1
ENSMUSG00000074129	Rpl13a
ENSMUSG00000031930	Wwp2
ENSMUSG00000042626	Shc1
ENSMUSG00000070436	Serpinh1
ENSMUSG00000019850	Tnfaip3
ENSMUSG00000019699	Akt3
ENSMUSG00000022210	Dhrs4
ENSMUSG00000022248	Rad1
ENSMUSG00000027423	Snx5
ENSMUSG00000038976	Ppp1r9b
ENSMUSG00000041775	Mapk1ip1
ENSMUSG00000039826	Trub2
ENSMUSG00000035726	Supt16
ENSMUSG00000005447	Pafah1b3
ENSMUSG00000035620	Ric8b
ENSMUSG00000029007	Agtrap
ENSMUSG00000030246	Ldhb
ENSMUSG00000038072	Galnt11
ENSMUSG00000039001	Rps21
ENSMUSG00000024085	Man2a1
ENSMUSG00000014668	Chfr
ENSMUSG00000087362	Gm13710
ENSMUSG00000033813	Tcea1
ENSMUSG00000003500	Impdh1
ENSMUSG00000027108	Ola1
ENSMUSG00000040044	Orc3
ENSMUSG00000020604	Arsg
ENSMUSG00000028718	Stil
ENSMUSG00000057411	Fam173a
ENSMUSG00000043183	Simc1
ENSMUSG00000024764	Naa40
ENSMUSG00000028933	Xrcc2
ENSMUSG00000026434	Nucks1
ENSMUSG00000044244	Il20rb
ENSMUSG00000053253	Ndfip2
ENSMUSG00000024726	Carnmt1
ENSMUSG00000040195	Nemp1
ENSMUSG00000034460	Six4
ENSMUSG00000030522	Mtmr10
ENSMUSG00000032463	Faim
ENSMUSG00000030275	Etnk1
ENSMUSG00000034792	Gna15
ENSMUSG00000024666	Tmem138
ENSMUSG00000090015	Gm15446
ENSMUSG00000007415	Gatad1
ENSMUSG00000000532	Acvr1b
ENSMUSG00000009108	Gnat2
ENSMUSG00000054708	Ankrd24
ENSMUSG00000024206	Rfx2
ENSMUSG00000072889	Nfxl1
ENSMUSG00000031754	Nudt21
ENSMUSG00000042225	Ammecr1
ENSMUSG00000017400	Stac2
ENSMUSG00000036552	Ermard
ENSMUSG00000001173	Ocrl
ENSMUSG00000003809	Gcdh
ENSMUSG00000020921	Tmem101
ENSMUSG00000059554	Ccdc28a
ENSMUSG00000022464	Slc38a4
ENSMUSG00000022295	Atp6v1c1
ENSMUSG00000004099	Dnmt1
ENSMUSG00000054612	Mgmt
ENSMUSG00000030243	Recql
ENSMUSG00000028639	Ybx1
ENSMUSG00000027752	Exosc8
ENSMUSG00000023905	Tnfrsf12a
ENSMUSG00000023104	Rfc2
ENSMUSG00000022434	Fam118a
ENSMUSG00000023927	Satb1
ENSMUSG00000060803	Gstp1
ENSMUSG00000061983	Rps12
ENSMUSG00000029168	Dpysl5
ENSMUSG00000024246	Thumpd2
ENSMUSG00000032042	Srpr
ENSMUSG00000031985	Gnpat
ENSMUSG00000027067	Ssrp1
ENSMUSG00000012126	Ubxn11
ENSMUSG00000006021	Kptn
ENSMUSG00000029822	Osbpl3
ENSMUSG00000072762	4930522L14Rik
ENSMUSG00000036820	Amdhd2
ENSMUSG00000030207	Fam234b
ENSMUSG00000031807	Pgls
ENSMUSG00000063785	Utp14a
ENSMUSG00000000339	Rtca
ENSMUSG00000027381	Bcl2l11
ENSMUSG00000021975	Ints9
ENSMUSG00000036622	Atp13a2
ENSMUSG00000024247	Pkdcc
ENSMUSG00000035125	Gcfc2
ENSMUSG00000044709	Gemin7
ENSMUSG00000086784	Isoc2a
ENSMUSG00000025364	Pa2g4
ENSMUSG00000022075	Rhobtb2
ENSMUSG00000029920	Smarcad1
ENSMUSG00000070427	Il18bp
ENSMUSG00000019852	Arfgef3
ENSMUSG00000031093	Dock11
ENSMUSG00000048856	Slc25a47
ENSMUSG00000025508	Rplp2
ENSMUSG00000017548	Suz12
ENSMUSG00000025047	Pdcd11
ENSMUSG00000010277	2610507B11Rik
ENSMUSG00000053198	Prx
ENSMUSG00000034349	Smc4
ENSMUSG00000033863	Klf9
ENSMUSG00000025374	Nabp2
ENSMUSG00000025352	Gdf11
ENSMUSG00000021262	Evl
ENSMUSG00000057666	Gapdh
ENSMUSG00000045934	Mtmr11
ENSMUSG00000033253	Szt2
ENSMUSG00000020328	Nudcd2
ENSMUSG00000025395	Prim1
ENSMUSG00000024911	Fibp
ENSMUSG00000020877	Scrn2
ENSMUSG00000052632	Asap2
ENSMUSG00000036023	Parp2
ENSMUSG00000032180	Tmed1
ENSMUSG00000020918	Kat2a
ENSMUSG00000036639	Nudt1
ENSMUSG00000027506	Tpd52
ENSMUSG00000041679	Lrrc29
ENSMUSG00000031278	Acsl4
ENSMUSG00000024036	Slc37a1
ENSMUSG00000038122	Tbc1d32
ENSMUSG00000034730	Adgrb1
ENSMUSG00000054321	Taf4b
ENSMUSG00000036372	Tmem258
ENSMUSG00000033545	Znrf1
ENSMUSG00000036985	Zdhhc9
ENSMUSG00000038576	Susd4
ENSMUSG00000070705	Eid2b
ENSMUSG00000051730	Mettl5
ENSMUSG00000008604	Ubqln4
ENSMUSG00000040345	Arhgap9
ENSMUSG00000035929	H2-Q4
ENSMUSG00000074136	4930513N10Rik
ENSMUSG00000020282	Rhbdf1
ENSMUSG00000039298	Cdk5rap2
ENSMUSG00000038886	Man2a2
ENSMUSG00000106549	Gm42653
ENSMUSG00000022742	Cpox
ENSMUSG00000030322	Mbd4
ENSMUSG00000041765	Ubac2
ENSMUSG00000052031	Tagap1
ENSMUSG00000058594	Fbxo18
ENSMUSG00000060600	Eno3
ENSMUSG00000023072	Cep89
ENSMUSG00000020009	Ifngr1
ENSMUSG00000004748	Mtfp1
ENSMUSG00000079009	Gm14139
ENSMUSG00000018340	Anxa6
ENSMUSG00000015714	Cers2
ENSMUSG00000031367	Ap1s2
ENSMUSG00000039765	Cc2d2a
ENSMUSG00000024253	Dync2li1
ENSMUSG00000030780	BC017158
ENSMUSG00000028199	Cryz
ENSMUSG00000021595	Nsun2
ENSMUSG00000046711	Hmga1
ENSMUSG00000004936	Map2k1
ENSMUSG00000059810	Rgs3
ENSMUSG00000085028	Slc2a4rg-ps
ENSMUSG00000078784	1810022K09Rik
ENSMUSG00000045757	Zfp764
ENSMUSG00000044345	Marveld1
ENSMUSG00000024579	Pcyox1l
ENSMUSG00000044934	Zfp367
ENSMUSG00000059474	Mbtd1
ENSMUSG00000002733	Plekha3
ENSMUSG00000007950	Abhd8
ENSMUSG00000002617	Zfp40
ENSMUSG00000040234	Tm7sf3
ENSMUSG00000003346	Abhd17a
ENSMUSG00000037965	Zc3h7a
ENSMUSG00000033458	Fan1
ENSMUSG00000063931	Pepd
ENSMUSG00000022751	Nit2
ENSMUSG00000024181	Mrpl28
ENSMUSG00000073802	Cdkn2b
ENSMUSG00000020718	Polg2
ENSMUSG00000045095	Magi1
ENSMUSG00000025486	Sirt3
ENSMUSG00000039046	Usp6nl
ENSMUSG00000016319	Slc25a5
ENSMUSG00000005687	Bcas2
ENSMUSG00000026825	Dnm1
ENSMUSG00000024974	Smc3
ENSMUSG00000026443	Lrrn2
ENSMUSG00000056698	Elmod3
ENSMUSG00000024378	Stard4
ENSMUSG00000073197	5730507C01Rik
ENSMUSG00000026098	Pms1
ENSMUSG00000056612	Ppp1r14b
ENSMUSG00000003345	Csnk1g2
ENSMUSG00000038126	Mphosph9
ENSMUSG00000033161	Atp1a1
ENSMUSG00000047921	Trappc9
ENSMUSG00000062190	Lancl2
ENSMUSG00000028833	Ncdn
ENSMUSG00000050234	Gja4
ENSMUSG00000026915	Strbp
ENSMUSG00000058402	Zfp420
ENSMUSG00000039395	Mreg
ENSMUSG00000026187	Xrcc5
ENSMUSG00000000295	Hddc2
ENSMUSG00000022913	Psmg1
ENSMUSG00000022471	Xrcc6
ENSMUSG00000058070	Eml1
ENSMUSG00000041995	Zbed3
ENSMUSG00000037805	Rpl10a
ENSMUSG00000057278	Snrpg
ENSMUSG00000021687	Scamp1
ENSMUSG00000022817	Itgb5
ENSMUSG00000033373	Fntb
ENSMUSG00000024869	Nudt8
ENSMUSG00000020263	Appl2
ENSMUSG00000034203	Chchd4
ENSMUSG00000097772	5430416N02Rik
ENSMUSG00000037509	Arhgef4
ENSMUSG00000033429	Mcee
ENSMUSG00000058351	Smim4
ENSMUSG00000042198	Chchd7
ENSMUSG00000025509	Pnpla2
ENSMUSG00000035378	Shq1
ENSMUSG00000037221	Mospd3
ENSMUSG00000035048	Anapc13
ENSMUSG00000045312	Lhfpl2
ENSMUSG00000005506	Celf1
ENSMUSG00000040029	Ipo8
ENSMUSG00000069682	Gm10275
ENSMUSG00000055917	Zfp277
ENSMUSG00000038079	Tmem237
ENSMUSG00000028937	Acot7
ENSMUSG00000026172	Bcs1l
ENSMUSG00000028221	Tmem55a
ENSMUSG00000051674	Dcun1d4
ENSMUSG00000060860	Ube2s
ENSMUSG00000018821	Avpi1
ENSMUSG00000021476	Habp4
ENSMUSG00000043881	Kbtbd7
ENSMUSG00000026247	Ecel1
ENSMUSG00000028706	Nsun4
ENSMUSG00000028820	Sfpq
ENSMUSG00000078249	Hmga1b
ENSMUSG00000028773	Fabp3
ENSMUSG00000024317	Rnf138
ENSMUSG00000025747	Tyms
ENSMUSG00000063870	Chd4
ENSMUSG00000032092	Mpzl2
ENSMUSG00000041975	Mettl8
ENSMUSG00000022779	Top3b
ENSMUSG00000034160	Ogt
ENSMUSG00000024134	Six2
ENSMUSG00000025381	Cnpy2
ENSMUSG00000027677	Ttc14
ENSMUSG00000020743	Mif4gd
ENSMUSG00000042644	Itpr3
ENSMUSG00000109324	Prmt1
ENSMUSG00000028438	Kif24
ENSMUSG00000020183	Cpm
ENSMUSG00000072763	5430403G16Rik
ENSMUSG00000036242	3632451O06Rik
ENSMUSG00000049321	Zfp2
ENSMUSG00000024082	Ndufaf7
ENSMUSG00000032726	Bmp8a
ENSMUSG00000026941	Mamdc4
ENSMUSG00000029513	Prkab1
ENSMUSG00000040785	Ttc3
ENSMUSG00000039633	Lonrf1
ENSMUSG00000048371	Pdp2
ENSMUSG00000025076	Casp7
ENSMUSG00000034022	Cpsf1
ENSMUSG00000030101	Sumf1
ENSMUSG00000010663	Fads1
ENSMUSG00000028229	Rmdn1
ENSMUSG00000090115	Usp49
ENSMUSG00000001151	Pcnt
ENSMUSG00000001082	Mfsd10
ENSMUSG00000032842	Abcc10
ENSMUSG00000070822	Zscan18
ENSMUSG00000021018	Polr2h
ENSMUSG00000026618	Iars2
ENSMUSG00000083621	Gm14586
ENSMUSG00000069094	Pde7a
ENSMUSG00000056209	Npm3
ENSMUSG00000053470	Kdm3a
ENSMUSG00000092416	Zfp141
ENSMUSG00000060090	Rp2
ENSMUSG00000027577	Chrna4
ENSMUSG00000003955	Fam162a
ENSMUSG00000066637	Ttc32
ENSMUSG00000049604	Hoxb13
ENSMUSG00000030929	Eri2
ENSMUSG00000020176	Grb10
ENSMUSG00000029649	Pomp
ENSMUSG00000079003	Samd1
ENSMUSG00000037325	Bbs7
ENSMUSG00000034639	Setmar
ENSMUSG00000033883	D3Ertd254e
ENSMUSG00000038388	Mpp6
ENSMUSG00000039620	6430573F11Rik
ENSMUSG00000022468	Endou
ENSMUSG00000028443	Nudt2
ENSMUSG00000047248	C2cd3
ENSMUSG00000022748	Cmss1
ENSMUSG00000026126	Ptpn18
ENSMUSG00000057147	Dph6
ENSMUSG00000023345	Poc1a
ENSMUSG00000052512	Nav2
ENSMUSG00000028786	Tmem54
ENSMUSG00000024012	Mtch1
ENSMUSG00000015377	Dennd6b
ENSMUSG00000020477	Mrps24
ENSMUSG00000049858	Suox
ENSMUSG00000079435	Rpl36a
ENSMUSG00000096916	Zfp850
ENSMUSG00000078348	Sf3b5
ENSMUSG00000000958	Slc7a7
ENSMUSG00000028560	Usp1
ENSMUSG00000042303	Sgsm3
ENSMUSG00000026974	Zmynd19
ENSMUSG00000024232	Bambi
ENSMUSG00000030323	Ift122
ENSMUSG00000058298	Mcm9
ENSMUSG00000026626	Ppp2r5a
ENSMUSG00000108621	Gm37494
ENSMUSG00000090744	Gm6871
ENSMUSG00000031791	Tmem38a
ENSMUSG00000025266	Gnl3l
ENSMUSG00000029404	Arl6ip4
ENSMUSG00000038055	Dexi
ENSMUSG00000031155	Pim2
ENSMUSG00000034951	Cog7
ENSMUSG00000007038	Neu1
ENSMUSG00000020536	Llgl1
ENSMUSG00000023004	Tuba1b
ENSMUSG00000031381	Piga
ENSMUSG00000048373	Fgfbp1
ENSMUSG00000034165	Ccnd3
ENSMUSG00000053907	Mat2a
ENSMUSG00000057715	A830018L16Rik
ENSMUSG00000022119	Rbm26
ENSMUSG00000045410	Akr1e1
ENSMUSG00000031168	Ebp
ENSMUSG00000091549	Gm6548
ENSMUSG00000006476	Nsmf
ENSMUSG00000032216	Nedd4
ENSMUSG00000004565	Pnpla6
ENSMUSG00000032013	Trim29
ENSMUSG00000036990	Otud4
ENSMUSG00000067430	Zfp763
ENSMUSG00000020069	Hnrnph3
ENSMUSG00000060240	Cend1
ENSMUSG00000029922	Mkrn1
ENSMUSG00000045104	Gm5514
ENSMUSG00000060288	Ppih
ENSMUSG00000029625	Cpsf4
ENSMUSG00000005150	Wdr83
ENSMUSG00000053774	Ubxn7
ENSMUSG00000019883	Echdc1
ENSMUSG00000097353	A430046D13Rik
ENSMUSG00000034880	Mrpl34
ENSMUSG00000070282	3000002C10Rik
ENSMUSG00000006715	Gmnn
ENSMUSG00000018796	Acsl1
ENSMUSG00000040767	Snrnp25
ENSMUSG00000064179	Tnnt1
ENSMUSG00000037722	Gnpnat1
ENSMUSG00000064339	mt-Rnr2
ENSMUSG00000038074	Fkbp14
ENSMUSG00000078695	Cisd3
ENSMUSG00000087523	Gm12319
ENSMUSG00000061013	Mkx
ENSMUSG00000034175	Rhbdd3
ENSMUSG00000029725	Ppp1r35
ENSMUSG00000035351	Nup37
ENSMUSG00000047264	Zfp358
ENSMUSG00000061887	Ssbp3
ENSMUSG00000021287	Xrcc3
ENSMUSG00000040532	Abhd11
ENSMUSG00000024966	Stip1
ENSMUSG00000022701	Ccdc191
ENSMUSG00000031226	Pbdc1
ENSMUSG00000070713	Gm10282
ENSMUSG00000022604	Cep97
ENSMUSG00000032279	Idh3a
ENSMUSG00000016262	Sertad4
ENSMUSG00000005142	Man2b1
ENSMUSG00000030980	Knop1
ENSMUSG00000000486	2001-09-01
ENSMUSG00000027804	Ppid
ENSMUSG00000048899	Rimkla
ENSMUSG00000028576	Ift74
ENSMUSG00000040688	Tbl3
ENSMUSG00000027342	Pcna
ENSMUSG00000002984	Tomm40
ENSMUSG00000023919	Cenpq
ENSMUSG00000040701	Ap1g2
ENSMUSG00000021048	Mthfd1
ENSMUSG00000006763	Saal1
ENSMUSG00000004980	Hnrnpa2b1
ENSMUSG00000019710	Mrpl24
ENSMUSG00000026427	Eif2d
ENSMUSG00000003031	Cdkn1b
ENSMUSG00000032667	Pon2
ENSMUSG00000031708	Tecr
ENSMUSG00000059586	Nsmce2
ENSMUSG00000039457	Ppl
ENSMUSG00000048012	Zfp473
ENSMUSG00000044252	Osbpl1a
ENSMUSG00000015889	Lta4h
ENSMUSG00000027589	Pcmtd2
ENSMUSG00000031949	Adat1
ENSMUSG00000041396	Mettl18
ENSMUSG00000022325	Pop1
ENSMUSG00000029550	Sppl3
ENSMUSG00000014633	Cmc2
ENSMUSG00000001666	Ddt
ENSMUSG00000031453	Rasa3
ENSMUSG00000032555	Topbp1
ENSMUSG00000038637	Lrrc56
ENSMUSG00000026281	Dtymk
ENSMUSG00000002835	Chaf1a
ENSMUSG00000036339	Tmem260
ENSMUSG00000026648	Dclre1c
ENSMUSG00000053175	Bcl3
ENSMUSG00000023947	Nfkbie
ENSMUSG00000036959	Bcorl1
ENSMUSG00000024833	Pola2
ENSMUSG00000035275	Raver2
ENSMUSG00000004455	Ppp1cc
ENSMUSG00000052825	Gm9892
ENSMUSG00000026077	Npas2
ENSMUSG00000034601	2700049A03Rik
ENSMUSG00000031347	Cetn2
ENSMUSG00000062683	Atp5g2
ENSMUSG00000023953	Polh
ENSMUSG00000027678	Ncoa3
ENSMUSG00000078580	E430018J23Rik
ENSMUSG00000064193	Gm4735
ENSMUSG00000067608	Pcna-ps2
ENSMUSG00000025436	Atp23
ENSMUSG00000078954	Arhgap8
ENSMUSG00000021115	Vrk1
ENSMUSG00000036835	Psenen
ENSMUSG00000063524	Eno1
ENSMUSG00000021670	Hmgcr
ENSMUSG00000022881	Rfc4
ENSMUSG00000025195	Dnmbp
ENSMUSG00000048731	Ggnbp1
ENSMUSG00000002871	Tpra1
ENSMUSG00000035051	Dhx57
ENSMUSG00000029844	Hoxa1
ENSMUSG00000059142	Zfp945
ENSMUSG00000038235	F11r
ENSMUSG00000073792	Alg6
ENSMUSG00000008318	Relt
ENSMUSG00000020115	Tbk1
ENSMUSG00000028082	Sh3d19
ENSMUSG00000011257	Pabpc4
ENSMUSG00000066643	Wdr35
ENSMUSG00000051413	Plagl2
ENSMUSG00000073184	Gm10479
ENSMUSG00000037110	Ralgapa2
ENSMUSG00000095180	Rhox5
ENSMUSG00000024050	Wiz
ENSMUSG00000030598	Fbxo17
ENSMUSG00000050199	Lgr4
ENSMUSG00000030695	Aldoa
ENSMUSG00000032737	Inppl1
ENSMUSG00000040455	Usp45
ENSMUSG00000024982	Zdhhc6
ENSMUSG00000024844	Banf1
ENSMUSG00000032204	Aqp9
ENSMUSG00000030034	Ino80b
ENSMUSG00000041483	Zfp281
ENSMUSG00000021470	Ercc6l2
ENSMUSG00000038425	Poli
ENSMUSG00000023018	Smarcd1
ENSMUSG00000059422	Gm8116
ENSMUSG00000054008	Ndst1
ENSMUSG00000019732	Calr3
ENSMUSG00000021957	Tkt
ENSMUSG00000028970	Abcb1b
ENSMUSG00000063511	Snrnp70
ENSMUSG00000031438	Rnf128
ENSMUSG00000042404	Dennd4b
ENSMUSG00000029769	Ccdc136
ENSMUSG00000019428	Fkbp8
ENSMUSG00000017499	Cdc6
ENSMUSG00000084416	Rpl10a-ps1
ENSMUSG00000039942	Ptger4
ENSMUSG00000038215	Cep44
ENSMUSG00000101698	Gm29562
ENSMUSG00000046668	Cxxc5
ENSMUSG00000057236	Rbbp4
ENSMUSG00000078485	Plekhn1
ENSMUSG00000025465	Echs1
ENSMUSG00000037013	Ss18
ENSMUSG00000028741	Mrto4
ENSMUSG00000022964	Tmem50b
ENSMUSG00000052563	D930048N14Rik
ENSMUSG00000009575	Cbx5
ENSMUSG00000003355	Fkbp11
ENSMUSG00000038872	Zfhx3
ENSMUSG00000074221	Zfp568
ENSMUSG00000029657	Hsph1
ENSMUSG00000061759	Armt1
ENSMUSG00000041445	Mmrn2
ENSMUSG00000063450	Syne2
ENSMUSG00000025477	Inpp5a
ENSMUSG00000029464	Gpn3
ENSMUSG00000022568	Scrib
ENSMUSG00000022385	Gtse1
ENSMUSG00000055629	B4galnt4
ENSMUSG00000030516	Tjp1
ENSMUSG00000042271	Nxt2
ENSMUSG00000023353	Agap3
ENSMUSG00000033961	Zfp446
ENSMUSG00000031952	Chst5
ENSMUSG00000003199	Mpnd
ENSMUSG00000039450	Dcxr
ENSMUSG00000037025	Foxa2
ENSMUSG00000029267	Mtf2
ENSMUSG00000040128	Pnrc1
ENSMUSG00000032939	Nup93
ENSMUSG00000028789	Azin2
ENSMUSG00000062198	2700097O09Rik
ENSMUSG00000003868	Ruvbl2
ENSMUSG00000002324	Rec8
ENSMUSG00000063229	Ldha
ENSMUSG00000030421	Uri1
ENSMUSG00000019433	Gipc1
ENSMUSG00000003038	Hmgn2
ENSMUSG00000034686	Prr7
ENSMUSG00000040652	Oaz2
ENSMUSG00000036390	Gadd45a
ENSMUSG00000059040	Eno1b
ENSMUSG00000044149	Nkrf
ENSMUSG00000073427	Gm4924
ENSMUSG00000016028	Celsr1
ENSMUSG00000056531	Ccdc18
ENSMUSG00000022216	Psme1
ENSMUSG00000031158	Timm17b
ENSMUSG00000028010	Gar1
ENSMUSG00000007603	Dus3l
ENSMUSG00000032221	Mns1
ENSMUSG00000038738	Shank1
ENSMUSG00000055560	Zfp459
ENSMUSG00000030393	Zik1
ENSMUSG00000022370	Mrpl13
ENSMUSG00000042810	Krba1
ENSMUSG00000024112	Cacna1h
ENSMUSG00000005148	Klf5
ENSMUSG00000032849	Abcc4
ENSMUSG00000046942	Mageb16
ENSMUSG00000020431	Adcy1
ENSMUSG00000034593	Myo5a
ENSMUSG00000041025	Iffo2
ENSMUSG00000037572	Wdhd1
ENSMUSG00000026305	Lrrfip1
ENSMUSG00000031652	N4bp1
ENSMUSG00000045284	Dcaf12l1
ENSMUSG00000026238	Ptma
ENSMUSG00000059060	Rad51b
ENSMUSG00000044390	Tigd3
ENSMUSG00000037188	Grhl3
ENSMUSG00000035642	Aamdc
ENSMUSG00000021514	Zfp369
ENSMUSG00000030423	Pop4
ENSMUSG00000029911	Ssbp1
ENSMUSG00000042207	Kdm5b
ENSMUSG00000042357	Gjb5
ENSMUSG00000044641	Pard6b
ENSMUSG00000030035	Wbp1
ENSMUSG00000062115	Rai1
ENSMUSG00000027531	Impa1
ENSMUSG00000008489	Elavl2
ENSMUSG00000016200	Syt14
ENSMUSG00000087396	4933407K13Rik
ENSMUSG00000035443	Thyn1
ENSMUSG00000023044	Csad
ENSMUSG00000030188	Magohb
ENSMUSG00000043822	Adamtsl5
ENSMUSG00000049670	Morn4
ENSMUSG00000028687	Mutyh
ENSMUSG00000018604	Tbx3
ENSMUSG00000068740	Celsr2
ENSMUSG00000035469	Rcbtb1
ENSMUSG00000032178	Ilf3
ENSMUSG00000039943	Plcb4
ENSMUSG00000071645	Tut1
ENSMUSG00000026790	Odf2
ENSMUSG00000087687	Pet100
ENSMUSG00000003308	Keap1
ENSMUSG00000020163	Uqcr11
ENSMUSG00000035236	Scai
ENSMUSG00000020387	Jade2
ENSMUSG00000039693	Msantd3
ENSMUSG00000021460	Auh
ENSMUSG00000001134	Uxt
ENSMUSG00000017386	Traf4
ENSMUSG00000015597	Zfp318
ENSMUSG00000022364	Tbc1d31
ENSMUSG00000041482	Piezo2
ENSMUSG00000054920	Klhl5
ENSMUSG00000002228	Ppm1j
ENSMUSG00000040181	Fmo1
ENSMUSG00000016503	Gtf3a
ENSMUSG00000051278	Zgrf1
ENSMUSG00000025758	Plk4
ENSMUSG00000022422	Dscc1
ENSMUSG00000086728	Man2c1os
ENSMUSG00000107233	Gm42959
ENSMUSG00000042489	Clspn
ENSMUSG00000028524	Sgip1
ENSMUSG00000039530	Tusc3
ENSMUSG00000000340	Dbt
ENSMUSG00000040875	Osbpl10
ENSMUSG00000030647	Ndufc2
ENSMUSG00000027490	E2f1
ENSMUSG00000000171	Sdhd
ENSMUSG00000020840	Blmh
ENSMUSG00000104806	Gm42566
ENSMUSG00000022814	Umps
ENSMUSG00000026664	Phyh
ENSMUSG00000027288	Zfp106
ENSMUSG00000034544	Rsrc1
ENSMUSG00000021156	Zmynd11
ENSMUSG00000020827	Mink1
ENSMUSG00000055994	Nod2
ENSMUSG00000066613	Zfp932
ENSMUSG00000042367	Gjb3
ENSMUSG00000012483	Rpa3
ENSMUSG00000022607	Ptk2
ENSMUSG00000020527	Myo19
ENSMUSG00000027660	Skil
ENSMUSG00000029471	Camkk2
ENSMUSG00000039842	Mcph1
ENSMUSG00000069727	Zfp975
ENSMUSG00000059674	Cdh24
ENSMUSG00000062995	Ica1
ENSMUSG00000037894	H2afz
ENSMUSG00000022561	Gpaa1
ENSMUSG00000055184	Fam72a
ENSMUSG00000028243	Ubxn2b
ENSMUSG00000021474	Sfxn1
ENSMUSG00000046058	Eid2
ENSMUSG00000021661	Ankra2
ENSMUSG00000047044	D030056L22Rik
ENSMUSG00000038622	Med30
ENSMUSG00000072476	Gm9008
ENSMUSG00000018651	Tada2a
ENSMUSG00000009145	Dqx1
ENSMUSG00000020121	Srgap1
ENSMUSG00000020180	Snrpd3
ENSMUSG00000078776	9530053A07Rik
ENSMUSG00000039810	Zc3h10
ENSMUSG00000066724	Gm10175
ENSMUSG00000031458	Coprs
ENSMUSG00000040502	2009-03-01
[truncated: 1,970 more rows]
