# Supplementary material for: Transcriptomic analysis reveals differential gene expression, alternative splicing, and novel exons during mouse trophoblast stem cell differentiation
Source: Stem Cell Res Ther. 2020 Aug 6;11:342. doi: 10.1186/s13287-020-01848-8 (PMC7409654; doi:10.1186/s13287-020-01848-8)
Supplement: Supplementary file 2 — Additional file 2. [file 13287_2020_1848_MOESM2_ESM.csv]

,logFC,logCPM,LR,PValue,FDR,baseMean,Meantreated,Meancontrol,Gene Name,Gene description
ENSMUSG00000021565,12.15121929,2.963199488,127.3563837,1.55E-29,5.53E-28,449.5,899,0,Slc6a19,"solute carrier family 6 (neurotransmitter transporter), member 19 [Source:MGI Symbol	Acc:MGI:1921588]"
ENSMUSG00000071452,11.63450029,2.722375434,275.0958517,8.80E-62,3.72E-59,198.6666667,397.3333333,0,Gm11397,predicted gene 11397 [Source:MGI Symbol	Acc:MGI:3709608]
ENSMUSG00000029272,10.99582045,4.946227108,326.0527632,6.96E-73,6.28E-70,1289.833333,2578.666667,1,Sult1e1,"sulfotransferase family 1E, member 1 [Source:MGI Symbol	Acc:MGI:98431]"
ENSMUSG00000021440,10.39882925,3.750221484,231.0378833,3.54E-52,6.94E-50,379.6666667,758.6666667,0.666666667,Cts7,cathepsin 7 [Source:MGI Symbol	Acc:MGI:1860262]
ENSMUSG00000040065,10.2050336,8.323463383,420.0241158,2.41E-93,1.09E-89,15646.66667,31274.33333,19,Pfpl,pore forming protein-like [Source:MGI Symbol	Acc:MGI:1860266]
ENSMUSG00000078795,10.08355277,3.539454445,100.2404798,1.35E-23,2.95E-22,575.5,1149,2,Ceacam15,carcinoembryonic antigen-related cell adhesion molecule 15 [Source:MGI Symbol	Acc:MGI:2141810]
ENSMUSG00000003505,10.0339302,1.149016468,106.9071257,4.67E-25,1.13E-23,65.5,131,0,Psg18,pregnancy specific glycoprotein 18 [Source:MGI Symbol	Acc:MGI:1347251]
ENSMUSG00000015533,9.939475298,3.315112354,181.0489564,2.86E-41,2.29E-39,280.6666667,560.6666667,0.666666667,Itga2,integrin alpha 2 [Source:MGI Symbol	Acc:MGI:96600]
ENSMUSG00000023159,9.905071726,11.2146473,210.5053742,1.07E-47,1.35E-45,81758,163308.6667,207.3333333,Psg29,pregnancy-specific glycoprotein 29 [Source:MGI Symbol	Acc:MGI:1891361]
ENSMUSG00000087642,9.790860645,0.88404005,58.06787851,2.53E-14,2.44E-13,53.66666667,107.3333333,0,Ighe,Immunoglobulin heavy constant epsilon [Source:MGI Symbol	Acc:MGI:2685746]
ENSMUSG00000021439,9.756411538,5.173983072,417.0893436,1.05E-92,2.84E-89,934.3333333,1863,5.666666667,Ctsq,cathepsin Q [Source:MGI Symbol	Acc:MGI:2137385]
ENSMUSG00000056728,9.696885043,0.69755845,63.08931499,1.98E-15,2.15E-14,62.83333333,125.6666667,0,Ctsll3,cathepsin L-like 3 [Source:MGI Symbol	Acc:MGI:1917452]
ENSMUSG00000023093,9.652251777,0.769665071,75.56767107,3.53E-18,4.93E-17,49.83333333,99.66666667,0,Gm7257,predicted gene 7257 [Source:MGI Symbol	Acc:MGI:3647831]
ENSMUSG00000073494,9.628682116,0.624610662,77.11421447,1.61E-18,2.33E-17,59.66666667,119.3333333,0,Sh2d1b2,SH2 domain containing 1B2 [Source:MGI Symbol	Acc:MGI:3622649]
ENSMUSG00000033082,9.61090458,2.547974925,181.78605,1.97E-41,1.64E-39,176,351.6666667,0.333333333,Clec1a,"C-type lectin domain family 1, member a [Source:MGI Symbol	Acc:MGI:2444151]"
ENSMUSG00000050069,9.57195037,4.383990022,164.6843478,1.07E-37,6.81E-36,529.1666667,1050.666667,7.666666667,Grem2,"gremlin 2, DAN family BMP antagonist [Source:MGI Symbol	Acc:MGI:1344367]"
ENSMUSG00000062737,9.568619962,8.100778164,386.6244487,4.50E-86,7.60E-83,10018.66667,20011.66667,25.66666667,Prl3d2,"prolactin family 3, subfamily d, member 1 [Source:MGI Symbol	Acc:MGI:2660935]"
ENSMUSG00000060738,9.446205926,0.581885427,78.95873936,6.34E-19,9.48E-18,43.5,87,0,Prl7c1,"prolactin family 7, subfamily c, member 1 [Source:MGI Symbol	Acc:MGI:1914755]"
ENSMUSG00000062609,9.396644807,0.507299666,73.49061962,1.01E-17,1.36E-16,43.16666667,86.33333333,0,Kcnj15,"potassium inwardly-rectifying channel, subfamily J, member 15 [Source:MGI Symbol	Acc:MGI:1310000]"
ENSMUSG00000022902,9.078107242,0.226554657,40.78004781,1.70E-10,1.09E-09,33.83333333,67.66666667,0,Stfa2,stefin A2 [Source:MGI Symbol	Acc:MGI:106197]
ENSMUSG00000022044,8.996814227,0.09544057,54.60905766,1.47E-13,1.32E-12,34.33333333,68.66666667,0,Stmn4,stathmin-like 4 [Source:MGI Symbol	Acc:MGI:1931224]
ENSMUSG00000074870,8.992859256,0.151150141,60.54571969,7.19E-15,7.28E-14,31.83333333,63.66666667,0,Cts3,cathepsin 3 [Source:MGI Symbol	Acc:MGI:2151929]
ENSMUSG00000044041,8.969631868,0.128037725,69.74792097,6.74E-17,8.32E-16,31.16666667,62.33333333,0,Krt13,keratin 13 [Source:MGI Symbol	Acc:MGI:101925]
ENSMUSG00000054266,8.965211472,8.06046523,315.2684636,1.55E-70,1.17E-67,6898.5,13730.66667,66.33333333,Serpinb9d,"serine (or cysteine) peptidase inhibitor, clade B, member 9d [Source:MGI Symbol	Acc:MGI:894667]"
ENSMUSG00000062201,8.94765907,7.977235887,313.3783295,4.01E-70,2.71E-67,8396.666667,16759,34.33333333,Prl3d3,"prolactin family 3, subfamily d, member 3 [Source:MGI Symbol	Acc:MGI:2660938]"
ENSMUSG00000086712,8.827507215,-0.004287624,61.02387658,5.64E-15,5.81E-14,28.33333333,56.66666667,0,AI427809,expressed sequence AI427809 [Source:MGI Symbol	Acc:MGI:2140270]
ENSMUSG00000021441,8.802789092,-0.028051232,64.47047626,9.80E-16,1.10E-14,28,56,0,Cts6,cathepsin 6 [Source:MGI Symbol	Acc:MGI:1889619]
ENSMUSG00000055368,8.790676718,3.607290647,217.9104617,2.58E-49,3.72E-47,315.6666667,625.3333333,6,Slc6a2,"solute carrier family 6 (neurotransmitter transporter, noradrenalin), member 2 [Source:MGI Symbol	Acc:MGI:1270850]"
ENSMUSG00000072188,8.751364306,-0.146017361,36.60961242,1.44E-09,8.12E-09,30.33333333,60.66666667,0,Gm10354,predicted gene 10354 [Source:MGI Symbol	Acc:MGI:3809109]
ENSMUSG00000027869,8.746410514,8.649808624,287.6128701,1.65E-64,8.25E-62,10463.66667,20837.33333,90,Hsd3b6,"hydroxy-delta-5-steroid dehydrogenase, 3 beta- and steroid delta-isomerase 6 [Source:MGI Symbol	Acc:MGI:109598]"
ENSMUSG00000026043,8.722389292,3.492400021,109.8267448,1.07E-25,2.74E-24,394,781,7,Col3a1,"collagen, type III, alpha 1 [Source:MGI Symbol	Acc:MGI:88453]"
ENSMUSG00000055679,8.709725217,4.431997399,174.7075506,6.94E-40,5.07E-38,631.8333333,1253.666667,10,Ctsr,cathepsin R [Source:MGI Symbol	Acc:MGI:1861723]
ENSMUSG00000057446,8.684261788,7.153846836,180.6064081,3.57E-41,2.83E-39,5488,10949,27,Cts8,cathepsin 8 [Source:MGI Symbol	Acc:MGI:1860275]
ENSMUSG00000075014,8.681312767,-0.175492449,46.52424554,9.05E-12,6.68E-11,26.83333333,53.66666667,0,Gm10800,predicted gene 10800 [Source:MGI Symbol	Acc:MGI:3641657]
ENSMUSG00000111353,8.668710049,-0.156265761,36.18393795,1.80E-09,9.98E-09,25.5,51,0,AC155907.1,
ENSMUSG00000053228,8.647691038,2.287669249,116.004531,4.74E-27,1.36E-25,126.8333333,251.3333333,2.333333333,Ceacam3,carcinoembryonic antigen-related cell adhesion molecule 3 [Source:MGI Symbol	Acc:MGI:3646296]
ENSMUSG00000036027,8.59026715,1.543801814,123.197888,1.26E-28,4.16E-27,86.83333333,173.3333333,0.333333333,1810046K07Rik,RIKEN cDNA 1810046K07 gene [Source:MGI Symbol	Acc:MGI:1917059]
ENSMUSG00000026984,8.575516388,-0.44150376,32.98166807,9.30E-09,4.69E-08,48,96,0,Il1f6,"interleukin 1 family, member 6 [Source:MGI Symbol	Acc:MGI:1859324]"
ENSMUSG00000024659,8.569009635,6.080450625,333.3930314,1.75E-74,1.69E-71,1746.5,3441,52,Anxa1,annexin A1 [Source:MGI Symbol	Acc:MGI:96819]
ENSMUSG00000087083,8.562574306,-0.253147853,44.73150262,2.26E-11,1.59E-10,23.66666667,47.33333333,0,Gm15083,predicted gene 15083 [Source:MGI Symbol	Acc:MGI:3705191]
ENSMUSG00000026786,8.557708695,2.228144532,116.6491337,3.43E-27,9.99E-26,121.1666667,239,3.333333333,Apbb1ip,"amyloid beta (A4) precursor protein-binding, family B, member 1 interacting protein [Source:MGI Symbol	Acc:MGI:1861354]"
ENSMUSG00000090362,8.554042705,-0.260483122,47.82269221,4.67E-12,3.56E-11,23.5,47,0,Vmn2r79,"vomeronasal 2, receptor 79 [Source:MGI Symbol	Acc:MGI:3646882]"
ENSMUSG00000095469,8.490855838,-0.318225622,50.12305042,1.44E-12,1.17E-11,22.5,45,0,Gm21965,"predicted gene, 21965 [Source:MGI Symbol	Acc:MGI:5439434]"
ENSMUSG00000090105,8.433376214,-0.371645268,44.55017964,2.48E-11,1.73E-10,21.5,43,0,Gm15890,predicted gene 15890 [Source:MGI Symbol	Acc:MGI:3802160]
ENSMUSG00000103877,8.423456559,-0.381818283,38.21758788,6.33E-10,3.75E-09,21.33333333,42.66666667,0,Gm21358,"predicted gene, 21358 [Source:MGI Symbol	Acc:MGI:5434713]"
ENSMUSG00000026420,8.406285757,5.241373629,259.0519111,2.76E-58,8.90E-56,1239.833333,2472,7.666666667,Il24,interleukin 24 [Source:MGI Symbol	Acc:MGI:2135548]
ENSMUSG00000042064,8.378109017,-0.421818886,46.00525325,1.18E-11,8.60E-11,20.66666667,41.33333333,0,Myo3b,myosin IIIB [Source:MGI Symbol	Acc:MGI:2448580]
ENSMUSG00000029664,8.369351777,-0.456725392,39.09604184,4.03E-10,2.45E-09,21.33333333,42.66666667,0,Tfpi2,tissue factor pathway inhibitor 2 [Source:MGI Symbol	Acc:MGI:108543]
ENSMUSG00000019990,8.318885013,-0.476872861,38.69879139,4.95E-10,2.96E-09,19.83333333,39.66666667,0,Pde7b,phosphodiesterase 7B [Source:MGI Symbol	Acc:MGI:1352752]
ENSMUSG00000027913,8.298324422,-0.497576704,27.27544161,1.76E-07,7.49E-07,19.66666667,39.33333333,0,Crct1,cysteine-rich C-terminal 1 [Source:MGI Symbol	Acc:MGI:1921425]
ENSMUSG00000090710,8.270044594,1.207310876,77.46529366,1.35E-18,1.97E-17,68.83333333,137.3333333,0.333333333,Gm9513,predicted gene 9513 [Source:MGI Symbol	Acc:MGI:3779923]
ENSMUSG00000069355,8.237747708,-0.551568377,32.3756611,1.27E-08,6.28E-08,19,38,0,Gm5152,predicted gene 5152 [Source:MGI Symbol	Acc:MGI:3643407]
ENSMUSG00000059336,8.218896355,-0.56650173,42.71122826,6.34E-11,4.25E-10,18.66666667,37.33333333,0,Slc14a1,"solute carrier family 14 (urea transporter), member 1 [Source:MGI Symbol	Acc:MGI:1351654]"
ENSMUSG00000090066,8.195197979,1.12254388,62.10624633,3.25E-15,3.45E-14,63.5,126.6666667,0.333333333,1110002E22Rik,RIKEN cDNA 1110002E22 gene [Source:MGI Symbol	Acc:MGI:1915066]
ENSMUSG00000055561,8.174243345,-0.609075501,33.89502798,5.82E-09,3.03E-08,18,36,0,Spink5,"serine peptidase inhibitor, Kazal type 5 [Source:MGI Symbol	Acc:MGI:1919682]"
ENSMUSG00000062257,8.130646704,-0.646130088,38.77578196,4.75E-10,2.86E-09,17.33333333,34.66666667,0,Opcml,opioid binding protein/cell adhesion molecule-like [Source:MGI Symbol	Acc:MGI:97397]
ENSMUSG00000074852,8.128614939,-0.649145972,35.23946339,2.92E-09,1.58E-08,17.33333333,34.66666667,0,Hpse2,heparanase 2 [Source:MGI Symbol	Acc:MGI:2685814]
ENSMUSG00000109116,8.113187103,1.079420444,101.5045014,7.13E-24,1.58E-22,62.5,124.6666667,0.333333333,Sycp1-ps1,"synaptonemal complex protein 1, pseudogene 1 [Source:MGI Symbol	Acc:MGI:1098279]"
ENSMUSG00000026582,8.094941363,-0.676454987,36.12167956,1.85E-09,1.03E-08,17,34,0,Sele,"selectin, endothelial cell [Source:MGI Symbol	Acc:MGI:98278]"
ENSMUSG00000100969,8.072541497,-0.697886301,39.51018705,3.26E-10,2.01E-09,16.66666667,33.33333333,0,1700030N03Rik,RIKEN cDNA 1700030N03 gene [Source:MGI Symbol	Acc:MGI:1917261]
ENSMUSG00000070797,8.040681029,-0.72745069,34.08138949,5.29E-09,2.78E-08,16.33333333,32.66666667,0,Psg27,pregnancy-specific glycoprotein 27 [Source:MGI Symbol	Acc:MGI:1891359]
ENSMUSG00000009734,8.035422391,-0.731819683,36.73416554,1.35E-09,7.68E-09,16.33333333,32.66666667,0,Pou6f2,"POU domain, class 6, transcription factor 2 [Source:MGI Symbol	Acc:MGI:2443631]"
ENSMUSG00000091255,8.020511694,-0.74721396,28.58143308,8.98E-08,3.97E-07,16.33333333,32.66666667,0,Speer4e,spermatogenesis associated glutamate (E)-rich protein 4e [Source:MGI Symbol	Acc:MGI:2668871]
ENSMUSG00000035189,7.986566445,-0.777361378,28.10137259,1.15E-07,5.02E-07,15.83333333,31.66666667,0,Ano4,anoctamin 4 [Source:MGI Symbol	Acc:MGI:2443344]
ENSMUSG00000024300,7.931341556,3.145224847,175.5016717,4.65E-40,3.44E-38,272.5,542.3333333,2.666666667,Myo1f,myosin IF [Source:MGI Symbol	Acc:MGI:107711]
ENSMUSG00000000215,7.923059438,0.684355657,60.48606178,7.41E-15,7.50E-14,94.33333333,188.3333333,0.333333333,Ins2,insulin II [Source:MGI Symbol	Acc:MGI:96573]
ENSMUSG00000005891,7.91051858,6.269359088,250.9316102,1.63E-56,4.49E-54,1996.5,3939,54,Prl4a1,"prolactin family 4, subfamily a, member 1 [Source:MGI Symbol	Acc:MGI:1206587]"
ENSMUSG00000055360,7.906569574,7.796628186,376.1958764,8.38E-84,1.13E-80,5754.333333,11399.66667,109,Prl2c5,"prolactin family 2, subfamily c, member 5 [Source:MGI Symbol	Acc:MGI:1858413]"
ENSMUSG00000059049,7.870742466,-0.878730622,31.87510259,1.64E-08,8.03E-08,14.5,29,0,Frem1,Fras1 related extracellular matrix protein 1 [Source:MGI Symbol	Acc:MGI:2670972]
ENSMUSG00000028370,7.848880856,0.644589473,63.31576391,1.76E-15,1.92E-14,74.83333333,149.3333333,0.333333333,Pappa,pregnancy-associated plasma protein A [Source:MGI Symbol	Acc:MGI:97479]
ENSMUSG00000109127,7.847310546,-0.899160528,31.96738814,1.57E-08,7.69E-08,14.33333333,28.66666667,0,Gm45158,predicted gene 45158 [Source:MGI Symbol	Acc:MGI:5753734]
ENSMUSG00000099269,7.842033996,-0.906449745,21.83215949,2.98E-06,1.05E-05,14.33333333,28.66666667,0,Calm5,calmodulin 5 [Source:MGI Symbol	Acc:MGI:3511177]
ENSMUSG00000079157,7.835812213,-0.911021383,25.68717798,4.01E-07,1.62E-06,14.33333333,28.66666667,0,Fam155a,"family with sequence similarity 155, member A [Source:MGI Symbol	Acc:MGI:2142765]"
ENSMUSG00000055298,7.831708635,7.455374666,127.7659361,1.26E-29,4.52E-28,4287.666667,8433.333333,142,Ctsj,cathepsin J [Source:MGI Symbol	Acc:MGI:1349426]
ENSMUSG00000017064,7.826493829,4.471240019,213.3158438,2.60E-48,3.55E-46,656.8333333,1307.333333,6.333333333,Prl5a1,"prolactin family 5, subfamily a, member 1 [Source:MGI Symbol	Acc:MGI:106332]"
ENSMUSG00000050824,7.819131159,0.79772816,87.29772059,9.34E-21,1.59E-19,50.83333333,101.3333333,0.333333333,Sstr5,somatostatin receptor 5 [Source:MGI Symbol	Acc:MGI:894282]
ENSMUSG00000050315,7.765254539,-0.970715788,32.96140635,9.40E-09,4.74E-08,13.5,27,0,Synpo2,synaptopodin 2 [Source:MGI Symbol	Acc:MGI:2153070]
ENSMUSG00000031727,7.760940401,-0.972762553,30.43737642,3.45E-08,1.61E-07,13.5,27,0,Pmfbp1,polyamine modulated factor 1 binding protein 1 [Source:MGI Symbol	Acc:MGI:1930136]
ENSMUSG00000103655,7.757376544,0.737357932,102.1769022,5.08E-24,1.14E-22,48.83333333,97.33333333,0.333333333,Gm37202,"predicted gene, 37202 [Source:MGI Symbol	Acc:MGI:5610430]"
ENSMUSG00000020524,7.755112034,-0.988139565,26.93659429,2.10E-07,8.84E-07,13.5,27,0,Gria1,"glutamate receptor, ionotropic, AMPA1 (alpha 1) [Source:MGI Symbol	Acc:MGI:95808]"
ENSMUSG00000086080,7.750177762,-0.980811041,23.98528399,9.71E-07,3.69E-06,13.33333333,26.66666667,0,1700123O12Rik,RIKEN cDNA 1700123O12 gene [Source:MGI Symbol	Acc:MGI:1920874]
ENSMUSG00000036800,7.739375551,-1.042338088,25.33580116,4.82E-07,1.92E-06,14.66666667,29.33333333,0,Fam135b,"family with sequence similarity 135, member B [Source:MGI Symbol	Acc:MGI:1917613]"
ENSMUSG00000031626,7.70755617,-1.022141284,27.22476341,1.81E-07,7.67E-07,13,26,0,Sorbs2,sorbin and SH3 domain containing 2 [Source:MGI Symbol	Acc:MGI:1924574]
ENSMUSG00000029819,7.706045833,1.268497015,76.00645217,2.83E-18,3.98E-17,112.8333333,225,0.666666667,Npy,neuropeptide Y [Source:MGI Symbol	Acc:MGI:97374]
ENSMUSG00000057170,7.660762652,9.734492214,182.4725568,1.40E-41,1.18E-39,28543.5,56797,290,Prl3d1,"prolactin family 3, subfamily d, member 1 [Source:MGI Symbol	Acc:MGI:97606]"
ENSMUSG00000037940,7.648889546,1.229741927,83.43347857,6.59E-20,1.06E-18,63,125,1,Inpp4b,"inositol polyphosphate-4-phosphatase, type II [Source:MGI Symbol	Acc:MGI:2158925]"
ENSMUSG00000043089,7.645041329,3.408959595,199.7319099,2.39E-45,2.63E-43,279.3333333,552.3333333,6.333333333,Mmp1a,matrix metallopeptidase 1a (interstitial collagenase) [Source:MGI Symbol	Acc:MGI:1933846]
ENSMUSG00000060843,7.624948075,-1.092646581,30.23555733,3.83E-08,1.78E-07,12.33333333,24.66666667,0,Ctnna3,"catenin (cadherin associated protein), alpha 3 [Source:MGI Symbol	Acc:MGI:2661445]"
ENSMUSG00000064039,7.615622592,-1.099222928,27.76252309,1.37E-07,5.91E-07,12.33333333,24.66666667,0,Ccr1l1,chemokine (C-C motif) receptor 1-like 1 [Source:MGI Symbol	Acc:MGI:104617]
ENSMUSG00000078302,7.613160817,2.391535713,119.2562531,9.20E-28,2.82E-26,141.5,280.6666667,2.333333333,Foxd1,forkhead box D1 [Source:MGI Symbol	Acc:MGI:1347463]
ENSMUSG00000006488,7.609568472,10.21274121,385.0560086,9.87E-86,1.48E-82,31898.33333,63395.66667,401,Prl7a1,"prolactin family 7, subfamily a, member 1 [Source:MGI Symbol	Acc:MGI:1206572]"
ENSMUSG00000057606,7.575011356,-1.132842396,24.00368574,9.62E-07,3.66E-06,11.66666667,23.33333333,0,Colq,collagen-like tail subunit (single strand of homotrimer) of asymmetric acetylcholinesterase [Source:MGI Symbol	Acc:MGI:1338761]
ENSMUSG00000106379,7.56041745,-1.148892862,27.49221723,1.58E-07,6.74E-07,11.66666667,23.33333333,0,Lhfpl3,lipoma HMGIC fusion partner-like 3 [Source:MGI Symbol	Acc:MGI:1925076]
ENSMUSG00000038891,7.558776014,4.851441377,181.4592953,2.33E-41,1.90E-39,691.3333333,1356.666667,26,Prl3b1,"prolactin family 3, subfamily b, member 1 [Source:MGI Symbol	Acc:MGI:97607]"
ENSMUSG00000030307,7.530805366,-1.175220928,24.20559274,8.66E-07,3.32E-06,11.5,23,0,Slc6a11,"solute carrier family 6 (neurotransmitter transporter, GABA), member 11 [Source:MGI Symbol	Acc:MGI:95630]"
ENSMUSG00000008789,7.527221431,-1.176368687,28.33097876,1.02E-07,4.48E-07,11.5,23,0,Ceacam5,carcinoembryonic antigen-related cell adhesion molecule 5 [Source:MGI Symbol	Acc:MGI:1920500]
ENSMUSG00000055555,7.521401988,-1.180608669,27.36141635,1.69E-07,7.19E-07,11.5,23,0,4930502E18Rik,RIKEN cDNA 4930502E18 gene [Source:MGI Symbol	Acc:MGI:1922263]
ENSMUSG00000074871,7.517312269,-1.185120945,28.25381274,1.06E-07,4.65E-07,11.33333333,22.66666667,0,Ctsm,cathepsin M [Source:MGI Symbol	Acc:MGI:1927229]
ENSMUSG00000040552,7.516916076,3.892274448,310.9234714,1.37E-69,8.85E-67,468.1666667,931.3333333,5,C3ar1,complement component 3a receptor 1 [Source:MGI Symbol	Acc:MGI:1097680]
ENSMUSG00000027400,7.516404129,-1.188260932,21.9067673,2.86E-06,1.02E-05,11.33333333,22.66666667,0,Pdyn,prodynorphin [Source:MGI Symbol	Acc:MGI:97535]
ENSMUSG00000046080,7.510799263,-1.191290197,25.89808755,3.60E-07,1.46E-06,11.16666667,22.33333333,0,Clec9a,"C-type lectin domain family 9, member a [Source:MGI Symbol	Acc:MGI:2444608]"
ENSMUSG00000034591,7.486946302,3.539757091,104.3501799,1.70E-24,3.95E-23,418.3333333,822.3333333,14.33333333,Slc41a2,"solute carrier family 41, member 2 [Source:MGI Symbol	Acc:MGI:2442940]"
ENSMUSG00000111922,7.469519997,-1.226591053,25.72451973,3.94E-07,1.59E-06,11,22,0,AC153370.1,
ENSMUSG00000070799,7.459237424,-1.235973575,24.33641206,8.09E-07,3.12E-06,11,22,0,Psg26,pregnancy-specific glycoprotein 26 [Source:MGI Symbol	Acc:MGI:1891358]
ENSMUSG00000111825,7.453377151,-1.240967505,22.58872865,2.01E-06,7.28E-06,11,22,0,AC166370.1,
ENSMUSG00000054069,7.402326475,-1.281447937,24.60632892,7.03E-07,2.73E-06,10.5,21,0,6030452D12Rik,RIKEN cDNA 6030452D12 gene [Source:MGI Symbol	Acc:MGI:3045356]
ENSMUSG00000082893,7.399877033,-1.285992718,23.79617571,1.07E-06,4.04E-06,10.5,21,0,Gm11383,predicted gene 11383 [Source:MGI Symbol	Acc:MGI:3649586]
ENSMUSG00000004542,7.393903458,3.392625417,194.2570502,3.74E-44,3.67E-42,292.8333333,581,4.666666667,Psg19,pregnancy specific glycoprotein 19 [Source:MGI Symbol	Acc:MGI:1347252]
ENSMUSG00000026904,7.388125135,-1.301251959,22.22106683,2.43E-06,8.72E-06,10.33333333,20.66666667,0,Slc4a10,"solute carrier family 4, sodium bicarbonate cotransporter-like, member 10 [Source:MGI Symbol	Acc:MGI:2150150]"
ENSMUSG00000085434,7.379916341,-1.298821017,21.39832415,3.73E-06,1.30E-05,10.33333333,20.66666667,0,Gm11725,predicted gene 11725 [Source:MGI Symbol	Acc:MGI:3649385]
ENSMUSG00000063415,7.351317566,5.950386556,176.419651,2.93E-40,2.19E-38,1910.833333,3798,23.66666667,Cyp26b1,"cytochrome P450, family 26, subfamily b, polypeptide 1 [Source:MGI Symbol	Acc:MGI:2176159]"
ENSMUSG00000041577,7.346411751,-1.328264944,24.05989299,9.34E-07,3.56E-06,10.16666667,20.33333333,0,Prelp,proline arginine-rich end leucine-rich repeat [Source:MGI Symbol	Acc:MGI:2151110]
ENSMUSG00000036298,7.339581733,-1.336259221,25.29340487,4.92E-07,1.97E-06,10.16666667,20.33333333,0,Slc2a13,"solute carrier family 2 (facilitated glucose transporter), member 13 [Source:MGI Symbol	Acc:MGI:2146030]"
ENSMUSG00000051980,7.325575121,-1.350332307,20.08583486,7.40E-06,2.46E-05,10,20,0,Casr,calcium-sensing receptor [Source:MGI Symbol	Acc:MGI:1351351]
ENSMUSG00000048330,7.302218389,-1.365402555,23.38852423,1.32E-06,4.93E-06,9.833333333,19.66666667,0,Ric3,RIC3 acetylcholine receptor chaperone [Source:MGI Symbol	Acc:MGI:2443887]
ENSMUSG00000027581,7.292964419,0.187016614,50.7548654,1.05E-12,8.58E-12,41.83333333,83.33333333,0.333333333,Stmn3,stathmin-like 3 [Source:MGI Symbol	Acc:MGI:1277137]
ENSMUSG00000032818,7.288552347,-1.380342864,22.36537076,2.25E-06,8.13E-06,9.833333333,19.66666667,0,Loxhd1,lipoxygenase homology domains 1 [Source:MGI Symbol	Acc:MGI:1914609]
ENSMUSG00000045545,7.271706727,3.189266218,251.9036971,9.99E-57,2.82E-54,263.6666667,523.6666667,3.666666667,Krt14,keratin 14 [Source:MGI Symbol	Acc:MGI:96688]
ENSMUSG00000021404,7.267146849,7.600819219,274.9683064,9.38E-62,3.85E-59,5050.333333,9961.333333,139.3333333,Serpinb9c,"serine (or cysteine) peptidase inhibitor, clade B, member 9c [Source:MGI Symbol	Acc:MGI:894669]"
ENSMUSG00000108841,7.239282354,-1.421674976,21.712079,3.17E-06,1.12E-05,9.5,19,0,Frmpd2,FERM and PDZ domain containing 2 [Source:MGI Symbol	Acc:MGI:2685472]
ENSMUSG00000044903,7.170508352,8.798505116,159.5382558,1.43E-36,8.11E-35,12814.83333,25405.66667,224,Psg22,pregnancy-specific glycoprotein 22 [Source:MGI Symbol	Acc:MGI:1891354]
ENSMUSG00000073012,7.169118339,4.856427126,126.960502,1.90E-29,6.66E-28,874.8333333,1713,36.66666667,Fnd3c2,fibronectin type III domain containing 3C2 [Source:MGI Symbol	Acc:MGI:2685621]
ENSMUSG00000050666,7.16143343,0.899345285,66.37056169,3.74E-16,4.34E-15,48.33333333,93.33333333,3.333333333,Vstm4,V-set and transmembrane domain containing 4 [Source:MGI Symbol	Acc:MGI:2444633]
ENSMUSG00000020151,7.142279988,-1.501005061,22.67698,1.92E-06,6.97E-06,9,18,0,Ptprr,"protein tyrosine phosphatase, receptor type, R [Source:MGI Symbol	Acc:MGI:109559]"
ENSMUSG00000069971,7.141710492,-1.513544886,17.11545769,3.52E-05,0.000103505,9,18,0,4933402J07Rik,RIKEN cDNA 4933402J07 gene [Source:MGI Symbol	Acc:MGI:3607717]
ENSMUSG00000074151,7.138700719,0.77779668,61.18712109,5.19E-15,5.39E-14,44.66666667,88,1.333333333,Nlrc5,"NLR family, CARD domain containing 5 [Source:MGI Symbol	Acc:MGI:3612191]"
ENSMUSG00000029019,7.12441769,6.450976686,255.5814954,1.58E-57,4.64E-55,2521.5,4991.666667,51.33333333,Nppb,natriuretic peptide type B [Source:MGI Symbol	Acc:MGI:97368]
ENSMUSG00000020395,7.121838374,0.798821866,63.98163032,1.26E-15,1.39E-14,45,88.33333333,1.666666667,Itk,IL2 inducible T cell kinase [Source:MGI Symbol	Acc:MGI:96621]
ENSMUSG00000105651,7.119176433,0.040965948,42.02204899,9.03E-11,5.94E-10,36.16666667,72,0.333333333,Gm43003,predicted gene 43003 [Source:MGI Symbol	Acc:MGI:5663140]
ENSMUSG00000074743,7.107735849,9.973873062,160.0415031,1.11E-36,6.38E-35,26637.33333,52692.33333,582.3333333,Thbd,thrombomodulin [Source:MGI Symbol	Acc:MGI:98736]
ENSMUSG00000024388,7.101483686,1.172601998,46.3977189,9.65E-12,7.10E-11,65.16666667,122,8.333333333,Myo7b,myosin VIIB [Source:MGI Symbol	Acc:MGI:107709]
ENSMUSG00000087425,7.092432905,-1.542380259,21.42311937,3.68E-06,1.28E-05,8.666666667,17.33333333,0,Gm15404,predicted gene 15404 [Source:MGI Symbol	Acc:MGI:3705186]
ENSMUSG00000027068,7.060037056,6.207696036,220.4148409,7.34E-50,1.08E-47,1899,3763.666667,34.33333333,Dhrs9,dehydrogenase/reductase (SDR family) member 9 [Source:MGI Symbol	Acc:MGI:2442798]
ENSMUSG00000027871,7.055111568,0.05255521,40.31360446,2.16E-10,1.36E-09,30.66666667,61,0.333333333,Hsd3b1,"hydroxy-delta-5-steroid dehydrogenase, 3 beta- and steroid delta-isomerase 1 [Source:MGI Symbol	Acc:MGI:96233]"
ENSMUSG00000071722,7.048617406,2.494321276,82.0560792,1.32E-19,2.08E-18,153.6666667,301,6.333333333,Spin4,"spindlin family, member 4 [Source:MGI Symbol	Acc:MGI:2444925]"
ENSMUSG00000092083,7.047723391,-1.578286175,20.61940156,5.60E-06,1.90E-05,8.166666667,16.33333333,0,Kcnb2,"potassium voltage gated channel, Shab-related subfamily, member 2 [Source:MGI Symbol	Acc:MGI:99632]"
ENSMUSG00000022598,7.045613691,6.113128624,243.4985577,6.79E-55,1.73E-52,3000.666667,5964.333333,37,Psca,prostate stem cell antigen [Source:MGI Symbol	Acc:MGI:1919623]
ENSMUSG00000062342,7.014132479,9.240541957,211.4062348,6.78E-48,8.82E-46,15503.33333,30659,347.6666667,Serpinb9e,"serine (or cysteine) peptidase inhibitor, clade B, member 9e [Source:MGI Symbol	Acc:MGI:894672]"
ENSMUSG00000026579,6.975791676,-0.002571154,50.2921355,1.32E-12,1.07E-11,28.33333333,56.33333333,0.333333333,F5,coagulation factor V [Source:MGI Symbol	Acc:MGI:88382]
ENSMUSG00000007107,6.971746781,0.682492836,48.30159978,3.65E-12,2.81E-11,44.83333333,87.66666667,2,Atp1a4,"ATPase, Na+/K+ transporting, alpha 4 polypeptide [Source:MGI Symbol	Acc:MGI:1351335]"
ENSMUSG00000027568,6.97093016,-1.641181333,19.88739595,8.21E-06,2.71E-05,8,16,0,Ntsr1,neurotensin receptor 1 [Source:MGI Symbol	Acc:MGI:97386]
ENSMUSG00000102548,6.957440407,0.726980503,87.62617312,7.91E-21,1.36E-19,48.5,96.33333333,0.666666667,Gm16701,"predicted gene, 16701 [Source:MGI Symbol	Acc:MGI:4439625]"
ENSMUSG00000079588,6.951580201,-1.768582351,17.05873081,3.62E-05,0.000106435,11,22,0,Tmem182,transmembrane protein 182 [Source:MGI Symbol	Acc:MGI:1923725]
ENSMUSG00000030226,6.938658465,-1.685931495,18.99804174,1.31E-05,4.17E-05,7.833333333,15.66666667,0,Lmo3,LIM domain only 3 [Source:MGI Symbol	Acc:MGI:102810]
ENSMUSG00000097742,6.933763698,-0.041518844,43.95685582,3.36E-11,2.31E-10,27.66666667,55,0.333333333,Gm26535,"predicted gene, 26535 [Source:MGI Symbol	Acc:MGI:5477029]"
ENSMUSG00000098040,6.910579776,-1.729994142,17.09562263,3.55E-05,0.000104501,8.333333333,16.66666667,0,Gm20757,"predicted gene, 20757 [Source:MGI Symbol	Acc:MGI:5434113]"
ENSMUSG00000041757,6.895460928,8.753930012,241.1617934,2.19E-54,5.30E-52,11263,22140,386,Plekha6,"pleckstrin homology domain containing, family A member 6 [Source:MGI Symbol	Acc:MGI:2388662]"
ENSMUSG00000021403,6.884635312,8.683809677,221.9878216,3.33E-50,5.18E-48,10727,21047.66667,406.3333333,Serpinb9b,"serine (or cysteine) peptidase inhibitor, clade B, member 9b [Source:MGI Symbol	Acc:MGI:894668]"
ENSMUSG00000061462,6.884363939,0.567597551,59.6920109,1.11E-14,1.11E-13,38,74,2,Obscn,"obscurin, cytoskeletal calmodulin and titin-interacting RhoGEF [Source:MGI Symbol	Acc:MGI:2681862]"
ENSMUSG00000040797,6.863970454,1.489988011,93.95576291,3.23E-22,6.27E-21,83.66666667,166,1.333333333,Iqsec3,IQ motif and Sec7 domain 3 [Source:MGI Symbol	Acc:MGI:2677208]
ENSMUSG00000022488,6.863950224,0.397931164,66.72951351,3.11E-16,3.65E-15,36.16666667,71.66666667,0.666666667,Nckap1l,NCK associated protein 1 like [Source:MGI Symbol	Acc:MGI:1926063]
ENSMUSG00000022886,6.825401967,7.174902528,391.5089853,3.88E-87,7.51E-84,3877.166667,7669,85.33333333,Prl2a1,"prolactin family 2, subfamily a, member 1 [Source:MGI Symbol	Acc:MGI:1861446]"
ENSMUSG00000046899,6.791666937,0.790152278,41.02678257,1.50E-10,9.63E-10,45.5,85.33333333,5.666666667,Prl7a2,"prolactin family 7, subfamily a, member 2 [Source:MGI Symbol	Acc:MGI:1206571]"
ENSMUSG00000026822,6.785557379,1.998322648,71.51523523,2.75E-17,3.50E-16,141.5,280.6666667,2.333333333,Lcn2,lipocalin 2 [Source:MGI Symbol	Acc:MGI:96757]
ENSMUSG00000050439,6.782931353,-1.844229943,15.41321781,8.64E-05,0.000238959,7.833333333,15.66666667,0,Enthd1,ENTH domain containing 1 [Source:MGI Symbol	Acc:MGI:2686088]
ENSMUSG00000112446,6.770596256,-1.877014068,16.08275161,6.06E-05,0.000172022,8.666666667,17.33333333,0,Pwwp2b,
ENSMUSG00000068536,6.769809389,3.95151577,71.56333627,2.68E-17,3.44E-16,415.3333333,821.3333333,9.333333333,Doxl2,diamine oxidase-like protein 2 [Source:MGI Symbol	Acc:MGI:3618290]
ENSMUSG00000037206,6.755762912,0.518257692,45.98372548,1.19E-11,8.68E-11,36.83333333,71.66666667,2,Islr,immunoglobulin superfamily containing leucine-rich repeat [Source:MGI Symbol	Acc:MGI:1349645]
ENSMUSG00000056380,6.740980241,1.527371212,85.76093556,2.03E-20,3.36E-19,78.5,155,2,Gpr50,G-protein-coupled receptor 50 [Source:MGI Symbol	Acc:MGI:1333877]
ENSMUSG00000039109,6.726776335,-0.2315285,45.99611148,1.18E-11,8.63E-11,23.83333333,47.33333333,0.333333333,F13a1,"coagulation factor XIII, A1 subunit [Source:MGI Symbol	Acc:MGI:1921395]"
ENSMUSG00000044835,6.718436054,0.34523974,44.83619057,2.14E-11,1.51E-10,37,73,1,Ankrd45,ankyrin repeat domain 45 [Source:MGI Symbol	Acc:MGI:1921094]
ENSMUSG00000074892,6.714234054,-0.24167908,38.14852132,6.56E-10,3.87E-09,23.66666667,47,0.333333333,B3galt5,"UDP-Gal:betaGlcNAc beta 1,3-galactosyltransferase, polypeptide 5 [Source:MGI Symbol	Acc:MGI:2136878]"
ENSMUSG00000071766,6.695877743,3.886965349,163.5972174,1.85E-37,1.16E-35,389.5,750.3333333,28.66666667,Rhox12,reproductive homeobox 12 [Source:MGI Symbol	Acc:MGI:2685994]
ENSMUSG00000095956,6.668221355,-0.287310572,39.75814063,2.87E-10,1.78E-09,23,45.66666667,0.333333333,1700036A12Rik,RIKEN cDNA 1700036A12 gene [Source:MGI Symbol	Acc:MGI:1920548]
ENSMUSG00000069305,6.64813865,0.340738373,45.61557104,1.44E-11,1.03E-10,32.83333333,64.33333333,1.333333333,Hist1h4n,"histone cluster 1, H4n [Source:MGI Symbol	Acc:MGI:4843992]"
ENSMUSG00000020916,6.613769632,0.287460946,50.42625534,1.24E-12,1.01E-11,31.5,61.66666667,1.333333333,Krt36,keratin 36 [Source:MGI Symbol	Acc:MGI:109364]
ENSMUSG00000038496,6.607522713,0.394381419,72.22802687,1.92E-17,2.50E-16,37.83333333,75,0.666666667,Slc19a3,"solute carrier family 19, member 3 [Source:MGI Symbol	Acc:MGI:1931307]"
ENSMUSG00000026241,6.594016851,3.386038758,187.6079478,1.06E-42,9.42E-41,424.5,841.6666667,7.333333333,Nppc,natriuretic peptide type C [Source:MGI Symbol	Acc:MGI:97369]
ENSMUSG00000033834,6.593576009,5.683140532,62.4751936,2.70E-15,2.89E-14,1282.166667,2516.666667,47.66666667,Tpbpa,trophoblast specific protein alpha [Source:MGI Symbol	Acc:MGI:98795]
ENSMUSG00000026976,6.591676985,0.298355363,36.10787905,1.87E-09,1.03E-08,39.33333333,77,1.666666667,Pax8,paired box 8 [Source:MGI Symbol	Acc:MGI:97492]
ENSMUSG00000027750,6.582988724,0.392474696,43.37980331,4.51E-11,3.07E-10,33.5,64.33333333,2.666666667,Postn,"periostin, osteoblast specific factor [Source:MGI Symbol	Acc:MGI:1926321]"
ENSMUSG00000022661,6.564382982,1.429573536,76.30276427,2.43E-18,3.44E-17,70.5,137.3333333,3.666666667,Cd200,CD200 antigen [Source:MGI Symbol	Acc:MGI:1196990]
ENSMUSG00000109021,6.510275354,-0.429716688,41.41167656,1.23E-10,7.98E-10,20.5,40.66666667,0.333333333,Gm44812,predicted gene 44812 [Source:MGI Symbol	Acc:MGI:5753388]
ENSMUSG00000038327,6.505189744,7.58568659,181.4922893,2.29E-41,1.88E-39,4728.666667,9282,175.3333333,Serpinb9f,"serine (or cysteine) peptidase inhibitor, clade B, member 9f [Source:MGI Symbol	Acc:MGI:894671]"
ENSMUSG00000057722,6.489758058,2.208434483,106.8929169,4.70E-25,1.14E-23,130.3333333,257.3333333,3.333333333,Lepr,leptin receptor [Source:MGI Symbol	Acc:MGI:104993]
ENSMUSG00000072720,6.471696272,3.354505095,165.0787038,8.79E-38,5.66E-36,270.6666667,534,7.333333333,Myo18b,myosin XVIIIb [Source:MGI Symbol	Acc:MGI:1921626]
ENSMUSG00000031109,6.462265899,1.509889792,61.07931131,5.48E-15,5.67E-14,77,141.3333333,12.66666667,Enox2,ecto-NOX disulfide-thiol exchanger 2 [Source:MGI Symbol	Acc:MGI:2384799]
ENSMUSG00000053025,6.448452377,-2.130090502,15.13756125,1.00E-04,0.000273154,7.166666667,14.33333333,0,Sv2b,synaptic vesicle glycoprotein 2 b [Source:MGI Symbol	Acc:MGI:1927338]
ENSMUSG00000030223,6.446732836,-0.489179969,32.4809446,1.20E-08,5.98E-08,19.66666667,39,0.333333333,Ptpro,"protein tyrosine phosphatase, receptor type, O [Source:MGI Symbol	Acc:MGI:1097152]"
ENSMUSG00000032323,6.438293457,9.501887468,193.8125198,4.68E-44,4.52E-42,19261.16667,37879.33333,643,Cyp11a1,"cytochrome P450, family 11, subfamily a, polypeptide 1 [Source:MGI Symbol	Acc:MGI:88582]"
ENSMUSG00000069265,6.418129932,-0.515989928,27.55716917,1.53E-07,6.53E-07,19.33333333,38.33333333,0.333333333,Hist1h3a,"histone cluster 1, H3a [Source:MGI Symbol	Acc:MGI:2668828]"
ENSMUSG00000003484,6.402995791,-0.526803334,38.44803684,5.62E-10,3.35E-09,19.16666667,38,0.333333333,Cyp4f18,"cytochrome P450, family 4, subfamily f, polypeptide 18 [Source:MGI Symbol	Acc:MGI:1919304]"
ENSMUSG00000026432,6.382344422,0.220758434,39.9171906,2.65E-10,1.65E-09,29.83333333,56.33333333,3.333333333,Avpr1b,arginine vasopressin receptor 1B [Source:MGI Symbol	Acc:MGI:1347010]
ENSMUSG00000029811,6.378950047,0.067369971,43.32823542,4.63E-11,3.14E-10,27.33333333,53.66666667,1,Aoc1,"amine oxidase, copper-containing 1 [Source:MGI Symbol	Acc:MGI:1923757]"
ENSMUSG00000043079,6.375420881,3.381457337,162.5202091,3.18E-37,1.93E-35,277.3333333,543.6666667,11,Synpo,synaptopodin [Source:MGI Symbol	Acc:MGI:1099446]
ENSMUSG00000046743,6.372726398,-0.554267414,37.30682157,1.01E-09,5.83E-09,18.83333333,37.33333333,0.333333333,Fat4,FAT atypical cadherin 4 [Source:MGI Symbol	Acc:MGI:3045256]
ENSMUSG00000069259,6.361431368,3.934682803,71.94002106,2.22E-17,2.86E-16,386.5,752.3333333,20.66666667,Prl6a1,"prolactin family 6, subfamily a, member 1 [Source:MGI Symbol	Acc:MGI:1206579]"
ENSMUSG00000039057,6.360084951,1.109383581,74.96559931,4.79E-18,6.57E-17,60.33333333,119,1.666666667,Myo16,myosin XVI [Source:MGI Symbol	Acc:MGI:2685951]
ENSMUSG00000085071,6.353438139,-0.575209807,25.51136565,4.40E-07,1.77E-06,18.66666667,37,0.333333333,Gm14066,predicted gene 14066 [Source:MGI Symbol	Acc:MGI:3649728]
ENSMUSG00000026475,6.343773795,1.6322965,71.19670973,3.23E-17,4.09E-16,97.83333333,193.3333333,2.333333333,Rgs16,regulator of G-protein signaling 16 [Source:MGI Symbol	Acc:MGI:108407]
ENSMUSG00000017767,6.328258953,-0.594885999,36.36691435,1.63E-09,9.12E-09,18.16666667,36,0.333333333,Spata25,spermatogenesis associated 25 [Source:MGI Symbol	Acc:MGI:1922892]
ENSMUSG00000030399,6.31617256,-0.082232231,44.35880982,2.73E-11,1.91E-10,25.5,50.33333333,0.666666667,Ckm,"creatine kinase, muscle [Source:MGI Symbol	Acc:MGI:88413]"
ENSMUSG00000112694,6.310291242,-0.61054211,37.00419223,1.18E-09,6.73E-09,17.83333333,35.33333333,0.333333333,AC139752.1,
ENSMUSG00000031239,6.305633549,-0.04919596,26.64386395,2.45E-07,1.02E-06,45.16666667,89.33333333,1,Itm2a,integral membrane protein 2A [Source:MGI Symbol	Acc:MGI:107706]
ENSMUSG00000003555,6.286303986,3.266938687,103.6017337,2.47E-24,5.69E-23,241.5,473.6666667,9.333333333,Cyp17a1,"cytochrome P450, family 17, subfamily a, polypeptide 1 [Source:MGI Symbol	Acc:MGI:88586]"
ENSMUSG00000021347,6.263357167,0.284132048,30.14602864,4.01E-08,1.85E-07,31.66666667,59.33333333,4,Prl7b1,"prolactin family 7, subfamily b, member 1 [Source:MGI Symbol	Acc:MGI:1922846]"
ENSMUSG00000032327,6.248004586,5.131276394,85.23006903,2.66E-20,4.37E-19,955,1849,61,Stra6,stimulated by retinoic acid gene 6 [Source:MGI Symbol	Acc:MGI:107742]
ENSMUSG00000093827,6.247982332,2.363120278,88.17229716,6.00E-21,1.04E-19,138.8333333,272,5.666666667,Gm10410,predicted gene 10410 [Source:MGI Symbol	Acc:MGI:3704422]
ENSMUSG00000025014,6.240259833,-0.189751741,31.51299802,1.98E-08,9.57E-08,30.66666667,60.66666667,0.666666667,Dntt,"deoxynucleotidyltransferase, terminal [Source:MGI Symbol	Acc:MGI:98659]"
ENSMUSG00000024897,6.23959398,5.497232596,280.1579803,6.94E-63,3.03E-60,1187.333333,2317.666667,57,Apba1,"amyloid beta (A4) precursor protein binding, family A, member 1 [Source:MGI Symbol	Acc:MGI:1860297]"
ENSMUSG00000027800,6.229309589,-2.339635684,11.88889298,0.000564697,0.001343712,9.5,19,0,Tm4sf1,transmembrane 4 superfamily member 1 [Source:MGI Symbol	Acc:MGI:104678]
ENSMUSG00000057726,6.226417014,7.292364115,146.0606957,1.26E-33,5.96E-32,3822.666667,7485.333333,160,Serpinb9g,"serine (or cysteine) peptidase inhibitor, clade B, member 9g [Source:MGI Symbol	Acc:MGI:1919260]"
ENSMUSG00000112246,6.221036678,-2.32492847,13.21285565,0.000278035,0.000700917,7.666666667,15.33333333,0,AC121871.1,
ENSMUSG00000033174,6.219629463,7.218253313,465.1739248,3.60E-103,2.43E-99,4107.5,8103,112,Mgll,monoglyceride lipase [Source:MGI Symbol	Acc:MGI:1346042]
ENSMUSG00000027314,6.214056439,6.717947923,325.5362178,9.02E-73,7.62E-70,2820.5,5544.333333,96.66666667,Dll4,delta-like 4 (Drosophila) [Source:MGI Symbol	Acc:MGI:1859388]
ENSMUSG00000051747,6.206678211,1.386925235,89.54880371,2.99E-21,5.29E-20,77.5,153,2,Ttn,titin [Source:MGI Symbol	Acc:MGI:98864]
ENSMUSG00000096828,6.197971088,2.144518497,93.04006437,5.12E-22,9.82E-21,130.1666667,257,3.333333333,Gm3618,predicted gene 3618 [Source:MGI Symbol	Acc:MGI:3781794]
ENSMUSG00000001946,6.18559226,7.004558873,199.3353753,2.92E-45,3.16E-43,3370.333333,6600.666667,140,Esam,endothelial cell-specific adhesion molecule [Source:MGI Symbol	Acc:MGI:1916774]
ENSMUSG00000046352,6.185317993,4.49271233,49.56021504,1.92E-12,1.53E-11,1179.166667,2288.333333,70,Gjb2,"gap junction protein, beta 2 [Source:MGI Symbol	Acc:MGI:95720]"
ENSMUSG00000111008,6.171600137,-0.733640142,33.72653214,6.34E-09,3.29E-08,16.33333333,32.33333333,0.333333333,AC129016.1,
ENSMUSG00000068117,6.17010547,-0.210204652,40.72499536,1.75E-10,1.11E-09,23.33333333,46,0.666666667,Mei1,meiotic double-stranded break formation protein 1 [Source:MGI Symbol	Acc:MGI:3028590]
ENSMUSG00000029813,6.144815381,4.420356128,141.4704544,1.27E-32,5.54E-31,569.8333333,1113,26.66666667,1600015I10Rik,RIKEN cDNA 1600015I10 gene [Source:MGI Symbol	Acc:MGI:1917011]
ENSMUSG00000001943,6.139163757,0.792050952,68.7069153,1.14E-16,1.39E-15,50.66666667,100,1.333333333,Vsig2,V-set and immunoglobulin domain containing 2 [Source:MGI Symbol	Acc:MGI:1928009]
ENSMUSG00000021348,6.135393454,6.52761016,73.3969862,1.06E-17,1.42E-16,2278.166667,4424.666667,131.6666667,Prl7d1,"prolactin family 7, subfamily d, member 1 [Source:MGI Symbol	Acc:MGI:97619]"
ENSMUSG00000061576,6.12792974,0.424185428,67.30106655,2.33E-16,2.75E-15,38.83333333,76.66666667,1,Dpp6,dipeptidylpeptidase 6 [Source:MGI Symbol	Acc:MGI:94921]
ENSMUSG00000027082,6.127368739,11.13058574,190.5446979,2.42E-43,2.27E-41,60554.33333,118882,2226.666667,Tfpi,tissue factor pathway inhibitor [Source:MGI Symbol	Acc:MGI:1095418]
ENSMUSG00000023828,6.124076334,-0.056038388,45.10886389,1.86E-11,1.32E-10,27.16666667,53.66666667,0.666666667,Slc22a3,"solute carrier family 22 (organic cation transporter), member 3 [Source:MGI Symbol	Acc:MGI:1333817]"
ENSMUSG00000079092,6.122494685,7.913650376,163.8862939,1.60E-37,1.00E-35,6803.833333,13384.33333,223.3333333,Prl2c2,"prolactin family 2, subfamily c, member 2 [Source:MGI Symbol	Acc:MGI:97618]"
ENSMUSG00000040569,6.120411285,-0.206376666,22.79569937,1.80E-06,6.59E-06,51.66666667,102.3333333,1,Slc26a7,"solute carrier family 26, member 7 [Source:MGI Symbol	Acc:MGI:2384791]"
ENSMUSG00000084840,6.109982251,-0.119176108,30.43170497,3.46E-08,1.61E-07,24,47,1,Gm11468,predicted gene 11468 [Source:MGI Symbol	Acc:MGI:3649218]
ENSMUSG00000051457,6.081722698,7.055524702,233.5200753,1.02E-52,2.15E-50,3512.666667,6860,165.3333333,Spn,sialophorin [Source:MGI Symbol	Acc:MGI:98384]
ENSMUSG00000099812,6.080809905,0.912710265,63.75319891,1.41E-15,1.56E-14,50.16666667,98,2.333333333,Gm28515,predicted gene 28515 [Source:MGI Symbol	Acc:MGI:5579221]
ENSMUSG00000020871,6.062200778,0.074840357,23.93330941,9.97E-07,3.78E-06,32.66666667,61.66666667,3.666666667,Dlx4,distal-less homeobox 4 [Source:MGI Symbol	Acc:MGI:94904]
ENSMUSG00000051506,6.061329378,-0.281282258,33.90149038,5.80E-09,3.03E-08,22.33333333,44,0.666666667,Wdfy4,WD repeat and FYVE domain containing 4 [Source:MGI Symbol	Acc:MGI:3584510]
ENSMUSG00000030713,6.056705422,3.304043751,100.966206,9.36E-24,2.06E-22,243.1666667,471.6666667,14.66666667,Klk7,"kallikrein related-peptidase 7 (chymotryptic, stratum corneum) [Source:MGI Symbol	Acc:MGI:1346336]"
ENSMUSG00000060371,6.042433634,-0.890140541,22.75844756,1.84E-06,6.71E-06,16,31.66666667,0.333333333,Caln1,calneuron 1 [Source:MGI Symbol	Acc:MGI:2155987]
ENSMUSG00000096940,6.040197979,-0.848956304,24.79578947,6.37E-07,2.50E-06,14.83333333,29.33333333,0.333333333,Gm4755,predicted gene 4755 [Source:MGI Symbol	Acc:MGI:3779434]
ENSMUSG00000025946,6.033425086,-0.856168402,27.73980955,1.39E-07,5.98E-07,15,29.66666667,0.333333333,Pth2r,parathyroid hormone 2 receptor [Source:MGI Symbol	Acc:MGI:2180917]
ENSMUSG00000052713,6.017246035,4.133666618,233.4082849,1.08E-52,2.24E-50,457.1666667,899.6666667,14.66666667,Zfp608,zinc finger protein 608 [Source:MGI Symbol	Acc:MGI:2442338]
ENSMUSG00000057195,6.007963075,-0.876588528,27.42542888,1.63E-07,6.97E-07,14.33333333,28.33333333,0.333333333,Ceacam13,carcinoembryonic antigen-related cell adhesion molecule 13 [Source:MGI Symbol	Acc:MGI:1917035]
ENSMUSG00000028223,5.999548285,3.198854293,84.09491922,4.72E-20,7.65E-19,240.1666667,462.6666667,17.66666667,Decr1,"2,4-dienoyl CoA reductase 1, mitochondrial [Source:MGI Symbol	Acc:MGI:1914710]"
ENSMUSG00000037716,5.989114002,-0.89287661,26.18438883,3.10E-07,1.27E-06,14.33333333,28.33333333,0.333333333,Ccdc33,coiled-coil domain containing 33 [Source:MGI Symbol	Acc:MGI:1922464]
ENSMUSG00000097822,5.987435129,0.29180364,55.96617335,7.37E-14,6.82E-13,35.33333333,69.66666667,1,Gm26655,"predicted gene, 26655 [Source:MGI Symbol	Acc:MGI:5477149]"
ENSMUSG00000023045,5.983191769,0.630187538,49.35020548,2.14E-12,1.70E-11,45,88.66666667,1.333333333,Soat2,sterol O-acyltransferase 2 [Source:MGI Symbol	Acc:MGI:1332226]
ENSMUSG00000022441,5.982857863,-0.187475139,37.65556522,8.44E-10,4.92E-09,24.83333333,49,0.666666667,Efcab6,EF-hand calcium binding domain 6 [Source:MGI Symbol	Acc:MGI:1924877]
ENSMUSG00000046182,5.979551575,-0.902937959,27.55252583,1.53E-07,6.54E-07,14.33333333,28.33333333,0.333333333,Gsg1l,GSG1-like [Source:MGI Symbol	Acc:MGI:2685483]
ENSMUSG00000030732,5.967203227,2.991311436,43.96323687,3.35E-11,2.31E-10,365,713.3333333,16.66666667,Chrdl2,chordin-like 2 [Source:MGI Symbol	Acc:MGI:1916371]
ENSMUSG00000069268,5.960681275,-0.923471447,16.87374082,4.00E-05,0.000116594,14.16666667,28,0.333333333,Hist1h2bf,"histone cluster 1, H2bf [Source:MGI Symbol	Acc:MGI:2448383]"
ENSMUSG00000020067,5.921996615,-0.302088944,29.89085255,4.57E-08,2.10E-07,21,41,1,Mypn,myopalladin [Source:MGI Symbol	Acc:MGI:1916052]
ENSMUSG00000030789,5.921162221,0.715890855,42.83511905,5.96E-11,4.00E-10,55.5,109,2,Itgax,integrin alpha X [Source:MGI Symbol	Acc:MGI:96609]
ENSMUSG00000083814,5.899199157,0.694580917,59.10490801,1.49E-14,1.47E-13,45,88.33333333,1.666666667,Gm5133,predicted pseudogene 5133 [Source:MGI Symbol	Acc:MGI:3644182]
ENSMUSG00000000817,5.89416062,5.939159263,214.95681,1.14E-48,1.61E-46,1598.833333,3106.333333,91.33333333,Fasl,"Fas ligand (TNF superfamily, member 6) [Source:MGI Symbol	Acc:MGI:99255]"
ENSMUSG00000039114,5.870364774,-0.139584527,26.6159836,2.48E-07,1.03E-06,23.16666667,43.33333333,3,Nrn1,neuritin 1 [Source:MGI Symbol	Acc:MGI:1915654]
ENSMUSG00000030228,5.861599431,-1.003289838,26.34440832,2.86E-07,1.17E-06,13.33333333,26.33333333,0.333333333,Pik3c2g,"phosphatidylinositol 3-kinase, C2 domain containing, gamma polypeptide [Source:MGI Symbol	Acc:MGI:1203730]"
ENSMUSG00000071591,5.837285885,3.663381506,125.5430928,3.87E-29,1.32E-27,323.3333333,630.3333333,16.33333333,Gm10339,predicted gene 10339 [Source:MGI Symbol	Acc:MGI:3704428]
ENSMUSG00000083307,5.8300866,1.346984971,52.74696757,3.79E-13,3.25E-12,67.16666667,129,5.333333333,AA414768,expressed sequence AA414768 [Source:MGI Symbol	Acc:MGI:3035137]
ENSMUSG00000027460,5.828668845,-1.031000333,26.60122487,2.50E-07,1.04E-06,12.83333333,25.33333333,0.333333333,Angpt4,angiopoietin 4 [Source:MGI Symbol	Acc:MGI:1336887]
ENSMUSG00000082962,5.817664066,-1.040940943,25.36831358,4.74E-07,1.89E-06,12.83333333,25.33333333,0.333333333,Gm10601,predicted pseudogene 10601 [Source:MGI Symbol	Acc:MGI:3708690]
ENSMUSG00000022809,5.813394539,0.130128574,50.61036358,1.13E-12,9.20E-12,31.33333333,61.66666667,1,Nr1i2,"nuclear receptor subfamily 1, group I, member 2 [Source:MGI Symbol	Acc:MGI:1337040]"
ENSMUSG00000034271,5.80186058,6.070286368,183.7620792,7.31E-42,6.42E-40,2023.666667,3983,64.33333333,Jdp2,Jun dimerization protein 2 [Source:MGI Symbol	Acc:MGI:1932093]
ENSMUSG00000006490,5.801856152,2.41565197,154.6639822,1.66E-35,8.76E-34,160.1666667,314.6666667,5.666666667,Prl8a9,"prolactin family8, subfamily a, member 9 [Source:MGI Symbol	Acc:MGI:1914560]"
ENSMUSG00000024552,5.785265757,0.105334258,52.22328008,4.95E-13,4.20E-12,30.83333333,60.66666667,1,Slc14a2,"solute carrier family 14 (urea transporter), member 2 [Source:MGI Symbol	Acc:MGI:1351653]"
ENSMUSG00000097823,5.779982185,0.099280843,51.23015981,8.21E-13,6.80E-12,30.66666667,60.33333333,1,Gm16701,"predicted gene, 16701 [Source:MGI Symbol	Acc:MGI:4439625]"
ENSMUSG00000059003,5.75040053,-1.100425165,23.67114574,1.14E-06,4.29E-06,12.16666667,24,0.333333333,Grin2a,"glutamate receptor, ionotropic, NMDA2A (epsilon 1) [Source:MGI Symbol	Acc:MGI:95820]"
ENSMUSG00000087036,5.74807088,-1.103576321,20.26805376,6.73E-06,2.25E-05,12.16666667,24,0.333333333,Gm11748,predicted gene 11748 [Source:MGI Symbol	Acc:MGI:3704384]
ENSMUSG00000031613,5.745483944,2.581386352,109.40659,1.32E-25,3.37E-24,292.1666667,576.6666667,7.666666667,Hpgd,hydroxyprostaglandin dehydrogenase 15 (NAD) [Source:MGI Symbol	Acc:MGI:108085]
ENSMUSG00000036136,5.739020941,3.039916786,124.3744963,6.98E-29,2.35E-27,218.3333333,419.6666667,17,Fam110c,"family with sequence similarity 110, member C [Source:MGI Symbol	Acc:MGI:1918813]"
ENSMUSG00000031963,5.735032751,-0.276599064,26.25461108,2.99E-07,1.23E-06,21,39,3,Bmper,BMP-binding endothelial regulator [Source:MGI Symbol	Acc:MGI:1920480]
ENSMUSG00000036030,5.734825997,3.296487736,66.1951164,4.08E-16,4.71E-15,250.5,484.6666667,16.33333333,Prtg,protogenin [Source:MGI Symbol	Acc:MGI:2444710]
ENSMUSG00000022876,5.72483111,1.209033295,47.13044945,6.64E-12,4.99E-11,66,127.3333333,4.666666667,Samsn1,"SAM domain, SH3 domain and nuclear localization signals, 1 [Source:MGI Symbol	Acc:MGI:1914992]"
ENSMUSG00000030214,5.72170967,5.528113055,78.75492848,7.03E-19,1.05E-17,1426.833333,2718.333333,135.3333333,Plbd1,phospholipase B domain containing 1 [Source:MGI Symbol	Acc:MGI:1914107]
ENSMUSG00000052363,5.718245045,1.432656555,32.9849156,9.29E-09,4.68E-08,85.5,158,13,Zdhhc19,"zinc finger, DHHC domain containing 19 [Source:MGI Symbol	Acc:MGI:2682948]"
ENSMUSG00000039452,5.717760129,4.476415214,126.5366521,2.35E-29,8.18E-28,564.6666667,1100,29.33333333,Snx22,sorting nexin 22 [Source:MGI Symbol	Acc:MGI:2685966]
ENSMUSG00000024395,5.713577847,2.721585934,36.43529509,1.58E-09,8.82E-09,195.5,369,22,Lims2,LIM and senescent cell antigen like domains 2 [Source:MGI Symbol	Acc:MGI:2385067]
ENSMUSG00000046856,5.709330855,2.739335719,143.9171323,3.70E-33,1.68E-31,185.5,363.3333333,7.666666667,Gpr1,G protein-coupled receptor 1 [Source:MGI Symbol	Acc:MGI:2385324]
ENSMUSG00000031133,5.704732264,7.41202326,72.77471076,1.45E-17,1.92E-16,4780,9190,370,Arhgef6,Rac/Cdc42 guanine nucleotide exchange factor (GEF) 6 [Source:MGI Symbol	Acc:MGI:1920591]
ENSMUSG00000032523,5.704034422,-0.437632147,34.98984255,3.31E-09,1.78E-08,20.5,40.33333333,0.666666667,Hhatl,hedgehog acyltransferase-like [Source:MGI Symbol	Acc:MGI:1922020]
ENSMUSG00000020826,5.70307753,5.699875078,138.4986135,5.67E-32,2.37E-30,1382.333333,2637.333333,127.3333333,Nos2,"nitric oxide synthase 2, inducible [Source:MGI Symbol	Acc:MGI:97361]"
ENSMUSG00000028369,5.697499131,0.486689064,62.84122501,2.24E-15,2.42E-14,38.5,75.33333333,1.666666667,Svep1,"sushi, von Willebrand factor type A, EGF and pentraxin domain containing 1 [Source:MGI Symbol	Acc:MGI:1928849]"
ENSMUSG00000020717,5.69450198,7.85465009,148.0658786,4.59E-34,2.22E-32,6325.5,12322.33333,328.6666667,Pecam1,platelet/endothelial cell adhesion molecule 1 [Source:MGI Symbol	Acc:MGI:97537]
ENSMUSG00000042249,5.689929437,-0.214626489,17.26341516,3.25E-05,9.64E-05,22.16666667,42.66666667,1.666666667,Grk3,G protein-coupled receptor kinase 3 [Source:MGI Symbol	Acc:MGI:87941]
ENSMUSG00000056457,5.684548721,9.139707843,189.1621912,4.84E-43,4.49E-41,16017.66667,31357,678.3333333,Prl2c3,"prolactin family 2, subfamily c, member 3 [Source:MGI Symbol	Acc:MGI:1341833]"
ENSMUSG00000050335,5.682384792,10.21966647,150.1402225,1.62E-34,8.07E-33,31519.33333,61745.33333,1293.333333,Lgals3,"lectin, galactose binding, soluble 3 [Source:MGI Symbol	Acc:MGI:96778]"
ENSMUSG00000021822,5.674046112,6.64646925,181.5514308,2.22E-41,1.83E-39,2971.166667,5816.333333,126,Plau,"plasminogen activator, urokinase [Source:MGI Symbol	Acc:MGI:97611]"
ENSMUSG00000102418,5.666211971,1.671125571,67.45637401,2.15E-16,2.55E-15,123.6666667,243.3333333,4,Sh2d1b1,SH2 domain containing 1B1 [Source:MGI Symbol	Acc:MGI:1349420]
ENSMUSG00000107134,5.663614959,-0.474552341,32.8914676,9.75E-09,4.89E-08,19.83333333,39,0.666666667,Gm42528,predicted gene 42528 [Source:MGI Symbol	Acc:MGI:5662665]
ENSMUSG00000029188,5.659550253,0.484885714,32.50851041,1.19E-08,5.90E-08,62.16666667,122,2.333333333,Slc34a2,"solute carrier family 34 (sodium phosphate), member 2 [Source:MGI Symbol	Acc:MGI:1342284]"
ENSMUSG00000059203,5.658568927,-1.1788527,22.13005565,2.55E-06,9.12E-06,11.5,22.66666667,0.333333333,Il1rapl2,interleukin 1 receptor accessory protein-like 2 [Source:MGI Symbol	Acc:MGI:1913106]
ENSMUSG00000079407,5.65112529,3.882011768,193.7468235,4.84E-44,4.64E-42,428.3333333,839.3333333,17.33333333,1700110I01Rik,RIKEN cDNA 1700110I01 gene [Source:MGI Symbol	Acc:MGI:1920799]
ENSMUSG00000058925,5.644237645,-1.189970945,17.17081484,3.42E-05,0.000100795,11.33333333,22.33333333,0.333333333,1700011I03Rik,RIKEN cDNA 1700011I03 gene [Source:MGI Symbol	Acc:MGI:1922694]
ENSMUSG00000026023,5.637484879,-1.193198949,22.08953584,2.60E-06,9.29E-06,11.33333333,22.33333333,0.333333333,Cdk15,cyclin-dependent kinase 15 [Source:MGI Symbol	Acc:MGI:3583944]
ENSMUSG00000085772,5.635672415,-1.195527653,20.21080664,6.94E-06,2.31E-05,11.33333333,22.33333333,0.333333333,D630024D03Rik,RIKEN cDNA D630024D03 gene [Source:MGI Symbol	Acc:MGI:3041224]
ENSMUSG00000039364,5.607821893,-1.217874614,21.37923863,3.77E-06,1.31E-05,11,21.66666667,0.333333333,Sectm1b,secreted and transmembrane 1B [Source:MGI Symbol	Acc:MGI:1929083]
ENSMUSG00000031871,5.605785124,10.83307558,156.2350351,7.52E-36,4.04E-34,48843.33333,94867.66667,2819,Cdh5,cadherin 5 [Source:MGI Symbol	Acc:MGI:105057]
ENSMUSG00000001027,5.594504025,-1.23213708,21.35717591,3.81E-06,1.33E-05,11,21.66666667,0.333333333,Scn4a,"sodium channel, voltage-gated, type IV, alpha [Source:MGI Symbol	Acc:MGI:98250]"
ENSMUSG00000025089,5.591510674,-0.073934668,33.83572701,6.00E-09,3.12E-08,27,53,1,Gfra1,glial cell line derived neurotrophic factor family receptor alpha 1 [Source:MGI Symbol	Acc:MGI:1100842]
ENSMUSG00000112876,5.590232976,0.275619096,45.78005003,1.32E-11,9.56E-11,34.83333333,68.33333333,1.333333333,AC155293.3,
ENSMUSG00000021994,5.587474827,-1.235749302,19.14380358,1.21E-05,3.89E-05,11,21.66666667,0.333333333,Wnt5a,"wingless-type MMTV integration site family, member 5A [Source:MGI Symbol	Acc:MGI:98958]"
ENSMUSG00000049336,5.583881005,0.469407186,38.90024066,4.46E-10,2.70E-09,39.33333333,76.66666667,2,Tenm2,teneurin transmembrane protein 2 [Source:MGI Symbol	Acc:MGI:1345184]
ENSMUSG00000085957,5.582552896,4.267674198,38.83140474,4.62E-10,2.78E-09,882.1666667,1706.666667,57.66666667,Syna,syncytin a [Source:MGI Symbol	Acc:MGI:2684898]
ENSMUSG00000021301,5.578367684,-1.244214064,19.738687,8.88E-06,2.92E-05,10.83333333,21.33333333,0.333333333,Hecw1,"HECT, C2 and WW domain containing E3 ubiquitin protein ligase 1 [Source:MGI Symbol	Acc:MGI:2444115]"
ENSMUSG00000029442,5.577501678,0.90493178,76.6136831,2.08E-18,2.97E-17,53,103.6666667,2.333333333,Wdr66,WD repeat domain 66 [Source:MGI Symbol	Acc:MGI:1918495]
ENSMUSG00000030220,5.572172101,0.901520706,76.39243158,2.33E-18,3.30E-17,53,103.6666667,2.333333333,Arhgdib,"Rho, GDP dissociation inhibitor (GDI) beta [Source:MGI Symbol	Acc:MGI:101940]"
ENSMUSG00000095195,5.570532625,-0.46011833,24.26815814,8.38E-07,3.22E-06,18.33333333,34.33333333,2.333333333,Gm3005,predicted gene 3005 [Source:MGI Symbol	Acc:MGI:3781183]
ENSMUSG00000020181,5.551811245,6.885871304,257.3380205,6.53E-58,1.96E-55,3197.333333,6228.666667,166,Nav3,neuron navigator 3 [Source:MGI Symbol	Acc:MGI:2183703]
ENSMUSG00000084918,5.541967491,-0.697243267,23.40986289,1.31E-06,4.88E-06,16.33333333,32,0.666666667,Gm12708,predicted gene 12708 [Source:MGI Symbol	Acc:MGI:3652178]
ENSMUSG00000038349,5.522136616,-0.139426905,38.40331939,5.75E-10,3.42E-09,25.66666667,50.33333333,1,Plcl1,phospholipase C-like 1 [Source:MGI Symbol	Acc:MGI:3036262]
ENSMUSG00000033419,5.504639001,3.320505436,129.8872068,4.34E-30,1.60E-28,269.6666667,522.6666667,16.66666667,Snap91,synaptosomal-associated protein 91 [Source:MGI Symbol	Acc:MGI:109132]
ENSMUSG00000022103,5.490488327,-1.317535815,20.2251463,6.88E-06,2.30E-05,10.16666667,20,0.333333333,Gfra2,glial cell line derived neurotrophic factor family receptor alpha 2 [Source:MGI Symbol	Acc:MGI:1195462]
ENSMUSG00000050063,5.485143025,3.094080882,63.7007923,1.45E-15,1.59E-14,291,560,22,Klk6,kallikrein related-peptidase 6 [Source:MGI Symbol	Acc:MGI:1343166]
ENSMUSG00000039607,5.479401531,-0.45635189,19.03898624,1.28E-05,4.09E-05,18.5,35,2,Rbms3,"RNA binding motif, single stranded interacting protein [Source:MGI Symbol	Acc:MGI:2444477]"
ENSMUSG00000043549,5.479322332,4.401814576,25.55806834,4.29E-07,1.73E-06,591.3333333,1134,48.66666667,Fam90a1b,"family with sequence similarity 90, member A1B [Source:MGI Symbol	Acc:MGI:1921682]"
ENSMUSG00000071561,5.475509667,-1.33315177,16.49948827,4.87E-05,0.000139999,10.16666667,20,0.333333333,BC100530,cDNA sequence BC100530 [Source:MGI Symbol	Acc:MGI:3696883]
ENSMUSG00000096914,5.472749685,-1.335179133,17.00790758,3.72E-05,0.000109038,10.16666667,20,0.333333333,Galntl6,UDP-N-acetyl-alpha-D-galactosamine:polypeptide N-acetylgalactosaminyltransferase-like 6 [Source:MGI Symbol	Acc:MGI:1913581]
ENSMUSG00000048163,5.468194018,-1.337453952,19.09055381,1.25E-05,3.99E-05,10.16666667,20,0.333333333,Selplg,"selectin, platelet (p-selectin) ligand [Source:MGI Symbol	Acc:MGI:106689]"
ENSMUSG00000086213,5.464865547,-1.339244696,18.97590575,1.32E-05,4.21E-05,10,19.66666667,0.333333333,A330040F15Rik,RIKEN cDNA A330040F15 gene [Source:MGI Symbol	Acc:MGI:3698434]
ENSMUSG00000042306,5.463769067,0.935792259,55.83127804,7.90E-14,7.28E-13,50.83333333,97.66666667,4,S100a14,S100 calcium binding protein A14 [Source:MGI Symbol	Acc:MGI:1913416]
ENSMUSG00000081778,5.463510042,3.820919533,199.1249892,3.24E-45,3.45E-43,397.3333333,779,15.66666667,Gm6325,predicted gene 6325 [Source:MGI Symbol	Acc:MGI:3644961]
ENSMUSG00000019768,5.458156064,-0.658526622,26.60590654,2.49E-07,1.04E-06,17.33333333,34,0.666666667,Esr1,estrogen receptor 1 (alpha) [Source:MGI Symbol	Acc:MGI:1352467]
ENSMUSG00000028525,5.455249406,-0.634274212,22.50247558,2.10E-06,7.60E-06,16.16666667,31,1.333333333,Pde4b,"phosphodiesterase 4B, cAMP specific [Source:MGI Symbol	Acc:MGI:99557]"
ENSMUSG00000027513,5.445698957,0.66018752,78.26453743,9.01E-19,1.32E-17,46.16666667,90.33333333,2,Pck1,"phosphoenolpyruvate carboxykinase 1, cytosolic [Source:MGI Symbol	Acc:MGI:97501]"
ENSMUSG00000085541,5.445038649,-1.435865432,13.84384909,0.000198646,0.00051577,12.16666667,24,0.333333333,Gm16010,predicted gene 16010 [Source:MGI Symbol	Acc:MGI:3802126]
ENSMUSG00000025013,5.438123305,-1.438656546,13.86494364,0.000196428,0.000510305,12,23.66666667,0.333333333,Tll2,tolloid-like 2 [Source:MGI Symbol	Acc:MGI:1346044]
ENSMUSG00000015843,5.436667321,1.38676013,67.61088009,1.99E-16,2.37E-15,76.66666667,150,3.333333333,Rxrg,retinoid X receptor gamma [Source:MGI Symbol	Acc:MGI:98216]
ENSMUSG00000028730,5.436554368,-1.364269414,18.45404739,1.74E-05,5.43E-05,10,19.66666667,0.333333333,Cfap57,cilia and flagella associated protein 57 [Source:MGI Symbol	Acc:MGI:2686209]
ENSMUSG00000069258,5.433825983,1.868352569,57.52309633,3.34E-14,3.18E-13,94,179.3333333,8.666666667,Prl2b1,"prolactin family 2, subfamily b, member 1 [Source:MGI Symbol	Acc:MGI:1861444]"
ENSMUSG00000022262,5.423903176,-0.489371017,20.37396689,6.37E-06,2.14E-05,18.16666667,33.66666667,2.666666667,Dnah5,"dynein, axonemal, heavy chain 5 [Source:MGI Symbol	Acc:MGI:107718]"
ENSMUSG00000021219,5.417605458,-0.233906377,37.89025261,7.48E-10,4.39E-09,23.83333333,46.66666667,1,Rgs6,regulator of G-protein signaling 6 [Source:MGI Symbol	Acc:MGI:1354730]
ENSMUSG00000067049,5.415251631,-0.593475967,16.95459413,3.83E-05,0.000111998,17,33,1,Unc93a,unc-93 homolog A (C. elegans) [Source:MGI Symbol	Acc:MGI:1933250]
ENSMUSG00000111033,5.414302007,-0.646999595,20.92136155,4.79E-06,1.64E-05,16.16666667,31,1.333333333,AC126672.1,
ENSMUSG00000070366,5.41229279,-1.387679353,11.33956855,0.000758729,0.001762034,9.666666667,19,0.333333333,Plpp4,phospholipid phosphatase 4 [Source:MGI Symbol	Acc:MGI:2685936]
ENSMUSG00000097762,5.408583467,0.105424781,37.54392949,8.94E-10,5.20E-09,30.83333333,60.33333333,1.333333333,4732463B04Rik,RIKEN cDNA 4732463B04 gene [Source:MGI Symbol	Acc:MGI:3642483]
ENSMUSG00000039155,5.407575333,-0.809921629,22.11655918,2.57E-06,9.17E-06,14.83333333,29,0.666666667,Cdh26,cadherin-like 26 [Source:MGI Symbol	Acc:MGI:2685856]
ENSMUSG00000107614,5.406530584,-0.822164208,22.79164562,1.81E-06,6.60E-06,14.83333333,29,0.666666667,Gm44196,"predicted gene, 44196 [Source:MGI Symbol	Acc:MGI:5690588]"
ENSMUSG00000044258,5.402850825,2.45109546,136.25343,1.76E-31,7.07E-30,164.5,321.3333333,7.666666667,Ctla2a,cytotoxic T lymphocyte-associated protein 2 alpha [Source:MGI Symbol	Acc:MGI:88554]
ENSMUSG00000009246,5.402830446,2.342277593,65.26165868,6.56E-16,7.44E-15,191.8333333,375,8.666666667,Trpm5,"transient receptor potential cation channel, subfamily M, member 5 [Source:MGI Symbol	Acc:MGI:1861718]"
ENSMUSG00000022494,5.393087435,0.272456701,38.07095583,6.82E-10,4.02E-09,33.66666667,65.66666667,1.666666667,Shisa9,shisa family member 9 [Source:MGI Symbol	Acc:MGI:1919805]
ENSMUSG00000052854,5.390270861,8.691454002,47.79091016,4.74E-12,3.61E-11,10900.33333,20563,1237.666667,Nrk,Nik related kinase [Source:MGI Symbol	Acc:MGI:1351326]
ENSMUSG00000060568,5.38629945,7.699351852,207.7195311,4.32E-47,5.36E-45,5383.166667,10483,283.3333333,Fam78b,"family with sequence similarity 78, member B [Source:MGI Symbol	Acc:MGI:2443050]"
ENSMUSG00000043020,5.378283984,-0.601501578,21.39728668,3.73E-06,1.30E-05,16.66666667,31,2.333333333,Wdr63,WD repeat domain 63 [Source:MGI Symbol	Acc:MGI:3045269]
ENSMUSG00000042240,5.370664825,-1.420731776,15.99882866,6.34E-05,0.000179255,9.5,18.66666667,0.333333333,Crybb2,"crystallin, beta B2 [Source:MGI Symbol	Acc:MGI:88519]"
ENSMUSG00000028435,5.351174006,7.118771134,339.4104995,8.58E-76,8.92E-73,3740.5,7302.333333,178.6666667,Aqp3,aquaporin 3 [Source:MGI Symbol	Acc:MGI:1333777]
ENSMUSG00000037820,5.346942652,6.6704318,169.5320008,9.36E-39,6.46E-37,2622.333333,5051.666667,193,Tgm2,"transglutaminase 2, C polypeptide [Source:MGI Symbol	Acc:MGI:98731]"
ENSMUSG00000108782,5.339104134,-0.663837086,18.66158943,1.56E-05,4.90E-05,15.83333333,30.33333333,1.333333333,Gm45035,predicted gene 45035 [Source:MGI Symbol	Acc:MGI:5753611]
ENSMUSG00000023868,5.326974725,7.510875591,310.2780863,1.90E-69,1.17E-66,4989,9697.666667,280.3333333,Pde10a,phosphodiesterase 10A [Source:MGI Symbol	Acc:MGI:1345143]
ENSMUSG00000094590,5.314275654,4.136225685,128.7263599,7.78E-30,2.82E-28,468.1666667,909,27.33333333,Gm10251,predicted gene 10251 [Source:MGI Symbol	Acc:MGI:3704424]
ENSMUSG00000056492,5.309755389,8.155577519,136.047957,1.95E-31,7.82E-30,7258.666667,13963.33333,554,Adgrf5,adhesion G protein-coupled receptor F5 [Source:MGI Symbol	Acc:MGI:2182928]
ENSMUSG00000060093,5.300586909,0.288897765,39.5442796,3.21E-10,1.98E-09,35.33333333,69,1.666666667,Hist1h4a,"histone cluster 1, H4a [Source:MGI Symbol	Acc:MGI:2448419]"
ENSMUSG00000033965,5.289935161,-1.485850655,14.12634251,0.000170933,0.000448463,9,17.66666667,0.333333333,Slc16a2,"solute carrier family 16 (monocarboxylic acid transporters), member 2 [Source:MGI Symbol	Acc:MGI:1203732]"
ENSMUSG00000105260,5.286110943,0.306752023,32.76369833,1.04E-08,5.21E-08,32.33333333,61,3.666666667,Gm42434,predicted gene 42434 [Source:MGI Symbol	Acc:MGI:5662571]
ENSMUSG00000007209,5.285836228,5.445893816,27.94153901,1.25E-07,5.42E-07,1183.833333,2281.666667,86,Ceacam9,carcinoembryonic antigen-related cell adhesion molecule 9 [Source:MGI Symbol	Acc:MGI:1347247]
ENSMUSG00000044288,5.277620652,0.980131051,58.86553057,1.69E-14,1.65E-13,64.16666667,125.3333333,3,Cnr1,cannabinoid receptor 1 (brain) [Source:MGI Symbol	Acc:MGI:104615]
ENSMUSG00000022362,5.27570766,2.46255906,104.1537137,1.87E-24,4.35E-23,174.5,340.3333333,8.666666667,Gm29394,predicted gene 29394 [Source:MGI Symbol	Acc:MGI:5580100]
ENSMUSG00000019899,5.263796374,-0.373636047,29.58746168,5.34E-08,2.42E-07,21.66666667,42.33333333,1,Lama2,"laminin, alpha 2 [Source:MGI Symbol	Acc:MGI:99912]"
ENSMUSG00000063681,5.263045508,-1.506467893,16.21034462,5.67E-05,0.000161289,8.666666667,17,0.333333333,Crb1,"crumbs family member 1, photoreceptor morphogenesis associated [Source:MGI Symbol	Acc:MGI:2136343]"
ENSMUSG00000028108,5.255409689,7.307332773,196.375039,1.29E-44,1.33E-42,4738.333333,9211.666667,265,Ecm1,extracellular matrix protein 1 [Source:MGI Symbol	Acc:MGI:103060]
ENSMUSG00000036907,5.246143685,3.006358293,23.9966235,9.65E-07,3.67E-06,296.5,565.6666667,27.33333333,C1ql2,"complement component 1, q subcomponent-like 2 [Source:MGI Symbol	Acc:MGI:3032521]"
ENSMUSG00000058620,5.228345638,6.713430303,266.4398022,6.77E-60,2.48E-57,2796.5,5382,211,Adra2b,"adrenergic receptor, alpha 2b [Source:MGI Symbol	Acc:MGI:87935]"
ENSMUSG00000037610,5.221220624,-0.809579564,17.19579961,3.37E-05,9.96E-05,14.5,28,1,Kcnmb2,"potassium large conductance calcium-activated channel, subfamily M, beta member 2 [Source:MGI Symbol	Acc:MGI:1919663]"
ENSMUSG00000046490,5.220041744,1.03155637,39.21354519,3.80E-10,2.31E-09,73.66666667,144,3.333333333,Rnf222,ring finger protein 222 [Source:MGI Symbol	Acc:MGI:2443227]
ENSMUSG00000032281,5.203455685,4.763598213,122.6899198,1.63E-28,5.30E-27,1022.333333,1994.333333,50.33333333,Acsbg1,acyl-CoA synthetase bubblegum family member 1 [Source:MGI Symbol	Acc:MGI:2385656]
ENSMUSG00000073530,5.201154074,3.909055441,35.9886475,1.98E-09,1.10E-08,390.1666667,742.6666667,37.66666667,Pappa2,pappalysin 2 [Source:MGI Symbol	Acc:MGI:3051647]
ENSMUSG00000091243,5.198687729,6.706644554,112.6100045,2.63E-26,7.05E-25,2596.5,5031,162,Vgll3,vestigial like family member 3 [Source:MGI Symbol	Acc:MGI:1920819]
ENSMUSG00000026303,5.192968593,0.125959102,35.65457201,2.36E-09,1.29E-08,29.33333333,56.66666667,2,Mlph,melanophilin [Source:MGI Symbol	Acc:MGI:2176380]
ENSMUSG00000057191,5.18956612,-0.743758762,16.45194734,4.99E-05,0.000143249,14.83333333,28,1.666666667,AB124611,cDNA sequence AB124611 [Source:MGI Symbol	Acc:MGI:3043001]
ENSMUSG00000096606,5.183207456,1.815461109,90.32909849,2.02E-21,3.62E-20,105.1666667,204.6666667,5.666666667,Tpbgl,trophoblast glycoprotein-like [Source:MGI Symbol	Acc:MGI:3646425]
ENSMUSG00000026725,5.178088913,-1.000980581,19.83684128,8.43E-06,2.78E-05,12.83333333,25,0.666666667,Tnn,tenascin N [Source:MGI Symbol	Acc:MGI:2665790]
ENSMUSG00000052387,5.174651782,-0.450554487,24.60527591,7.04E-07,2.73E-06,20.33333333,39.66666667,1,Trpm3,"transient receptor potential cation channel, subfamily M, member 3 [Source:MGI Symbol	Acc:MGI:2443101]"
ENSMUSG00000079049,5.171353744,-0.763493354,18.11693093,2.08E-05,6.38E-05,14.66666667,27.33333333,2,Serpinb1c,"serine (or cysteine) peptidase inhibitor, clade B, member 1c [Source:MGI Symbol	Acc:MGI:2445363]"
ENSMUSG00000097325,5.165020234,2.412118073,108.9285544,1.68E-25,4.24E-24,152.1666667,296.6666667,7.666666667,Gm16897,"predicted gene, 16897 [Source:MGI Symbol	Acc:MGI:4439821]"
ENSMUSG00000020689,5.162774689,9.571337901,239.4379186,5.22E-54,1.20E-51,20500.33333,39579,1421.666667,Itgb3,integrin beta 3 [Source:MGI Symbol	Acc:MGI:96612]
ENSMUSG00000050211,5.152893735,3.878260122,137.3812111,9.95E-32,4.07E-30,561.5,1095.666667,27.33333333,Pla2g4e,"phospholipase A2, group IVE [Source:MGI Symbol	Acc:MGI:1919144]"
ENSMUSG00000087006,5.14798015,0.095032201,33.90005388,5.80E-09,3.03E-08,28.66666667,55.33333333,2,Gm13889,predicted gene 13889 [Source:MGI Symbol	Acc:MGI:3652053]
ENSMUSG00000026674,5.144119859,0.912702724,71.38307933,2.94E-17,3.74E-16,55.33333333,107.6666667,3,Ddr2,"discoidin domain receptor family, member 2 [Source:MGI Symbol	Acc:MGI:1345277]"
ENSMUSG00000087591,5.139417537,-0.137091032,38.99282051,4.25E-10,2.58E-09,25.66666667,50,1.333333333,Gm14635,predicted gene 14635 [Source:MGI Symbol	Acc:MGI:3705138]
ENSMUSG00000073722,5.134211366,-1.026157596,14.25574025,0.000159573,0.000420535,17.33333333,34,0.666666667,4931408C20Rik,RIKEN cDNA 4931408C20 gene [Source:MGI Symbol	Acc:MGI:3588222]
ENSMUSG00000025576,5.12700039,0.364148864,57.53478576,3.32E-14,3.17E-13,37.33333333,72.66666667,2,Rbfox3,"RNA binding protein, fox-1 homolog (C. elegans) 3 [Source:MGI Symbol	Acc:MGI:106368]"
ENSMUSG00000048776,5.125126391,2.964372176,145.043015,2.10E-33,9.77E-32,223,434.6666667,11.33333333,Pthlh,parathyroid hormone-like peptide [Source:MGI Symbol	Acc:MGI:97800]
ENSMUSG00000091849,5.120362859,-0.953288403,23.75310369,1.10E-06,4.13E-06,13.83333333,27,0.666666667,Gm17188,predicted gene 17188 [Source:MGI Symbol	Acc:MGI:4938015]
ENSMUSG00000022892,5.113629104,7.538532079,162.683216,2.93E-37,1.80E-35,4699,9058,340,App,amyloid beta (A4) precursor protein [Source:MGI Symbol	Acc:MGI:88059]
ENSMUSG00000056596,5.111642243,2.565397621,62.40592174,2.79E-15,2.99E-14,158.8333333,307.6666667,10,Trnp1,TMF1-regulated nuclear protein 1 [Source:MGI Symbol	Acc:MGI:1916789]
ENSMUSG00000099803,5.108142769,-1.629777708,10.57802581,0.001144398,0.002567353,8,15.66666667,0.333333333,Gm28863,predicted gene 28863 [Source:MGI Symbol	Acc:MGI:5579569]
ENSMUSG00000064016,5.104774474,2.437648102,83.41645192,6.65E-20,1.07E-18,145.3333333,276,14.66666667,Gm648,predicted gene 648 [Source:MGI Symbol	Acc:MGI:2685494]
ENSMUSG00000063458,5.095989609,-0.520839193,27.30850553,1.73E-07,7.37E-07,19.33333333,37.66666667,1,1700112E06Rik,RIKEN cDNA 1700112E06 gene [Source:MGI Symbol	Acc:MGI:1923883]
ENSMUSG00000030208,5.09399992,-0.850851466,17.26894983,3.24E-05,9.62E-05,13.66666667,25.66666667,1.666666667,Emp1,epithelial membrane protein 1 [Source:MGI Symbol	Acc:MGI:107941]
ENSMUSG00000026301,5.090517312,-1.072157372,19.07029434,1.26E-05,4.03E-05,12.16666667,23.66666667,0.666666667,Iqca,IQ motif containing with AAA domain [Source:MGI Symbol	Acc:MGI:1922168]
ENSMUSG00000048013,5.069074847,-1.687254016,14.27626984,0.000157842,0.000416451,8.166666667,16,0.333333333,Krt35,keratin 35 [Source:MGI Symbol	Acc:MGI:1858899]
ENSMUSG00000022987,5.051990641,0.062759527,47.02572563,7.01E-12,5.24E-11,29.66666667,57.66666667,1.666666667,Zfp641,zinc finger protein 641 [Source:MGI Symbol	Acc:MGI:2442788]
ENSMUSG00000051225,5.051693021,2.478318856,98.43749524,3.35E-23,7.11E-22,198,385.3333333,10.66666667,Fam83a,"family with sequence similarity 83, member A [Source:MGI Symbol	Acc:MGI:2447773]"
ENSMUSG00000028255,5.051479847,-0.740261361,13.40789452,0.000250568,0.000637971,16.66666667,31.33333333,2,Clca1,chloride channel accessory 1 [Source:MGI Symbol	Acc:MGI:1346342]
ENSMUSG00000049999,5.049632429,1.209645641,72.47525315,1.69E-17,2.22E-16,66.5,129.3333333,3.666666667,Ppp1r3d,"protein phosphatase 1, regulatory subunit 3D [Source:MGI Symbol	Acc:MGI:1917664]"
ENSMUSG00000026073,5.038623104,2.022253403,59.8088545,1.05E-14,1.05E-13,109.5,208.3333333,10.66666667,Il1r2,"interleukin 1 receptor, type II [Source:MGI Symbol	Acc:MGI:96546]"
ENSMUSG00000096965,5.03727255,1.506003086,63.44906089,1.65E-15,1.80E-14,84.66666667,164.3333333,5,3300005D01Rik,RIKEN cDNA 3300005D01 gene [Source:MGI Symbol	Acc:MGI:1925762]
ENSMUSG00000029675,5.029197307,-0.579921397,25.47446272,4.48E-07,1.80E-06,18.5,36,1,Eln,elastin [Source:MGI Symbol	Acc:MGI:95317]
ENSMUSG00000034825,5.025151324,3.106159615,113.8703066,1.39E-26,3.83E-25,277.3333333,538.3333333,16.33333333,Nrip3,nuclear receptor interacting protein 3 [Source:MGI Symbol	Acc:MGI:1925843]
ENSMUSG00000016239,5.000342101,5.086875394,50.92234915,9.61E-13,7.90E-12,1326.666667,2554,99.33333333,Lonrf3,LON peptidase N-terminal domain and ring finger 3 [Source:MGI Symbol	Acc:MGI:1921615]
ENSMUSG00000055137,4.995658099,-1.058977912,19.17955046,1.19E-05,3.82E-05,12.66666667,24.66666667,0.666666667,Sugct,succinyl-CoA glutarate-CoA transferase [Source:MGI Symbol	Acc:MGI:1923221]
ENSMUSG00000067215,4.993983192,1.887296025,65.49784763,5.82E-16,6.63E-15,108.3333333,210.6666667,6,Usp51,ubiquitin specific protease 51 [Source:MGI Symbol	Acc:MGI:3588217]
ENSMUSG00000028427,4.992225867,0.770543059,75.00832055,4.69E-18,6.46E-17,50,97,3,Aqp7,aquaporin 7 [Source:MGI Symbol	Acc:MGI:1314647]
ENSMUSG00000031872,4.981913451,1.54235297,102.87986,3.56E-24,8.06E-23,86.66666667,168,5.333333333,Bean1,"brain expressed, associated with Nedd4, 1 [Source:MGI Symbol	Acc:MGI:1929597]"
ENSMUSG00000045777,4.977689786,1.554002552,69.79870711,6.57E-17,8.12E-16,80.16666667,153.6666667,6.666666667,Ifitm10,interferon induced transmembrane protein 10 [Source:MGI Symbol	Acc:MGI:2444776]
ENSMUSG00000097798,4.976963042,2.547721661,108.1455675,2.50E-25,6.22E-24,176,341,11,Gm26898,"predicted gene, 26898 [Source:MGI Symbol	Acc:MGI:5477392]"
ENSMUSG00000022122,4.970641311,1.451877328,44.59932087,2.42E-11,1.69E-10,73.5,139.6666667,7.333333333,Ednrb,endothelin receptor type B [Source:MGI Symbol	Acc:MGI:102720]
ENSMUSG00000020573,4.963075709,-0.636382161,27.41558764,1.64E-07,7.00E-07,17.66666667,34.33333333,1,Pik3cg,"phosphoinositide-3-kinase, catalytic, gamma polypeptide [Source:MGI Symbol	Acc:MGI:1353576]"
ENSMUSG00000040896,4.96297273,1.985558485,94.56188371,2.38E-22,4.66E-21,113.8333333,221,6.666666667,Kcnd3,"potassium voltage-gated channel, Shal-related family, member 3 [Source:MGI Symbol	Acc:MGI:1928743]"
ENSMUSG00000027386,4.959769923,0.011025413,23.04056585,1.59E-06,5.84E-06,28.66666667,54.66666667,2.666666667,Fbln7,fibulin 7 [Source:MGI Symbol	Acc:MGI:1917620]
ENSMUSG00000099681,4.958967346,-0.023260132,38.51937081,5.42E-10,3.23E-09,28,54.33333333,1.666666667,1700052K11Rik,RIKEN cDNA 1700052K11 gene [Source:MGI Symbol	Acc:MGI:1920681]
ENSMUSG00000032332,4.954805234,-1.168500852,14.26823367,0.000158518,0.000417955,14.16666667,27.66666667,0.666666667,Col12a1,"collagen, type XII, alpha 1 [Source:MGI Symbol	Acc:MGI:88448]"
ENSMUSG00000026971,4.954431522,0.015581919,28.63741453,8.73E-08,3.86E-07,26.5,49,4,Itgb6,integrin beta 6 [Source:MGI Symbol	Acc:MGI:96615]
ENSMUSG00000070577,4.95240747,-0.907152032,14.73259485,0.000123886,0.000332773,13.33333333,25,1.666666667,Gm572,predicted gene 572 [Source:MGI Symbol	Acc:MGI:2685418]
ENSMUSG00000048126,4.944010403,0.481505362,30.04789923,4.22E-08,1.94E-07,39.33333333,76,2.666666667,Col6a3,"collagen, type VI, alpha 3 [Source:MGI Symbol	Acc:MGI:88461]"
ENSMUSG00000018387,4.938595921,6.504052818,234.8832628,5.13E-53,1.12E-50,2360,4560.333333,159.6666667,Shroom1,shroom family member 1 [Source:MGI Symbol	Acc:MGI:1919024]
ENSMUSG00000040003,4.928576353,-0.032757799,26.0872685,3.26E-07,1.33E-06,25.83333333,49.33333333,2.333333333,Magi2,"membrane associated guanylate kinase, WW and PDZ domain containing 2 [Source:MGI Symbol	Acc:MGI:1354953]"
ENSMUSG00000029322,4.928479773,6.139534959,92.99385517,5.25E-22,1.00E-20,1816.333333,3406.333333,226.3333333,Plac8,placenta-specific 8 [Source:MGI Symbol	Acc:MGI:2445289]
ENSMUSG00000052676,4.924523419,-1.116619948,14.92056563,0.000112134,0.000303374,12,23.33333333,0.666666667,Zmat1,"zinc finger, matrin type 1 [Source:MGI Symbol	Acc:MGI:2442284]"
ENSMUSG00000051029,4.921973467,0.750171455,61.00071867,5.71E-15,5.87E-14,48.66666667,94.33333333,3,Serpinb1b,"serine (or cysteine) peptidase inhibitor, clade B, member 1b [Source:MGI Symbol	Acc:MGI:2445361]"
ENSMUSG00000112629,4.920286539,-0.88008414,14.49243769,0.000140723,0.000374211,13.5,24.66666667,2.333333333,AC105167.1,
ENSMUSG00000019756,4.91774446,2.46047237,108.3613745,2.24E-25,5.60E-24,172.8333333,334.6666667,11,Prl8a1,"prolactin family 8, subfamily a, member 1 [Source:MGI Symbol	Acc:MGI:1920494]"
ENSMUSG00000102881,4.917554228,0.397067401,44.67957085,2.32E-11,1.63E-10,35.33333333,67.66666667,3,Gm3807,predicted gene 3807 [Source:MGI Symbol	Acc:MGI:3781980]
ENSMUSG00000021070,4.913807996,0.279718365,28.11796449,1.14E-07,4.98E-07,63.66666667,124.6666667,2.666666667,Bdkrb2,"bradykinin receptor, beta 2 [Source:MGI Symbol	Acc:MGI:102845]"
ENSMUSG00000052613,4.901429822,-0.17772676,31.78383678,1.72E-08,8.36E-08,24.16666667,46.66666667,1.666666667,Pcdh15,protocadherin 15 [Source:MGI Symbol	Acc:MGI:1891428]
ENSMUSG00000086552,4.89903458,1.48356179,26.56940703,2.54E-07,1.05E-06,101.5,194.6666667,8.333333333,Dlx4os,"distal-less homeobox 4, opposite strand [Source:MGI Symbol	Acc:MGI:2444057]"
ENSMUSG00000018507,4.898235891,7.685649658,199.3532545,2.89E-45,3.15E-43,5349.333333,10295,403.6666667,Trpv2,"transient receptor potential cation channel, subfamily V, member 2 [Source:MGI Symbol	Acc:MGI:1341836]"
ENSMUSG00000032589,4.893632525,1.05026156,57.08282986,4.18E-14,3.94E-13,55.83333333,106.3333333,5.333333333,Bsn,bassoon [Source:MGI Symbol	Acc:MGI:1277955]
ENSMUSG00000019647,4.887925836,6.467583088,207.4305137,4.99E-47,6.14E-45,2576.833333,4987.666667,166,Sema6a,"sema domain, transmembrane domain (TM), and cytoplasmic domain, (semaphorin) 6A [Source:MGI Symbol	Acc:MGI:1203727]"
ENSMUSG00000101136,4.88313091,-0.456514631,12.84820681,0.000337803,0.000838311,19.5,34,5,Gm8739,predicted gene 8739 [Source:MGI Symbol	Acc:MGI:3644775]
ENSMUSG00000003949,4.877181238,1.931436032,60.75051069,6.48E-15,6.60E-14,107.3333333,206.3333333,8.333333333,Hlf,hepatic leukemia factor [Source:MGI Symbol	Acc:MGI:96108]
ENSMUSG00000045506,4.874209255,-1.162765797,17.53014074,2.83E-05,8.49E-05,11.83333333,23,0.666666667,A930002H24Rik,RIKEN cDNA A930002H24 gene [Source:MGI Symbol	Acc:MGI:2443151]
ENSMUSG00000024544,4.873989341,-1.160729309,17.01553692,3.71E-05,0.000108671,11.83333333,23,0.666666667,Ldlrad4,low density lipoprotein receptor class A domain containing 4 [Source:MGI Symbol	Acc:MGI:1277150]
ENSMUSG00000021768,4.870299627,-0.380001815,32.41321768,1.25E-08,6.18E-08,21.33333333,41.33333333,1.333333333,Dusp13,dual specificity phosphatase 13 [Source:MGI Symbol	Acc:MGI:1351599]
ENSMUSG00000005397,4.862214471,7.642893024,63.3520799,1.73E-15,1.89E-14,5513.666667,10047.33333,980,Nid1,nidogen 1 [Source:MGI Symbol	Acc:MGI:97342]
ENSMUSG00000035864,4.851661158,-0.228373779,31.77758401,1.73E-08,8.38E-08,23.16666667,44.66666667,1.666666667,Syt1,synaptotagmin I [Source:MGI Symbol	Acc:MGI:99667]
ENSMUSG00000002565,4.850508954,6.105037012,183.4587881,8.52E-42,7.43E-40,1950.5,3780.333333,120.6666667,Scin,scinderin [Source:MGI Symbol	Acc:MGI:1306794]
ENSMUSG00000063531,4.845831057,5.459526766,202.2827549,6.63E-46,7.54E-44,1191.333333,2279,103.6666667,Sema3e,"sema domain, immunoglobulin domain (Ig), short basic domain, secreted, (semaphorin) 3E [Source:MGI Symbol	Acc:MGI:1340034]"
ENSMUSG00000053007,4.838109155,1.406072436,92.2233443,7.74E-22,1.47E-20,78.66666667,152,5.333333333,Creb5,cAMP responsive element binding protein 5 [Source:MGI Symbol	Acc:MGI:2443973]
ENSMUSG00000021250,4.836742301,7.362284588,361.3778824,1.41E-80,1.59E-77,5062.666667,9761.666667,363.6666667,Fos,FBJ osteosarcoma oncogene [Source:MGI Symbol	Acc:MGI:95574]
ENSMUSG00000057716,4.834937829,-1.005021425,13.59854111,0.000226361,0.000579831,12.5,23.33333333,1.666666667,Tmem178b,transmembrane protein 178B [Source:MGI Symbol	Acc:MGI:3647581]
ENSMUSG00000026180,4.834584628,4.404175613,143.0143669,5.84E-33,2.61E-31,570.1666667,1081,59.33333333,Cxcr2,chemokine (C-X-C motif) receptor 2 [Source:MGI Symbol	Acc:MGI:105303]
ENSMUSG00000014361,4.823342463,3.658797691,193.614237,5.17E-44,4.93E-42,370.1666667,715.6666667,24.66666667,Mertk,c-mer proto-oncogene tyrosine kinase [Source:MGI Symbol	Acc:MGI:96965]
ENSMUSG00000026390,4.795214323,-0.190207127,26.43332815,2.73E-07,1.12E-06,23,43.66666667,2.333333333,Marco,macrophage receptor with collagenous structure [Source:MGI Symbol	Acc:MGI:1309998]
ENSMUSG00000078627,4.79085574,0.819555806,66.58903671,3.34E-16,3.91E-15,50.66666667,97.66666667,3.666666667,10-Mar,membrane-associated ring finger (C3HC4) 10 [Source:MGI Symbol	Acc:MGI:2443469]
ENSMUSG00000097404,4.78539783,-0.454581367,26.4710633,2.68E-07,1.10E-06,20.33333333,39.33333333,1.333333333,Gm10814,predicted gene 10814 [Source:MGI Symbol	Acc:MGI:3642580]
ENSMUSG00000050936,4.785256733,3.189033983,74.43164027,6.28E-18,8.54E-17,255.6666667,490.3333333,21,Gm42743,predicted gene 42743 [Source:MGI Symbol	Acc:MGI:5662880]
ENSMUSG00000065418,4.775341371,1.129995503,24.37827623,7.92E-07,3.06E-06,68.83333333,130.6666667,7,Mir322,microRNA 322 [Source:MGI Symbol	Acc:MGI:3619333]
ENSMUSG00000098557,4.767519316,7.758589836,89.42354629,3.19E-21,5.63E-20,5867.666667,11306.66667,428.6666667,Kctd12,potassium channel tetramerisation domain containing 12 [Source:MGI Symbol	Acc:MGI:2145823]
ENSMUSG00000037335,4.766542463,10.57957543,97.12394031,6.51E-23,1.35E-21,39892.83333,74682,5103.666667,Hand1,heart and neural crest derivatives expressed transcript 1 [Source:MGI Symbol	Acc:MGI:103577]
ENSMUSG00000072660,4.755076822,-0.210341353,30.47653349,3.38E-08,1.58E-07,24.33333333,47,1.666666667,Gm6288,predicted gene 6288 [Source:MGI Symbol	Acc:MGI:3646376]
ENSMUSG00000087365,4.754902313,7.21455713,93.03156966,5.15E-22,9.85E-21,3868.166667,7356.333333,380,C430049B03Rik,RIKEN cDNA C430049B03 gene [Source:MGI Symbol	Acc:MGI:1924903]
ENSMUSG00000010122,4.748591372,-1.264358535,16.72218493,4.33E-05,0.00012561,10.66666667,20.66666667,0.666666667,Slc47a1,"solute carrier family 47, member 1 [Source:MGI Symbol	Acc:MGI:1914723]"
ENSMUSG00000096948,4.748176004,-0.823339525,21.59259735,3.37E-06,1.18E-05,15.16666667,29.33333333,1,Gm4221,predicted gene 4221 [Source:MGI Symbol	Acc:MGI:3782397]
ENSMUSG00000097832,4.743064068,-0.828322657,23.2956571,1.39E-06,5.15E-06,15.33333333,29.66666667,1,Gm26912,"predicted gene, 26912 [Source:MGI Symbol	Acc:MGI:5477406]"
ENSMUSG00000027200,4.720592872,5.02515878,291.4587619,2.39E-65,1.29E-62,1099.666667,2122.666667,76.66666667,Sema6d,"sema domain, transmembrane domain (TM), and cytoplasmic domain, (semaphorin) 6D [Source:MGI Symbol	Acc:MGI:2387661]"
ENSMUSG00000045027,4.712567953,7.635304473,79.89710329,3.94E-19,5.98E-18,7806.166667,15129.66667,482.6666667,Prss22,"protease, serine 22 [Source:MGI Symbol	Acc:MGI:1918085]"
ENSMUSG00000041193,4.705982705,1.074214128,60.73293608,6.54E-15,6.65E-14,58,110.6666667,5.333333333,Pla2g5,"phospholipase A2, group V [Source:MGI Symbol	Acc:MGI:101899]"
ENSMUSG00000021779,4.694289815,1.2324464,33.01721388,9.13E-09,4.61E-08,120.1666667,234.6666667,5.666666667,Thrb,thyroid hormone receptor beta [Source:MGI Symbol	Acc:MGI:98743]
ENSMUSG00000043099,4.690937932,5.693419054,204.6953861,1.97E-46,2.32E-44,1492.333333,2878.666667,106,Hic1,hypermethylated in cancer 1 [Source:MGI Symbol	Acc:MGI:1338010]
ENSMUSG00000078956,4.689810843,-0.268202275,23.87269048,1.03E-06,3.90E-06,21.66666667,41,2.333333333,Gm14221,predicted gene 14221 [Source:MGI Symbol	Acc:MGI:3650696]
ENSMUSG00000091676,4.686528494,-0.278487476,25.72549865,3.94E-07,1.59E-06,21.5,40.66666667,2.333333333,Gm8374,predicted gene 8374 [Source:MGI Symbol	Acc:MGI:3647524]
ENSMUSG00000039742,4.679257988,0.60621989,36.52068219,1.51E-09,8.48E-09,41.33333333,78.33333333,4.333333333,Fam71f1,"family with sequence similarity 71, member F1 [Source:MGI Symbol	Acc:MGI:3032524]"
ENSMUSG00000086474,4.670353227,-0.890401081,22.93386781,1.68E-06,6.16E-06,14.5,28,1,9130204K15Rik,RIKEN cDNA 9130204K15 gene [Source:MGI Symbol	Acc:MGI:2441733]
ENSMUSG00000020838,4.662357359,1.241053115,66.21026102,4.05E-16,4.68E-15,70,134.6666667,5.333333333,Slc6a4,"solute carrier family 6 (neurotransmitter transporter, serotonin), member 4 [Source:MGI Symbol	Acc:MGI:96285]"
ENSMUSG00000102425,4.657999585,0.132762852,45.71685922,1.37E-11,9.87E-11,31.5,60.66666667,2.333333333,Gm26616,"predicted gene, 26616 [Source:MGI Symbol	Acc:MGI:5477110]"
ENSMUSG00000037605,4.63626469,-0.083781939,31.78809256,1.72E-08,8.35E-08,26.83333333,51.66666667,2,Adgrl3,adhesion G protein-coupled receptor L3 [Source:MGI Symbol	Acc:MGI:2441950]
ENSMUSG00000064147,4.630291498,-0.925610753,22.30626998,2.32E-06,8.37E-06,14.16666667,27.33333333,1,Rab44,"RAB44, member RAS oncogene family [Source:MGI Symbol	Acc:MGI:3045302]"
ENSMUSG00000034903,4.626210852,7.244191341,287.226354,2.00E-64,9.66E-62,4142.166667,7907,377.3333333,Cobll1,Cobl-like 1 [Source:MGI Symbol	Acc:MGI:2442894]
ENSMUSG00000072492,4.621511298,-1.372466442,12.29845661,0.000453333,0.001096068,9.833333333,19,0.666666667,Gm10364,predicted pseudogene 10364 [Source:MGI Symbol	Acc:MGI:3643153]
ENSMUSG00000025017,4.620472553,3.692453298,113.7245227,1.50E-26,4.10E-25,382.8333333,733.3333333,32.33333333,Pik3ap1,phosphoinositide-3-kinase adaptor protein 1 [Source:MGI Symbol	Acc:MGI:1933177]
ENSMUSG00000112733,4.619592554,0.092366059,35.89872583,2.08E-09,1.15E-08,30.66666667,59,2.333333333,AC155941.5,
ENSMUSG00000074505,4.615961846,-1.140720846,11.73790032,0.000612401,0.001446127,11,20.33333333,1.666666667,Fat3,FAT atypical cadherin 3 [Source:MGI Symbol	Acc:MGI:2444314]
ENSMUSG00000055675,4.60997565,3.463988815,64.61487766,9.11E-16,1.02E-14,290,539.3333333,40.66666667,Kbtbd11,kelch repeat and BTB (POZ) domain containing 11 [Source:MGI Symbol	Acc:MGI:1922151]
ENSMUSG00000041540,4.601023035,0.036733015,24.22231633,8.58E-07,3.29E-06,32,61.66666667,2.333333333,Sox5,SRY (sex determining region Y)-box 5 [Source:MGI Symbol	Acc:MGI:98367]
ENSMUSG00000018168,4.586919857,-2.123378352,9.738781206,0.001804205,0.003890182,8.166666667,16,0.333333333,Ikzf3,IKAROS family zinc finger 3 [Source:MGI Symbol	Acc:MGI:1342542]
ENSMUSG00000043953,4.58133092,2.150124259,32.93619769,9.52E-09,4.79E-08,116.1666667,218,14.33333333,Ccrl2,chemokine (C-C motif) receptor-like 2 [Source:MGI Symbol	Acc:MGI:1920904]
ENSMUSG00000000126,4.580733585,6.067289448,419.4168592,3.27E-93,1.11E-89,2034.5,3906,163,Wnt9a,"wingless-type MMTV integration site family, member 9A [Source:MGI Symbol	Acc:MGI:2446084]"
ENSMUSG00000017607,4.573711306,6.685463738,193.1880644,6.40E-44,6.06E-42,3035.666667,5785.333333,286,Tns4,tensin 4 [Source:MGI Symbol	Acc:MGI:2144377]
ENSMUSG00000028341,4.568085584,1.587004582,57.81128726,2.89E-14,2.77E-13,88.66666667,169.6666667,7.666666667,Nr4a3,"nuclear receptor subfamily 4, group A, member 3 [Source:MGI Symbol	Acc:MGI:1352457]"
ENSMUSG00000038580,4.554968221,8.669289521,102.1442611,5.16E-24,1.16E-22,10419.33333,19884.33333,954.3333333,Sct,secretin [Source:MGI Symbol	Acc:MGI:99466]
ENSMUSG00000010592,4.551310934,-0.375825416,22.29242086,2.34E-06,8.42E-06,20.16666667,38,2.333333333,Dazl,deleted in azoospermia-like [Source:MGI Symbol	Acc:MGI:1342328]
ENSMUSG00000020437,4.54930758,0.851429116,62.42503588,2.77E-15,2.96E-14,52.83333333,101.3333333,4.333333333,Myo1g,myosin IG [Source:MGI Symbol	Acc:MGI:1927091]
ENSMUSG00000031990,4.54227846,6.563261049,179.4153481,6.50E-41,5.03E-39,2618.666667,5038.333333,199,Jam3,junction adhesion molecule 3 [Source:MGI Symbol	Acc:MGI:1933825]
ENSMUSG00000100335,4.536999467,-1.003113415,19.51565852,9.98E-06,3.26E-05,13.16666667,25.33333333,1,2310008N11Rik,RIKEN cDNA 2310008N11 gene [Source:MGI Symbol	Acc:MGI:1919566]
ENSMUSG00000063873,4.536882198,1.276114908,43.24649144,4.83E-11,3.27E-10,65.5,119.6666667,11.33333333,Slc24a3,"solute carrier family 24 (sodium/potassium/calcium exchanger), member 3 [Source:MGI Symbol	Acc:MGI:2137513]"
ENSMUSG00000025789,4.526698378,0.188076877,35.57272377,2.46E-09,1.34E-08,32.83333333,63,2.666666667,St8sia2,"ST8 alpha-N-acetyl-neuraminide alpha-2,8-sialyltransferase 2 [Source:MGI Symbol	Acc:MGI:106020]"
ENSMUSG00000085995,4.518495346,2.06708423,50.13073964,1.44E-12,1.16E-11,124.6666667,236,13.33333333,Gm2788,predicted gene 2788 [Source:MGI Symbol	Acc:MGI:3780956]
ENSMUSG00000015243,4.513494134,4.058564406,58.50222184,2.03E-14,1.98E-13,456.6666667,838.6666667,74.66666667,Abca1,"ATP-binding cassette, sub-family A (ABC1), member 1 [Source:MGI Symbol	Acc:MGI:99607]"
ENSMUSG00000022871,4.507900896,2.200048074,60.88835301,6.04E-15,6.19E-14,125.5,230.3333333,20.66666667,Fetub,fetuin beta [Source:MGI Symbol	Acc:MGI:1890221]
ENSMUSG00000093577,4.507101656,1.549886491,39.15955314,3.91E-10,2.38E-09,80.16666667,150,10.33333333,Gm20632,predicted gene 20632 [Source:MGI Symbol	Acc:MGI:5313079]
ENSMUSG00000032564,4.506541958,-1.028987873,18.23177158,1.96E-05,6.04E-05,12.83333333,24.66666667,1,Cpne4,copine IV [Source:MGI Symbol	Acc:MGI:1921270]
ENSMUSG00000055435,4.504836034,-0.429396706,29.78689049,4.82E-08,2.20E-07,20.66666667,39.66666667,1.666666667,Maf,avian musculoaponeurotic fibrosarcoma oncogene homolog [Source:MGI Symbol	Acc:MGI:96909]
ENSMUSG00000009394,4.502112848,0.316796235,53.35720835,2.78E-13,2.41E-12,36,69,3,Syn2,synapsin II [Source:MGI Symbol	Acc:MGI:103020]
ENSMUSG00000073062,4.495325438,4.890058731,211.1009497,7.90E-48,1.02E-45,824.5,1569.666667,79.33333333,Zxdb,"zinc finger, X-linked, duplicated B [Source:MGI Symbol	Acc:MGI:3694898]"
ENSMUSG00000040265,4.482677083,-1.050043618,19.80404806,8.58E-06,2.83E-05,12.83333333,24.66666667,1,Dnm3,dynamin 3 [Source:MGI Symbol	Acc:MGI:1341299]
ENSMUSG00000097340,4.474072112,4.449785677,158.5108472,2.39E-36,1.33E-34,589,1121,57,Gm26617,"predicted gene, 26617 [Source:MGI Symbol	Acc:MGI:5477111]"
ENSMUSG00000036641,4.46940395,0.408870478,24.69764432,6.71E-07,2.62E-06,38.83333333,74.33333333,3.333333333,Ccdc148,coiled-coil domain containing 148 [Source:MGI Symbol	Acc:MGI:3039583]
ENSMUSG00000047515,4.462467324,-1.110028768,15.74709895,7.24E-05,0.000202471,13.66666667,26.33333333,1,BC049715,cDNA sequence BC049715 [Source:MGI Symbol	Acc:MGI:3605234]
ENSMUSG00000041120,4.460298896,5.697734136,196.7079555,1.09E-44,1.14E-42,1410.166667,2678,142.3333333,Nbl1,"neuroblastoma, suppression of tumorigenicity 1 [Source:MGI Symbol	Acc:MGI:104591]"
ENSMUSG00000081058,4.455516584,0.409440077,37.03627141,1.16E-09,6.63E-09,38.66666667,74,3.333333333,Hist2h3c2,"histone cluster 2, H3c2 [Source:MGI Symbol	Acc:MGI:2448357]"
ENSMUSG00000067724,4.455492753,-1.151001784,10.16252991,0.001433238,0.003160833,11.16666667,20.33333333,2,Gbx1,gastrulation brain homeobox 1 [Source:MGI Symbol	Acc:MGI:95667]
ENSMUSG00000086353,4.45484262,-0.7425539,22.51245449,2.09E-06,7.57E-06,16.33333333,31.33333333,1.333333333,Gm13481,predicted gene 13481 [Source:MGI Symbol	Acc:MGI:3651624]
ENSMUSG00000087190,4.451074399,-0.336311872,15.38118619,8.79E-05,0.000242548,22.5,42,3,D430001F17Rik,RIKEN cDNA D430001F17 gene [Source:MGI Symbol	Acc:MGI:2441973]
ENSMUSG00000042671,4.447277179,-1.109288891,13.77029729,0.000206577,0.000534107,13.16666667,25.33333333,1,Rgs8,regulator of G-protein signaling 8 [Source:MGI Symbol	Acc:MGI:108408]
ENSMUSG00000059974,4.438759111,-0.410058014,17.88272901,2.35E-05,7.16E-05,19.66666667,37,2.333333333,Ntm,neurotrimin [Source:MGI Symbol	Acc:MGI:2446259]
ENSMUSG00000106223,4.438267407,-0.085969331,17.77283163,2.49E-05,7.55E-05,27.5,43.66666667,11.33333333,Gm43733,predicted gene 43733 [Source:MGI Symbol	Acc:MGI:5663870]
ENSMUSG00000033191,4.435929305,-0.759654869,21.4505159,3.63E-06,1.27E-05,16,30.66666667,1.333333333,Tie1,tyrosine kinase with immunoglobulin-like and EGF-like domains 1 [Source:MGI Symbol	Acc:MGI:99906]
ENSMUSG00000092438,4.433422065,0.329714786,38.20296614,6.38E-10,3.77E-09,34.33333333,65,3.666666667,Gm18734,"predicted gene, 18734 [Source:MGI Symbol	Acc:MGI:5010919]"
ENSMUSG00000056271,4.432860668,0.584365734,42.84022783,5.94E-11,3.99E-10,43.16666667,82.66666667,3.666666667,Lman1l,"lectin, mannose-binding 1 like [Source:MGI Symbol	Acc:MGI:2667537]"
ENSMUSG00000001123,4.429122915,8.386325516,123.1102375,1.32E-28,4.33E-27,9311,17897,725,Lgals9,"lectin, galactose binding, soluble 9 [Source:MGI Symbol	Acc:MGI:109496]"
ENSMUSG00000059325,4.426865874,4.350676311,111.9112803,3.74E-26,9.87E-25,600.8333333,1152.333333,49.33333333,Hopx,HOP homeobox [Source:MGI Symbol	Acc:MGI:1916782]
ENSMUSG00000102482,4.417662025,-0.771271018,21.75039565,3.11E-06,1.10E-05,15.83333333,30.33333333,1.333333333,Gm37924,"predicted gene, 37924 [Source:MGI Symbol	Acc:MGI:5611152]"
ENSMUSG00000112458,4.409397529,-0.212684647,12.77457288,0.000351363,0.000868172,24.83333333,45,4.666666667,AC135019.1,
ENSMUSG00000097316,4.408671412,0.23327181,43.68817327,3.85E-11,2.64E-10,33.83333333,64.66666667,3,Gm10516,predicted gene 10516 [Source:MGI Symbol	Acc:MGI:3641979]
ENSMUSG00000027380,4.401978829,-1.118674302,13.23397337,0.00027492,0.000694302,12.16666667,23.33333333,1,Acoxl,acyl-Coenzyme A oxidase-like [Source:MGI Symbol	Acc:MGI:1921371]
ENSMUSG00000107090,4.399624757,0.858234625,29.32480928,6.12E-08,2.76E-07,93.33333333,181.3333333,5.333333333,Gm42884,predicted gene 42884 [Source:MGI Symbol	Acc:MGI:5663021]
ENSMUSG00000024347,4.399615121,1.250543953,41.88141477,9.70E-11,6.34E-10,65.16666667,123,7.333333333,Psd2,pleckstrin and Sec7 domain containing 2 [Source:MGI Symbol	Acc:MGI:1921252]
ENSMUSG00000037106,4.396895381,0.218066059,35.05391293,3.21E-09,1.73E-08,33.5,64,3,Fer1l6,fer-1-like 6 (C. elegans) [Source:MGI Symbol	Acc:MGI:3645398]
ENSMUSG00000009281,4.390528365,-0.221043835,14.11113587,0.000172321,0.000451841,22.83333333,40.66666667,5,Rarres2,retinoic acid receptor responder (tazarotene induced) 2 [Source:MGI Symbol	Acc:MGI:1918910]
ENSMUSG00000018008,4.390020189,3.971600297,136.876709,1.28E-31,5.20E-30,483.3333333,922.3333333,44.33333333,Cyth4,cytohesin 4 [Source:MGI Symbol	Acc:MGI:2441702]
ENSMUSG00000022408,4.37799408,5.349538567,153.1704188,3.52E-35,1.82E-33,1110.666667,2087.333333,134,Fam83f,"family with sequence similarity 83, member F [Source:MGI Symbol	Acc:MGI:2146227]"
ENSMUSG00000031510,4.35798877,-0.322198658,13.903965,0.000192392,0.000500493,21.16666667,39,3.333333333,1700128E19Rik,RIKEN cDNA 1700128E19 gene [Source:MGI Symbol	Acc:MGI:1920868]
ENSMUSG00000035934,4.347009867,0.611096066,37.39763864,9.63E-10,5.58E-09,40.83333333,75,6.666666667,Pknox2,Pbx/knotted 1 homeobox 2 [Source:MGI Symbol	Acc:MGI:2445415]
ENSMUSG00000048120,4.33510871,7.176755547,90.73096707,1.65E-21,2.98E-20,3656.833333,6917.666667,396,Entpd1,ectonucleoside triphosphate diphosphohydrolase 1 [Source:MGI Symbol	Acc:MGI:102805]
ENSMUSG00000110435,4.330914075,-0.058921624,25.89193881,3.61E-07,1.47E-06,25.5,47.66666667,3.333333333,Gm3635,predicted gene 3635 [Source:MGI Symbol	Acc:MGI:3781811]
ENSMUSG00000026193,4.328357872,7.188936176,146.043015,1.27E-33,5.99E-32,4000.166667,7529,471.3333333,Fn1,fibronectin 1 [Source:MGI Symbol	Acc:MGI:95566]
ENSMUSG00000015829,4.32197126,-0.588223249,26.72622605,2.34E-07,9.80E-07,18.16666667,34.66666667,1.666666667,Tnr,tenascin R [Source:MGI Symbol	Acc:MGI:99516]
ENSMUSG00000027030,4.314854329,5.256722728,142.1559284,8.99E-33,3.96E-31,1041,1945.333333,136.6666667,Stk39,serine/threonine kinase 39 [Source:MGI Symbol	Acc:MGI:1858416]
ENSMUSG00000047242,4.308487227,4.228057118,221.3423655,4.61E-50,7.09E-48,553.1666667,1052.333333,54,Taf9b,TATA-box binding protein associated factor 9B [Source:MGI Symbol	Acc:MGI:3039562]
ENSMUSG00000052180,4.305324435,0.140914874,34.97522126,3.34E-09,1.79E-08,31.5,60,3,Serpinb6c,"serine (or cysteine) peptidase inhibitor, clade B, member 6c [Source:MGI Symbol	Acc:MGI:2145481]"
ENSMUSG00000107374,4.303648954,0.990468589,42.63513253,6.60E-11,4.41E-10,58.83333333,112,5.666666667,Gm43172,predicted gene 43172 [Source:MGI Symbol	Acc:MGI:5663309]
ENSMUSG00000053846,4.302296349,7.495202047,156.2494594,7.47E-36,4.04E-34,4827.166667,9034,620.3333333,Lipg,"lipase, endothelial [Source:MGI Symbol	Acc:MGI:1341803]"
ENSMUSG00000048038,4.300347979,-0.608512717,21.21961107,4.10E-06,1.42E-05,18,34.33333333,1.666666667,Ccdc187,coiled-coil domain containing 187 [Source:MGI Symbol	Acc:MGI:3045295]
ENSMUSG00000065503,4.28942964,1.758602074,39.50680575,3.27E-10,2.01E-09,102.6666667,196.3333333,9,Mir351,microRNA 351 [Source:MGI Symbol	Acc:MGI:3619367]
ENSMUSG00000022831,4.28058381,1.307734045,25.10354026,5.43E-07,2.15E-06,69,126.6666667,11.33333333,Hcls1,hematopoietic cell specific Lyn substrate 1 [Source:MGI Symbol	Acc:MGI:104568]
ENSMUSG00000031509,4.280063175,0.351179,21.85809197,2.94E-06,1.04E-05,35,65.66666667,4.333333333,1700016D06Rik,RIKEN cDNA 1700016D06 gene [Source:MGI Symbol	Acc:MGI:1923663]
ENSMUSG00000017868,4.277229446,5.021210063,52.33866795,4.67E-13,3.98E-12,908.5,1655.333333,161.6666667,Sgk2,serum/glucocorticoid regulated kinase 2 [Source:MGI Symbol	Acc:MGI:1351318]
ENSMUSG00000097775,4.269234096,-0.047364912,34.9994759,3.30E-09,1.78E-08,27.5,52.33333333,2.666666667,4931440J10Rik,RIKEN cDNA 4931440J10 gene [Source:MGI Symbol	Acc:MGI:1918250]
ENSMUSG00000045827,4.268050062,5.801925334,226.9335827,2.78E-51,4.95E-49,1521.833333,2858.666667,185,Serpinb9,"serine (or cysteine) peptidase inhibitor, clade B, member 9 [Source:MGI Symbol	Acc:MGI:106603]"
ENSMUSG00000036432,4.267364589,3.555372754,96.21180294,1.03E-22,2.09E-21,320.6666667,593.3333333,48,Siah2,seven in absentia 2 [Source:MGI Symbol	Acc:MGI:108062]
ENSMUSG00000032496,4.266377599,0.271755703,29.62865883,5.23E-08,2.38E-07,32.33333333,59,5.666666667,Ltf,lactotransferrin [Source:MGI Symbol	Acc:MGI:96837]
ENSMUSG00000111052,4.257134186,-1.386374726,9.089558558,0.002570729,0.005374222,9.333333333,17.33333333,1.333333333,AC158622.3,
ENSMUSG00000075270,4.25606809,-0.647850939,17.64780553,2.66E-05,8.02E-05,17.66666667,33.66666667,1.666666667,Pde11a,phosphodiesterase 11A [Source:MGI Symbol	Acc:MGI:3036251]
ENSMUSG00000046585,4.254184024,-0.620806869,17.61492101,2.70E-05,8.15E-05,17.16666667,32.33333333,2,Cfap58,cilia and flagella associated protein 58 [Source:MGI Symbol	Acc:MGI:2685815]
ENSMUSG00000026678,4.241402881,3.419019649,36.78341685,1.32E-09,7.51E-09,303.3333333,530,76.66666667,Rgs5,regulator of G-protein signaling 5 [Source:MGI Symbol	Acc:MGI:1098434]
ENSMUSG00000086652,4.237407678,2.23559122,49.19660297,2.32E-12,1.82E-11,141.6666667,268.6666667,14.66666667,Gm14029,predicted gene 14029 [Source:MGI Symbol	Acc:MGI:3650450]
ENSMUSG00000020641,4.215772238,2.369204032,41.27392636,1.32E-10,8.53E-10,137.1666667,258.6666667,15.66666667,Rsad2,radical S-adenosyl methionine domain containing 2 [Source:MGI Symbol	Acc:MGI:1929628]
ENSMUSG00000084843,4.211896278,-0.537256305,18.86146103,1.41E-05,4.45E-05,23.33333333,44.66666667,2,B230312C02Rik,RIKEN cDNA B230312C02 gene [Source:MGI Symbol	Acc:MGI:2444130]
ENSMUSG00000021280,4.202116394,7.641198522,164.6382662,1.10E-37,6.94E-36,5319.166667,10102.66667,535.6666667,Exoc3l4,exocyst complex component 3-like 4 [Source:MGI Symbol	Acc:MGI:1921363]
ENSMUSG00000059493,4.201746707,4.084211262,159.8718454,1.21E-36,6.92E-35,485.8333333,924.6666667,47,Nhs,NHS actin remodeling regulator [Source:MGI Symbol	Acc:MGI:2684894]
ENSMUSG00000024600,4.195996381,0.526232501,26.45348313,2.70E-07,1.11E-06,39,72,6,Slc27a6,"solute carrier family 27 (fatty acid transporter), member 6 [Source:MGI Symbol	Acc:MGI:3036230]"
ENSMUSG00000033730,4.192952059,0.522907599,45.59028479,1.46E-11,1.05E-10,41.83333333,79.33333333,4.333333333,Egr3,early growth response 3 [Source:MGI Symbol	Acc:MGI:1306780]
ENSMUSG00000024921,4.190321848,4.376189386,126.2780421,2.67E-29,9.27E-28,564.3333333,1052.666667,76,Smarca2,"SWI/SNF related, matrix associated, actin dependent regulator of chromatin, subfamily a, member 2 [Source:MGI Symbol	Acc:MGI:99603]"
ENSMUSG00000029875,4.187393936,5.968512587,114.5258059,1.00E-26,2.78E-25,1764.666667,3345.666667,183.6666667,Ccdc184,coiled-coil domain containing 184 [Source:MGI Symbol	Acc:MGI:2146066]
ENSMUSG00000020334,4.18434456,2.8400679,104.9780483,1.23E-24,2.90E-23,213,404,22,Slc22a4,"solute carrier family 22 (organic cation transporter), member 4 [Source:MGI Symbol	Acc:MGI:1353479]"
ENSMUSG00000038402,4.1788809,1.461951633,61.61929854,4.17E-15,4.37E-14,82,155.3333333,8.666666667,Foxf2,forkhead box F2 [Source:MGI Symbol	Acc:MGI:1347479]
ENSMUSG00000031461,4.177987802,-0.126617537,28.68368208,8.52E-08,3.77E-07,25.83333333,49,2.666666667,Myom2,myomesin 2 [Source:MGI Symbol	Acc:MGI:1328358]
ENSMUSG00000047246,4.176199436,1.786833865,47.41501295,5.74E-12,4.34E-11,101.6666667,192,11.33333333,Hist1h2be,"histone cluster 1, H2be [Source:MGI Symbol	Acc:MGI:2448380]"
ENSMUSG00000030621,4.172388188,-1.273544181,8.965814642,0.00275078,0.005715944,10.5,18.33333333,2.666666667,Me3,"malic enzyme 3, NADP(+)-dependent, mitochondrial [Source:MGI Symbol	Acc:MGI:1916679]"
ENSMUSG00000042976,4.171996641,0.020518774,28.77182857,8.14E-08,3.62E-07,28.83333333,54.66666667,3,9930038B18Rik,RIKEN cDNA 9930038B18 gene [Source:MGI Symbol	Acc:MGI:2442156]
ENSMUSG00000032420,4.170363049,1.672165577,43.66293582,3.90E-11,2.67E-10,88.16666667,164.6666667,11.66666667,Nt5e,"5' nucleotidase, ecto [Source:MGI Symbol	Acc:MGI:99782]"
ENSMUSG00000035831,4.170295461,-0.521665417,12.26613659,0.000461252,0.001114185,18.83333333,35.66666667,2,Krt25,keratin 25 [Source:MGI Symbol	Acc:MGI:1918060]
ENSMUSG00000042842,4.160523289,5.409474677,115.9015387,4.99E-27,1.43E-25,1162.333333,2153.666667,171,Serpinb6b,"serine (or cysteine) peptidase inhibitor, clade B, member 6b [Source:MGI Symbol	Acc:MGI:894688]"
ENSMUSG00000091594,4.15731553,2.781954846,28.39224513,9.91E-08,4.36E-07,190.1666667,330.3333333,50,Gm17067,predicted gene 17067 [Source:MGI Symbol	Acc:MGI:4937894]
ENSMUSG00000029123,4.155105822,-1.319129321,12.88657957,0.000330947,0.000822655,10.33333333,19.66666667,1,Stk32b,serine/threonine kinase 32B [Source:MGI Symbol	Acc:MGI:1927552]
ENSMUSG00000053797,4.151583001,3.036868639,47.10129931,6.74E-12,5.06E-11,245.3333333,463.6666667,27,Krt16,keratin 16 [Source:MGI Symbol	Acc:MGI:96690]
ENSMUSG00000029608,4.151473288,-0.173589741,26.49235162,2.65E-07,1.09E-06,26.33333333,50,2.666666667,Rph3a,rabphilin 3A [Source:MGI Symbol	Acc:MGI:102788]
ENSMUSG00000046337,4.148268201,-0.541322886,20.23047089,6.87E-06,2.29E-05,20,38,2,Fam178b,"family with sequence similarity 178, member B [Source:MGI Symbol	Acc:MGI:3026913]"
ENSMUSG00000032623,4.143599651,-1.324259161,11.06954553,0.000877572,0.002007702,10.16666667,19.33333333,1,Oas1d,2'-5' oligoadenylate synthetase 1D [Source:MGI Symbol	Acc:MGI:2140770]
ENSMUSG00000026347,4.14008611,-0.622369585,15.31108555,9.12E-05,0.000251204,16.66666667,30.33333333,3,Tmem163,transmembrane protein 163 [Source:MGI Symbol	Acc:MGI:1919410]
ENSMUSG00000107385,4.131930003,1.04828729,22.91147044,1.70E-06,6.22E-06,58.33333333,99.66666667,17,C330024D21Rik,RIKEN cDNA C330024D21 gene [Source:MGI Symbol	Acc:MGI:2444116]
ENSMUSG00000030103,4.125363242,6.281714913,174.3790616,8.18E-40,5.95E-38,2145,4014.333333,275.6666667,Bhlhe40,"basic helix-loop-helix family, member e40 [Source:MGI Symbol	Acc:MGI:1097714]"
ENSMUSG00000111556,4.120398901,1.191492651,38.01271192,7.03E-10,4.14E-09,66.5,125.3333333,7.666666667,AC107755.1,
ENSMUSG00000019846,4.118187777,2.224064602,42.11902258,8.59E-11,5.66E-10,129.8333333,231.3333333,28.33333333,Lama4,"laminin, alpha 4 [Source:MGI Symbol	Acc:MGI:109321]"
ENSMUSG00000054146,4.114660931,2.160504109,68.44046438,1.31E-16,1.58E-15,151.1666667,286.6666667,15.66666667,Krt15,keratin 15 [Source:MGI Symbol	Acc:MGI:96689]
ENSMUSG00000097639,4.114612136,0.892153994,30.77751333,2.89E-08,1.36E-07,50.83333333,90.66666667,11,Platr4,pluripotency associated transcript 4 [Source:MGI Symbol	Acc:MGI:1925956]
ENSMUSG00000024431,4.11432611,4.862256908,159.044934,1.83E-36,1.04E-34,796,1480.333333,111.6666667,Nr3c1,"nuclear receptor subfamily 3, group C, member 1 [Source:MGI Symbol	Acc:MGI:95824]"
ENSMUSG00000025002,4.10349797,0.783897116,23.62533973,1.17E-06,4.39E-06,48.16666667,82.66666667,13.66666667,Cyp2c55,"cytochrome P450, family 2, subfamily c, polypeptide 55 [Source:MGI Symbol	Acc:MGI:1919332]"
ENSMUSG00000051022,4.100107099,5.214522641,237.2165874,1.59E-53,3.59E-51,1126,2128,124,Hs3st1,heparan sulfate (glucosamine) 3-O-sulfotransferase 1 [Source:MGI Symbol	Acc:MGI:1201606]
ENSMUSG00000103174,4.097100679,1.559462993,49.20479059,2.31E-12,1.81E-11,83.16666667,158,8.333333333,Gm37168,"predicted gene, 37168 [Source:MGI Symbol	Acc:MGI:5610396]"
ENSMUSG00000016942,4.089465094,0.925842059,19.88376405,8.23E-06,2.72E-05,52.83333333,90.66666667,15,Tmprss6,transmembrane serine protease 6 [Source:MGI Symbol	Acc:MGI:1919003]
ENSMUSG00000025324,4.075509427,4.62074817,131.9710377,1.52E-30,5.80E-29,766.1666667,1450.666667,81.66666667,Atp10a,"ATPase, class V, type 10A [Source:MGI Symbol	Acc:MGI:1330809]"
ENSMUSG00000092171,4.073958058,0.19080784,21.4242543,3.68E-06,1.28E-05,30.66666667,54.33333333,7,4833427F10Rik,RIKEN cDNA 4833427F10 gene [Source:MGI Symbol	Acc:MGI:1921851]
ENSMUSG00000060981,4.062435581,-0.689891584,13.91541536,0.000191224,0.000497741,16,29.66666667,2.333333333,Hist1h4h,"histone cluster 1, H4h [Source:MGI Symbol	Acc:MGI:2448427]"
ENSMUSG00000005413,4.060865849,11.23778713,202.586909,5.69E-46,6.53E-44,73887,139048.6667,8725.333333,Hmox1,heme oxygenase 1 [Source:MGI Symbol	Acc:MGI:96163]
ENSMUSG00000027220,4.06001859,2.091289931,29.68575174,5.08E-08,2.31E-07,113.6666667,203,24.33333333,Syt13,synaptotagmin XIII [Source:MGI Symbol	Acc:MGI:1933945]
ENSMUSG00000051648,4.058188088,-1.365565316,6.673298109,0.009786792,0.01817643,14.66666667,27.66666667,1.666666667,Kctd19,potassium channel tetramerisation domain containing 19 [Source:MGI Symbol	Acc:MGI:3045294]
ENSMUSG00000022861,4.055717614,-0.814190781,17.89224435,2.34E-05,7.12E-05,15.33333333,29,1.666666667,Dgkg,"diacylglycerol kinase, gamma [Source:MGI Symbol	Acc:MGI:105060]"
ENSMUSG00000026610,4.055675805,-0.733849895,13.79232977,0.000204168,0.000528688,15.83333333,29.66666667,2,Esrrg,estrogen-related receptor gamma [Source:MGI Symbol	Acc:MGI:1347056]
ENSMUSG00000106334,4.049986668,1.802413135,48.89996887,2.69E-12,2.10E-11,142.3333333,271.6666667,13,Gm43549,predicted gene 43549 [Source:MGI Symbol	Acc:MGI:5663686]
ENSMUSG00000097791,4.048737737,-0.24026359,31.48738706,2.01E-08,9.69E-08,23.83333333,45,2.666666667,Gm17315,"predicted gene, 17315 [Source:MGI Symbol	Acc:MGI:4936949]"
ENSMUSG00000027368,4.045638628,6.251077648,96.36592237,9.55E-23,1.94E-21,2095.333333,3886.333333,304.3333333,Dusp2,dual specificity phosphatase 2 [Source:MGI Symbol	Acc:MGI:101911]
ENSMUSG00000053930,4.042362994,0.282358491,31.2116662,2.31E-08,1.11E-07,35.16666667,66.33333333,4,Shisa6,shisa family member 6 [Source:MGI Symbol	Acc:MGI:2685725]
ENSMUSG00000040663,4.042175117,3.173234559,82.88672284,8.69E-20,1.38E-18,258,488.6666667,27.33333333,Clcf1,cardiotrophin-like cytokine factor 1 [Source:MGI Symbol	Acc:MGI:1930088]
ENSMUSG00000073821,4.041081772,-0.608042755,11.84486994,0.000578204,0.001371031,17.33333333,31.66666667,3,8030451A03Rik,RIKEN cDNA 8030451A03 gene [Source:MGI Symbol	Acc:MGI:1915353]
ENSMUSG00000050761,4.040570041,1.741635178,47.45369031,5.63E-12,4.26E-11,93.5,176.6666667,10.33333333,Gp1bb,"glycoprotein Ib, beta polypeptide [Source:MGI Symbol	Acc:MGI:107852]"
ENSMUSG00000025938,4.035896087,4.133156125,75.40534385,3.83E-18,5.31E-17,502.8333333,952,53.66666667,Slco5a1,"solute carrier organic anion transporter family, member 5A1 [Source:MGI Symbol	Acc:MGI:2443431]"
ENSMUSG00000027048,4.026460957,-0.428314287,19.97404074,7.85E-06,2.60E-05,20.66666667,39,2.333333333,Abcb11,"ATP-binding cassette, sub-family B (MDR/TAP), member 11 [Source:MGI Symbol	Acc:MGI:1351619]"
ENSMUSG00000038217,4.024450953,1.964780433,56.80298727,4.82E-14,4.52E-13,110,208.6666667,11.33333333,Tlcd2,TLC domain containing 2 [Source:MGI Symbol	Acc:MGI:1917141]
ENSMUSG00000039126,4.024088618,3.704334162,98.76440721,2.84E-23,6.07E-22,374.3333333,708.3333333,40.33333333,Prune2,prune homolog 2 [Source:MGI Symbol	Acc:MGI:1925004]
ENSMUSG00000068048,4.01938842,7.46739726,68.75444828,1.12E-16,1.36E-15,5138.166667,8709.333333,1567,Rhox9,reproductive homeobox 9 [Source:MGI Symbol	Acc:MGI:1890128]
ENSMUSG00000071064,4.016895065,1.298607035,49.91924325,1.60E-12,1.28E-11,72.33333333,136,8.666666667,Zfp827,zinc finger protein 827 [Source:MGI Symbol	Acc:MGI:2444807]
ENSMUSG00000097561,4.014067357,1.197876202,71.11809508,3.36E-17,4.25E-16,67.83333333,127.6666667,8,4632411P08Rik,RIKEN cDNA 4632411P08 gene [Source:MGI Symbol	Acc:MGI:1925513]
ENSMUSG00000020140,4.013935093,-1.111695697,13.51646807,0.000236479,0.000604147,12.16666667,23,1.333333333,Lgr5,leucine rich repeat containing G protein coupled receptor 5 [Source:MGI Symbol	Acc:MGI:1341817]
ENSMUSG00000066178,4.008450314,-0.324037778,20.89112795,4.86E-06,1.66E-05,21.16666667,39,3.333333333,6030445D17Rik,RIKEN cDNA 6030445D17 gene [Source:MGI Symbol	Acc:MGI:2443447]
ENSMUSG00000035435,3.999183037,1.932835359,43.84518149,3.55E-11,2.44E-10,112.6666667,211.6666667,13.66666667,Abca17,"ATP-binding cassette, sub-family A (ABC1), member 17 [Source:MGI Symbol	Acc:MGI:3625331]"
ENSMUSG00000111658,3.997336257,0.930586145,60.82901189,6.23E-15,6.37E-14,56.16666667,105.6666667,6.666666667,AC122220.2,
ENSMUSG00000098447,3.992390288,-0.865058153,15.87150013,6.78E-05,0.000190454,14.66666667,27.66666667,1.666666667,Gm27184,predicted gene 27184 [Source:MGI Symbol	Acc:MGI:5521027]
ENSMUSG00000020598,3.982296399,-0.464923073,23.49930644,1.25E-06,4.67E-06,20.16666667,38,2.333333333,Nrcam,neuronal cell adhesion molecule [Source:MGI Symbol	Acc:MGI:104750]
ENSMUSG00000057766,3.980542956,2.127535681,63.06439294,2.00E-15,2.17E-14,124.6666667,235.6666667,13.66666667,Ankrd29,ankyrin repeat domain 29 [Source:MGI Symbol	Acc:MGI:2687055]
ENSMUSG00000089809,3.97941772,5.858411714,161.5201449,5.27E-37,3.10E-35,1548.166667,2913.666667,182.6666667,Rasgef1b,"RasGEF domain family, member 1B [Source:MGI Symbol	Acc:MGI:2443755]"
ENSMUSG00000103108,3.974797482,1.687791133,54.91456067,1.26E-13,1.14E-12,96.33333333,181,11.66666667,Rncr4,retina expressed non-coding RNA 4 [Source:MGI Symbol	Acc:MGI:5610274]
ENSMUSG00000101603,3.968856394,1.727505196,53.04578923,3.26E-13,2.81E-12,104,196,12,Gm28730,predicted gene 28730 [Source:MGI Symbol	Acc:MGI:5579436]
ENSMUSG00000079476,3.968670205,-0.243523663,20.57283217,5.74E-06,1.94E-05,29.83333333,56.66666667,3,1700011M02Rik,RIKEN cDNA 1700011M02 gene [Source:MGI Symbol	Acc:MGI:1922693]
ENSMUSG00000027468,3.968315553,-1.245045374,6.735338321,0.00945213,0.017617761,10.5,18.66666667,2.333333333,Defb22,defensin beta 22 [Source:MGI Symbol	Acc:MGI:3045368]
ENSMUSG00000041653,3.952269619,2.820271953,53.73958893,2.29E-13,2.00E-12,187.8333333,351.6666667,24,Pnpla3,patatin-like phospholipase domain containing 3 [Source:MGI Symbol	Acc:MGI:2151796]
ENSMUSG00000103234,3.950282207,-0.324943871,23.66029525,1.15E-06,4.31E-06,22.33333333,42,2.666666667,Gm37158,"predicted gene, 37158 [Source:MGI Symbol	Acc:MGI:5610386]"
ENSMUSG00000022821,3.947694703,-1.16214223,12.98521615,0.00031396,0.000785336,11.5,21.66666667,1.333333333,Hgd,"homogentisate 1, 2-dioxygenase [Source:MGI Symbol	Acc:MGI:96078]"
ENSMUSG00000030762,3.946885771,-0.809987441,13.77542302,0.000206014,0.000532903,14.66666667,27,2.333333333,Aqp8,aquaporin 8 [Source:MGI Symbol	Acc:MGI:1195271]
ENSMUSG00000026981,3.943429861,1.39334021,48.32957836,3.60E-12,2.77E-11,75,141.3333333,8.666666667,Il1rn,interleukin 1 receptor antagonist [Source:MGI Symbol	Acc:MGI:96547]
ENSMUSG00000026389,3.94105498,2.102915208,18.22863191,1.96E-05,6.05E-05,119.5,206.6666667,32.33333333,Steap3,STEAP family member 3 [Source:MGI Symbol	Acc:MGI:1915678]
ENSMUSG00000110697,3.936232031,1.121246904,41.94077272,9.41E-11,6.16E-10,72,135.6666667,8.333333333,Gm45802,predicted gene 45802 [Source:MGI Symbol	Acc:MGI:5804917]
ENSMUSG00000036356,3.935979578,5.1460204,281.0626308,4.41E-63,1.99E-60,1073.5,2015.666667,131.3333333,Csgalnact1,chondroitin sulfate N-acetylgalactosaminyltransferase 1 [Source:MGI Symbol	Acc:MGI:2442354]
ENSMUSG00000026417,3.934361403,-1.653221234,7.394541073,0.006542211,0.012580461,7.666666667,14.33333333,1,Pigr,polymeric immunoglobulin receptor [Source:MGI Symbol	Acc:MGI:103080]
ENSMUSG00000029338,3.931960121,3.51140415,70.42939403,4.77E-17,5.97E-16,315,573.3333333,56.66666667,Antxr2,anthrax toxin receptor 2 [Source:MGI Symbol	Acc:MGI:1919164]
ENSMUSG00000019982,3.926701519,0.056979418,19.89166143,8.20E-06,2.71E-05,28.16666667,49.66666667,6.666666667,Myb,myeloblastosis oncogene [Source:MGI Symbol	Acc:MGI:97249]
ENSMUSG00000038539,3.925933325,5.495767342,264.644319,1.67E-59,5.94E-57,1368.666667,2568.333333,169,Atf5,activating transcription factor 5 [Source:MGI Symbol	Acc:MGI:2141857]
ENSMUSG00000055471,3.921961183,-0.349494814,24.89031416,6.07E-07,2.38E-06,22,41.33333333,2.666666667,Alk,anaplastic lymphoma kinase [Source:MGI Symbol	Acc:MGI:103305]
ENSMUSG00000030433,3.92169706,-0.517889957,23.44712798,1.28E-06,4.79E-06,19.16666667,36,2.333333333,Sbk2,"SH3-binding domain kinase family, member 2 [Source:MGI Symbol	Acc:MGI:2685925]"
ENSMUSG00000037705,3.916285604,0.518602067,22.28398421,2.35E-06,8.46E-06,39.83333333,73.66666667,6,Tecta,tectorin alpha [Source:MGI Symbol	Acc:MGI:109575]
ENSMUSG00000097924,3.912771283,1.365697768,52.00284715,5.54E-13,4.67E-12,76.66666667,143.6666667,9.666666667,A730020E08Rik,RIKEN cDNA A730020E08 gene [Source:MGI Symbol	Acc:MGI:2444999]
ENSMUSG00000048148,3.900056438,3.503120273,129.1537912,6.28E-30,2.29E-28,342.1666667,641.6666667,42.66666667,Nwd1,NACHT and WD repeat domain containing 1 [Source:MGI Symbol	Acc:MGI:2442268]
ENSMUSG00000025170,3.891161766,-0.225556215,24.23222658,8.54E-07,3.28E-06,24.16666667,45.33333333,3,Rab40b,"Rab40B, member RAS oncogene family [Source:MGI Symbol	Acc:MGI:2183451]"
ENSMUSG00000027684,3.884245045,-0.430401627,17.1033932,3.54E-05,0.000104119,23,43.33333333,2.666666667,Mecom,MDS1 and EVI1 complex locus [Source:MGI Symbol	Acc:MGI:95457]
ENSMUSG00000105826,3.881760806,1.396535183,50.44098158,1.23E-12,1.00E-11,90.16666667,169.6666667,10.66666667,Gm43819,predicted gene 43819 [Source:MGI Symbol	Acc:MGI:5663956]
ENSMUSG00000034762,3.878267715,4.699653766,148.3763964,3.93E-34,1.91E-32,738.8333333,1389.666667,88,Glis1,GLIS family zinc finger 1 [Source:MGI Symbol	Acc:MGI:2386723]
ENSMUSG00000000120,3.876302993,0.478042706,26.84597891,2.20E-07,9.25E-07,38.66666667,66.33333333,11,Ngfr,"nerve growth factor receptor (TNFR superfamily, member 16) [Source:MGI Symbol	Acc:MGI:97323]"
ENSMUSG00000004231,3.871169524,1.594224159,56.45956562,5.74E-14,5.34E-13,89.66666667,167.6666667,11.66666667,Pax2,paired box 2 [Source:MGI Symbol	Acc:MGI:97486]
ENSMUSG00000030523,3.865178274,-0.395388889,19.02978103,1.29E-05,4.11E-05,21,39.33333333,2.666666667,Trpm1,"transient receptor potential cation channel, subfamily M, member 1 [Source:MGI Symbol	Acc:MGI:1330305]"
ENSMUSG00000058420,3.861906073,1.382477026,42.73948944,6.25E-11,4.19E-10,76.83333333,143.3333333,10.33333333,Syt17,synaptotagmin XVII [Source:MGI Symbol	Acc:MGI:104966]
ENSMUSG00000037913,3.86021452,-1.354938584,6.313211919,0.011984154,0.021840733,9.666666667,17.33333333,2,Tmem156,transmembrane protein 156 [Source:MGI Symbol	Acc:MGI:2685292]
ENSMUSG00000004110,3.85810973,1.111785833,55.72349299,8.34E-14,7.67E-13,63.83333333,119.3333333,8.333333333,Cacna1e,"calcium channel, voltage-dependent, R type, alpha 1E subunit [Source:MGI Symbol	Acc:MGI:106217]"
ENSMUSG00000084081,3.854623852,-0.053953006,19.31079052,1.11E-05,3.59E-05,26,47.66666667,4.333333333,Gm12057,predicted gene 12057 [Source:MGI Symbol	Acc:MGI:3650030]
ENSMUSG00000042961,3.852577268,-0.577673435,13.06122602,0.000301472,0.000755495,18.5,34.66666667,2.333333333,Egflam,"EGF-like, fibronectin type III and laminin G domains [Source:MGI Symbol	Acc:MGI:2146149]"
ENSMUSG00000099706,3.852532051,-1.241846307,14.23502079,0.00016134,0.000425025,11,20.66666667,1.333333333,Gm29536,predicted gene 29536 [Source:MGI Symbol	Acc:MGI:5580242]
ENSMUSG00000085427,3.83242947,-1.000106447,16.43534969,5.03E-05,0.000144325,13.16666667,24.66666667,1.666666667,6430710C18Rik,RIKEN cDNA 6430710C18 gene [Source:MGI Symbol	Acc:MGI:1923468]
ENSMUSG00000033350,3.83209427,4.606063865,104.4927238,1.58E-24,3.69E-23,671.5,1213,130,Chst2,carbohydrate sulfotransferase 2 [Source:MGI Symbol	Acc:MGI:1891160]
ENSMUSG00000059854,3.82991278,1.56635097,51.64397656,6.65E-13,5.54E-12,92,172,12,Hydin,"HYDIN, axonemal central pair apparatus protein [Source:MGI Symbol	Acc:MGI:2389007]"
ENSMUSG00000053024,3.828517597,0.245619286,17.99601378,2.21E-05,6.77E-05,34.66666667,62.33333333,7,Cntn2,contactin 2 [Source:MGI Symbol	Acc:MGI:104518]
ENSMUSG00000022218,3.826275506,6.222941743,138.8258912,4.81E-32,2.01E-30,2007.166667,3721,293.3333333,Tgm1,"transglutaminase 1, K polypeptide [Source:MGI Symbol	Acc:MGI:98730]"
ENSMUSG00000027074,3.822959228,0.337873415,21.42676988,3.68E-06,1.28E-05,34.16666667,59.33333333,9,Slc43a3,"solute carrier family 43, member 3 [Source:MGI Symbol	Acc:MGI:1931054]"
ENSMUSG00000060579,3.822137413,-0.151043631,28.42433631,9.74E-08,4.29E-07,25.5,47.66666667,3.333333333,Fhit,fragile histidine triad gene [Source:MGI Symbol	Acc:MGI:1277947]
ENSMUSG00000054423,3.821271877,-0.603095024,19.03208351,1.29E-05,4.10E-05,18.16666667,34,2.333333333,Cadps,Ca2+-dependent secretion activator [Source:MGI Symbol	Acc:MGI:1350922]
ENSMUSG00000041986,3.818939253,1.568308725,52.71912556,3.85E-13,3.30E-12,84.66666667,159,10.33333333,Elmod1,ELMO/CED-12 domain containing 1 [Source:MGI Symbol	Acc:MGI:3583900]
ENSMUSG00000086404,3.81835867,-2.637269904,6.232532501,0.012542423,0.022757005,6.5,12.66666667,0.333333333,Gm6787,predicted gene 6787 [Source:MGI Symbol	Acc:MGI:3646481]
ENSMUSG00000031596,3.81782017,0.365833224,15.49482092,8.27E-05,0.000229424,35.66666667,62,9.333333333,Slc7a2,"solute carrier family 7 (cationic amino acid transporter, y+ system), member 2 [Source:MGI Symbol	Acc:MGI:99828]"
ENSMUSG00000047878,3.8086156,6.813433333,144.5914263,2.64E-33,1.21E-31,3647.666667,6803.666667,491.6666667,A4galt,"alpha 1,4-galactosyltransferase [Source:MGI Symbol	Acc:MGI:3512453]"
ENSMUSG00000044083,3.797324805,0.567795183,28.79387263,8.05E-08,3.58E-07,41,71,11,Efcab8,EF-hand calcium binding domain 8 [Source:MGI Symbol	Acc:MGI:3644206]
ENSMUSG00000057914,3.782971245,1.26542355,32.22386692,1.37E-08,6.77E-08,78.16666667,146.6666667,9.666666667,Cacnb2,"calcium channel, voltage-dependent, beta 2 subunit [Source:MGI Symbol	Acc:MGI:894644]"
ENSMUSG00000044912,3.782874272,-0.537970933,17.0461254,3.65E-05,0.000107097,18.66666667,34.66666667,2.666666667,Syt16,synaptotagmin XVI [Source:MGI Symbol	Acc:MGI:2673872]
ENSMUSG00000079671,3.782441101,-0.701239529,9.576658814,0.001970667,0.004214182,16,28,4,2610203C22Rik,RIKEN cDNA 2610203C22 gene [Source:MGI Symbol	Acc:MGI:1919731]
ENSMUSG00000034738,3.780226756,3.939161825,41.05164241,1.48E-10,9.52E-10,400.1666667,734,66.33333333,Nostrin,nitric oxide synthase trafficker [Source:MGI Symbol	Acc:MGI:3606242]
ENSMUSG00000110629,3.779160446,0.589510481,37.93885886,7.30E-10,4.29E-09,44.16666667,82.33333333,6,4930567H12Rik,RIKEN cDNA 4930567H12 gene [Source:MGI Symbol	Acc:MGI:1923181]
ENSMUSG00000055882,3.775547859,-1.049809291,11.83701279,0.000580649,0.001376105,12.66666667,23.66666667,1.666666667,Abhd16b,abhydrolase domain containing 16B [Source:MGI Symbol	Acc:MGI:3607711]
ENSMUSG00000036995,3.772711127,6.11873596,241.8716528,1.54E-54,3.78E-52,2378.333333,4446.666667,310,Asap3,"ArfGAP with SH3 domain, ankyrin repeat and PH domain 3 [Source:MGI Symbol	Acc:MGI:2684986]"
ENSMUSG00000046607,3.772683544,3.789246538,130.5953015,3.04E-30,1.14E-28,418,779,57,Hrk,"harakiri, BCL2 interacting protein (contains only BH3 domain) [Source:MGI Symbol	Acc:MGI:1201608]"
ENSMUSG00000059334,3.771157283,5.370519562,24.89680051,6.05E-07,2.38E-06,1117.166667,2043.666667,190.6666667,Zfp36l3,"zinc finger protein 36, C3H type-like 3 [Source:MGI Symbol	Acc:MGI:3525151]"
ENSMUSG00000018459,3.76839088,-1.055135131,12.92293799,0.00032458,0.000808909,12.66666667,23.66666667,1.666666667,Slc13a3,"solute carrier family 13 (sodium-dependent dicarboxylate transporter), member 3 [Source:MGI Symbol	Acc:MGI:2149635]"
ENSMUSG00000097890,3.764252109,-0.24345951,22.45452789,2.15E-06,7.78E-06,23.33333333,43.33333333,3.333333333,4930547M16Rik,RIKEN cDNA 4930547M16 gene [Source:MGI Symbol	Acc:MGI:1922549]
ENSMUSG00000028339,3.759047881,-1.061300852,14.51867015,0.000138777,0.000369472,12.83333333,24,1.666666667,Col15a1,"collagen, type XV, alpha 1 [Source:MGI Symbol	Acc:MGI:88449]"
ENSMUSG00000036718,3.754596285,4.505700608,146.9053197,8.23E-34,3.93E-32,641.3333333,1184.666667,98,Micall2,MICAL-like 2 [Source:MGI Symbol	Acc:MGI:2444818]
ENSMUSG00000078932,3.749971546,-0.246933129,7.872643357,0.005018823,0.009918884,24,38.66666667,9.333333333,CN725425,cDNA sequence CN725425 [Source:MGI Symbol	Acc:MGI:3613655]
ENSMUSG00000103789,3.7498778,-0.091569881,26.21210579,3.06E-07,1.25E-06,26.83333333,50,3.666666667,Gm10129,predicted gene 10129 [Source:MGI Symbol	Acc:MGI:3641890]
ENSMUSG00000022639,3.739215376,3.977092448,118.3572302,1.45E-27,4.35E-26,440,808.6666667,71.33333333,Dubr,Dppa2 upstream binding RNA [Source:MGI Symbol	Acc:MGI:1915440]
ENSMUSG00000030560,3.738327632,1.038036608,27.08213535,1.95E-07,8.23E-07,58,98.33333333,17.66666667,Ctsc,cathepsin C [Source:MGI Symbol	Acc:MGI:109553]
ENSMUSG00000084989,3.735947838,0.471407431,33.72336723,6.35E-09,3.29E-08,40.16666667,74.66666667,5.666666667,Crocc2,"ciliary rootlet coiled-coil, rootletin family member 2 [Source:MGI Symbol	Acc:MGI:3045962]"
ENSMUSG00000045034,3.735790596,0.348408597,26.75261326,2.31E-07,9.67E-07,40,74.66666667,5.333333333,Ankrd34b,ankyrin repeat domain 34B [Source:MGI Symbol	Acc:MGI:2443245]
ENSMUSG00000028023,3.734750597,1.494676372,36.55763299,1.48E-09,8.32E-09,78,139.3333333,16.66666667,Pitx2,paired-like homeodomain transcription factor 2 [Source:MGI Symbol	Acc:MGI:109340]
ENSMUSG00000024912,3.73470495,8.097066209,97.2852529,6.00E-23,1.24E-21,7709.833333,14444,975.6666667,Fosl1,fos-like antigen 1 [Source:MGI Symbol	Acc:MGI:107179]
ENSMUSG00000102476,3.730920021,-0.080321065,25.97896014,3.45E-07,1.40E-06,26.66666667,49.66666667,3.666666667,Gm37245,"predicted gene, 37245 [Source:MGI Symbol	Acc:MGI:5610473]"
ENSMUSG00000031757,3.725436381,-1.088331405,13.02976623,0.000306579,0.000767866,12.33333333,23,1.666666667,Mt4,metallothionein 4 [Source:MGI Symbol	Acc:MGI:99692]
ENSMUSG00000025497,3.722368028,3.496335889,38.72335541,4.88E-10,2.93E-09,317.6666667,584.6666667,50.66666667,Cdhr5,cadherin-related family member 5 [Source:MGI Symbol	Acc:MGI:1919290]
ENSMUSG00000035699,3.716732221,-0.692897075,13.40054357,0.000251551,0.000640235,16.83333333,31.33333333,2.333333333,Slc51a,"solute carrier family 51, alpha subunit [Source:MGI Symbol	Acc:MGI:2146634]"
ENSMUSG00000022824,3.712669238,-0.941147026,10.91271658,0.000955064,0.002168487,13.5,24.66666667,2.333333333,Muc13,"mucin 13, epithelial transmembrane [Source:MGI Symbol	Acc:MGI:103190]"
ENSMUSG00000030162,3.710909229,5.58117749,55.36227718,1.00E-13,9.11E-13,1398,2615,181,Olr1,oxidized low density lipoprotein (lectin-like) receptor 1 [Source:MGI Symbol	Acc:MGI:1261434]
ENSMUSG00000024776,3.708586003,4.061496233,165.7142569,6.39E-38,4.17E-36,505.3333333,939,71.66666667,Stambpl1,STAM binding protein like 1 [Source:MGI Symbol	Acc:MGI:1923880]
ENSMUSG00000021699,3.704019287,1.418347807,49.1248115,2.40E-12,1.89E-11,76.16666667,140.6666667,11.66666667,Pde4d,"phosphodiesterase 4D, cAMP specific [Source:MGI Symbol	Acc:MGI:99555]"
ENSMUSG00000072941,3.703874384,-0.45164805,13.06225823,0.000301306,0.000755218,19.33333333,35.33333333,3.333333333,Sod3,"superoxide dismutase 3, extracellular [Source:MGI Symbol	Acc:MGI:103181]"
ENSMUSG00000031323,3.698708794,2.091795136,39.94232169,2.62E-10,1.63E-09,121.5,227,16,Dmrtc1a,DMRT-like family C1a [Source:MGI Symbol	Acc:MGI:1918137]
ENSMUSG00000024066,3.696843927,3.718242156,96.17045186,1.05E-22,2.13E-21,366.1666667,668,64.33333333,Xdh,xanthine dehydrogenase [Source:MGI Symbol	Acc:MGI:98973]
ENSMUSG00000038151,3.694198999,3.368418076,45.4973747,1.53E-11,1.09E-10,291.1666667,545.3333333,37,Prdm1,"PR domain containing 1, with ZNF domain [Source:MGI Symbol	Acc:MGI:99655]"
ENSMUSG00000073538,3.689422606,-1.116148108,12.77565275,0.00035116,0.000868172,12,22.33333333,1.666666667,E330020D12Rik,Riken cDNA E330020D12 gene [Source:MGI Symbol	Acc:MGI:3761270]
ENSMUSG00000026110,3.685045904,6.695480497,126.4438039,2.46E-29,8.55E-28,2869.333333,5226,512.6666667,Mgat4a,"mannoside acetylglucosaminyltransferase 4, isoenzyme A [Source:MGI Symbol	Acc:MGI:2662992]"
ENSMUSG00000054364,3.680828407,9.236488289,206.8536229,6.67E-47,8.13E-45,18166.33333,33716.33333,2616.333333,Rhob,ras homolog family member B [Source:MGI Symbol	Acc:MGI:107949]
ENSMUSG00000028073,3.678870104,3.895785823,94.83003388,2.07E-22,4.11E-21,497.1666667,926.3333333,68,Pear1,platelet endothelial aggregation receptor 1 [Source:MGI Symbol	Acc:MGI:1920432]
ENSMUSG00000050138,3.674295954,0.269224008,24.30985154,8.20E-07,3.16E-06,32.66666667,58.33333333,7,Kcnk12,"potassium channel, subfamily K, member 12 [Source:MGI Symbol	Acc:MGI:2684043]"
ENSMUSG00000056220,3.665252892,-0.529221345,14.14112743,0.000169595,0.000445298,18.16666667,32.33333333,4,Pla2g4a,"phospholipase A2, group IVA (cytosolic, calcium-dependent) [Source:MGI Symbol	Acc:MGI:1195256]"
ENSMUSG00000014198,3.662844891,0.203013591,15.12438879,0.000100655,0.000274956,64.33333333,122.3333333,6.333333333,Zfp385c,zinc finger protein 385C [Source:MGI Symbol	Acc:MGI:3608347]
ENSMUSG00000020592,3.661272326,9.079467613,152.4173272,5.14E-35,2.62E-33,15411.66667,28391.66667,2431.666667,Sdc1,syndecan 1 [Source:MGI Symbol	Acc:MGI:1349162]
ENSMUSG00000051111,3.659725948,-0.29245026,23.80124182,1.07E-06,4.03E-06,22.83333333,42.33333333,3.333333333,Sv2c,synaptic vesicle glycoprotein 2c [Source:MGI Symbol	Acc:MGI:1922459]
ENSMUSG00000028631,3.658598146,5.347383615,82.45887326,1.08E-19,1.70E-18,1089.833333,2024.333333,155.3333333,Kcnq4,"potassium voltage-gated channel, subfamily Q, member 4 [Source:MGI Symbol	Acc:MGI:1926803]"
ENSMUSG00000097726,3.650966215,-0.581734567,19.55823613,9.76E-06,3.19E-05,18.5,34.33333333,2.666666667,9530036O11Rik,RIKEN cDNA 9530036O11Rik [Source:MGI Symbol	Acc:MGI:2444607]
ENSMUSG00000053111,3.64948615,-1.151781277,13.52034727,0.000235991,0.000603355,11.83333333,22,1.666666667,Fank1,fibronectin type 3 and ankyrin repeat domains 1 [Source:MGI Symbol	Acc:MGI:1914180]
ENSMUSG00000021411,3.649440616,6.305941971,137.6294871,8.78E-32,3.61E-30,2584.166667,4808,360.3333333,Pxdc1,PX domain containing 1 [Source:MGI Symbol	Acc:MGI:1914145]
ENSMUSG00000051910,3.648420657,-0.939857835,12.13252744,0.000495499,0.001189726,14,26,2,Sox6,SRY (sex determining region Y)-box 6 [Source:MGI Symbol	Acc:MGI:98368]
ENSMUSG00000025432,3.640163371,3.048396141,34.16898467,5.05E-09,2.66E-08,239,433.6666667,44.33333333,Avil,advillin [Source:MGI Symbol	Acc:MGI:1333798]
ENSMUSG00000037035,3.634281876,2.757129002,63.05069345,2.01E-15,2.19E-14,193.8333333,356,31.66666667,Inhbb,inhibin beta-B [Source:MGI Symbol	Acc:MGI:96571]
ENSMUSG00000025408,3.633353833,5.705617507,229.4780596,7.75E-52,1.46E-49,1684.5,3123.666667,245.3333333,Ddit3,DNA-damage inducible transcript 3 [Source:MGI Symbol	Acc:MGI:109247]
ENSMUSG00000043673,3.629980133,3.713265114,101.4892073,7.19E-24,1.59E-22,387.6666667,716.3333333,59,Kcns3,"potassium voltage-gated channel, delayed-rectifier, subfamily S, member 3 [Source:MGI Symbol	Acc:MGI:1098804]"
ENSMUSG00000042417,3.628154221,-0.59960436,18.83676588,1.42E-05,4.50E-05,18.16666667,33.66666667,2.666666667,Ccno,cyclin O [Source:MGI Symbol	Acc:MGI:2145534]
ENSMUSG00000057098,3.627299987,-1.017114625,10.23687552,0.001376606,0.003042881,12.66666667,23,2.333333333,Ebf1,early B cell factor 1 [Source:MGI Symbol	Acc:MGI:95275]
ENSMUSG00000029674,3.625336326,8.401894095,175.8432684,3.92E-40,2.91E-38,9685.333333,17830,1540.666667,Limk1,"LIM-domain containing, protein kinase [Source:MGI Symbol	Acc:MGI:104572]"
ENSMUSG00000029618,3.6222654,-0.607429586,18.21592673,1.97E-05,6.09E-05,18,33.33333333,2.666666667,Ocm,oncomodulin [Source:MGI Symbol	Acc:MGI:97401]
ENSMUSG00000086514,3.614697021,-0.964944237,6.557231281,0.010445877,0.019260387,14.83333333,22.33333333,7.333333333,Gm11747,predicted gene 11747 [Source:MGI Symbol	Acc:MGI:3702093]
ENSMUSG00000023341,3.613384168,-0.667263689,7.971396328,0.004752227,0.009431953,17,28.33333333,5.666666667,Mx2,MX dynamin-like GTPase 2 [Source:MGI Symbol	Acc:MGI:97244]
ENSMUSG00000035877,3.606562237,3.206447568,109.9285982,1.02E-25,2.61E-24,278.6666667,515.3333333,42,Zhx3,zinc fingers and homeoboxes 3 [Source:MGI Symbol	Acc:MGI:2444772]
ENSMUSG00000053581,3.603943696,7.130894098,272.3192352,3.54E-61,1.41E-58,4564.333333,8453.666667,675,Zfand2a,"zinc finger, AN1-type domain 2A [Source:MGI Symbol	Acc:MGI:2140729]"
ENSMUSG00000011632,3.598541028,0.994071775,20.27513472,6.71E-06,2.24E-05,96.66666667,183.3333333,10,Pinlyp,phospholipase A2 inhibitor and LY6/PLAUR domain containing [Source:MGI Symbol	Acc:MGI:3615324]
ENSMUSG00000061080,3.598214756,-1.445405887,8.575893341,0.003406428,0.006954726,9.166666667,17,1.333333333,Lsamp,limbic system-associated membrane protein [Source:MGI Symbol	Acc:MGI:1261760]
ENSMUSG00000071573,3.593909106,-0.111218381,29.39266994,5.91E-08,2.67E-07,26.16666667,48.33333333,4,Rnls,"renalase, FAD-dependent amine oxidase [Source:MGI Symbol	Acc:MGI:1915045]"
ENSMUSG00000076122,3.59061348,0.214934037,18.5488562,1.66E-05,5.18E-05,32.83333333,60.33333333,5.333333333,Mir503,microRNA 503 [Source:MGI Symbol	Acc:MGI:3619428]
ENSMUSG00000099413,3.590358515,-0.268320679,15.11050618,0.000101397,0.000276929,26,48.33333333,3.666666667,Gm17767,"predicted gene, 17767 [Source:MGI Symbol	Acc:MGI:5009931]"
ENSMUSG00000073787,3.581598925,-0.987243384,14.48564048,0.000141232,0.000375416,13.33333333,24.66666667,2,Gm10575,predicted gene 10575 [Source:MGI Symbol	Acc:MGI:3708765]
ENSMUSG00000026645,3.580879434,-2.229003789,7.518832742,0.006105723,0.011837002,7,13.33333333,0.666666667,Olah,oleoyl-ACP hydrolase [Source:MGI Symbol	Acc:MGI:2139018]
ENSMUSG00000074912,3.574987294,0.482801455,40.82723038,1.66E-10,1.06E-09,40.66666667,75,6.333333333,Gm14207,predicted gene 14207 [Source:MGI Symbol	Acc:MGI:3649550]
ENSMUSG00000071540,3.574063589,-1.213767606,8.652322858,0.003266447,0.006687097,11.16666667,20.66666667,1.666666667,3425401B19Rik,RIKEN cDNA 3425401B19 gene [Source:MGI Symbol	Acc:MGI:3588196]
ENSMUSG00000050295,3.571856544,1.393181573,50.83375416,1.01E-12,8.25E-12,77.5,143,12,Foxc1,forkhead box C1 [Source:MGI Symbol	Acc:MGI:1347466]
ENSMUSG00000052920,3.569188159,-0.23187415,14.20405801,0.000164016,0.000431572,23,41.66666667,4.333333333,Prkg1,"protein kinase, cGMP-dependent, type I [Source:MGI Symbol	Acc:MGI:108174]"
ENSMUSG00000048814,3.568260987,-0.501992179,14.68957948,0.000126745,0.000339711,19.5,36,3,Lonrf2,LON peptidase N-terminal domain and ring finger 2 [Source:MGI Symbol	Acc:MGI:1920209]
ENSMUSG00000023403,3.564668504,-0.919417885,9.39404636,0.002176912,0.004618003,14,23.33333333,4.666666667,Stk31,serine threonine kinase 31 [Source:MGI Symbol	Acc:MGI:1924735]
ENSMUSG00000096995,3.563819738,1.117867744,41.58609416,1.13E-10,7.32E-10,61.66666667,112.6666667,10.66666667,2810029C07Rik,RIKEN cDNA 2810029C07 gene [Source:MGI Symbol	Acc:MGI:1919920]
ENSMUSG00000031512,3.562307976,0.15487464,26.47234028,2.67E-07,1.10E-06,32,59,5,Tex29,testis expressed 29 [Source:MGI Symbol	Acc:MGI:1922778]
ENSMUSG00000025279,3.558120299,5.736961227,85.52021298,2.29E-20,3.79E-19,1429.666667,2612.666667,246.6666667,Dnase1l3,deoxyribonuclease 1-like 3 [Source:MGI Symbol	Acc:MGI:1314633]
ENSMUSG00000031709,3.557589081,5.276766982,120.9735888,3.87E-28,1.21E-26,1084.5,1971.333333,197.6666667,Tbc1d9,"TBC1 domain family, member 9 [Source:MGI Symbol	Acc:MGI:1918560]"
ENSMUSG00000031841,3.555776011,1.026446882,32.07223384,1.49E-08,7.30E-08,67.83333333,125.6666667,10,Cdh13,cadherin 13 [Source:MGI Symbol	Acc:MGI:99551]
ENSMUSG00000039153,3.551392462,0.311727147,40.09614273,2.42E-10,1.51E-09,35.83333333,66,5.666666667,Runx2,runt related transcription factor 2 [Source:MGI Symbol	Acc:MGI:99829]
ENSMUSG00000095115,3.54744179,7.43866504,194.4624405,3.38E-44,3.38E-42,5309.666667,9738.666667,880.6666667,Itpripl2,"inositol 1,4,5-triphosphate receptor interacting protein-like 2 [Source:MGI Symbol	Acc:MGI:2442416]"
ENSMUSG00000014030,3.545303079,-0.050022499,27.3579732,1.69E-07,7.20E-07,27.33333333,50.33333333,4.333333333,Pax5,paired box 5 [Source:MGI Symbol	Acc:MGI:97489]
ENSMUSG00000053414,3.542487295,6.506418685,213.6627459,2.18E-48,3.01E-46,2766.833333,5090.333333,443.3333333,Hunk,hormonally upregulated Neu-associated kinase [Source:MGI Symbol	Acc:MGI:1347352]
ENSMUSG00000038264,3.537564641,9.147970124,99.93018659,1.58E-23,3.42E-22,16492.5,30435,2550,Sema7a,"sema domain, immunoglobulin domain (Ig), and GPI membrane anchor, (semaphorin) 7A [Source:MGI Symbol	Acc:MGI:1306826]"
ENSMUSG00000017969,3.536486471,4.262080194,47.12811893,6.65E-12,4.99E-11,569.3333333,1039,99.66666667,Ptgis,prostaglandin I2 (prostacyclin) synthase [Source:MGI Symbol	Acc:MGI:1097156]
ENSMUSG00000109008,3.535110738,-1.057310674,9.504876482,0.002049266,0.00436914,12.16666667,22,2.333333333,Gm44899,predicted gene 44899 [Source:MGI Symbol	Acc:MGI:5753475]
ENSMUSG00000027978,3.534921722,1.875376604,56.53806521,5.51E-14,5.14E-13,112.5,207.6666667,17.33333333,Prss12,"protease, serine 12 neurotrypsin (motopsin) [Source:MGI Symbol	Acc:MGI:1100881]"
ENSMUSG00000096054,3.533409021,6.362289493,159.8093234,1.25E-36,7.11E-35,2365.5,4328.333333,402.6666667,Syne1,"spectrin repeat containing, nuclear envelope 1 [Source:MGI Symbol	Acc:MGI:1927152]"
ENSMUSG00000096793,3.531498789,1.071864694,27.13049346,1.90E-07,8.04E-07,56.66666667,104,9.333333333,Gm3002,predicted gene 3002 [Source:MGI Symbol	Acc:MGI:3781180]
ENSMUSG00000000440,3.530749733,4.263953294,46.08411041,1.13E-11,8.28E-11,589.5,1054.666667,124.3333333,Pparg,peroxisome proliferator activated receptor gamma [Source:MGI Symbol	Acc:MGI:97747]
ENSMUSG00000074359,3.526694281,-1.245346987,10.96863362,0.000926671,0.002110578,11,20.33333333,1.666666667,Psg23,pregnancy-specific glycoprotein 23 [Source:MGI Symbol	Acc:MGI:1891355]
ENSMUSG00000018102,3.523783035,4.498636569,89.73541285,2.72E-21,4.85E-20,737.8333333,1358.666667,117,Hist1h2bc,"histone cluster 1, H2bc [Source:MGI Symbol	Acc:MGI:1915274]"
ENSMUSG00000017417,3.521942282,1.714327878,40.63025065,1.84E-10,1.17E-09,92.5,169,16,Plxdc1,plexin domain containing 1 [Source:MGI Symbol	Acc:MGI:1919574]
ENSMUSG00000047182,3.519559027,6.668648549,144.2716742,3.10E-33,1.41E-31,2699.666667,4960,439.3333333,Irs3,insulin receptor substrate 3 [Source:MGI Symbol	Acc:MGI:1194882]
ENSMUSG00000024697,3.517950871,-0.288886142,15.92083198,6.60E-05,0.00018601,23,42.33333333,3.666666667,Gna14,"guanine nucleotide binding protein, alpha 14 [Source:MGI Symbol	Acc:MGI:95769]"
ENSMUSG00000045053,3.513413621,2.219175635,46.96035691,7.24E-12,5.41E-11,132.3333333,240.6666667,24,Kcng3,"potassium voltage-gated channel, subfamily G, member 3 [Source:MGI Symbol	Acc:MGI:2663923]"
ENSMUSG00000038242,3.508775263,-0.191377078,11.46864744,0.000707802,0.00165227,24.66666667,44,5.333333333,Aox4,aldehyde oxidase 4 [Source:MGI Symbol	Acc:MGI:1919122]
ENSMUSG00000025232,3.506206315,-1.265937543,9.649567944,0.001893961,0.004068799,10.83333333,20,1.666666667,Hexa,hexosaminidase A [Source:MGI Symbol	Acc:MGI:96073]
ENSMUSG00000112294,3.505859644,-0.701781246,16.1003392,6.01E-05,0.000170575,16.83333333,31,2.666666667,AC158802.1,
ENSMUSG00000072963,3.505100157,-0.702997401,14.42759312,0.000145652,0.000386407,16.66666667,30.66666667,2.666666667,Gm10447,predicted gene 10447 [Source:MGI Symbol	Acc:MGI:3642647]
ENSMUSG00000033220,3.504089613,0.270357316,33.33670585,7.75E-09,3.96E-08,34.66666667,63.66666667,5.666666667,Rac2,RAS-related C3 botulinum substrate 2 [Source:MGI Symbol	Acc:MGI:97846]
ENSMUSG00000000078,3.502039001,9.984171135,134.5271121,4.19E-31,1.66E-29,29786.66667,54859.33333,4714,Klf6,Kruppel-like factor 6 [Source:MGI Symbol	Acc:MGI:1346318]
ENSMUSG00000030674,3.50180866,0.658296878,27.33787347,1.71E-07,7.27E-07,43.33333333,78.66666667,8,Qprt,quinolinate phosphoribosyltransferase [Source:MGI Symbol	Acc:MGI:1914625]
ENSMUSG00000033327,3.499679318,-0.30214923,17.23154678,3.31E-05,9.79E-05,22.66666667,41.66666667,3.666666667,Tnxb,tenascin XB [Source:MGI Symbol	Acc:MGI:1932137]
ENSMUSG00000031574,3.499534952,5.656492189,115.0620744,7.63E-27,2.15E-25,1522.166667,2781.666667,262.6666667,Star,steroidogenic acute regulatory protein [Source:MGI Symbol	Acc:MGI:102760]
ENSMUSG00000026679,3.498064304,-1.271804514,7.464481095,0.006292817,0.012150965,10.66666667,19.66666667,1.666666667,Enkur,"enkurin, TRPC channel interacting protein [Source:MGI Symbol	Acc:MGI:1918483]"
ENSMUSG00000043391,3.494820007,2.190387618,37.04694198,1.15E-09,6.60E-09,129.8333333,240.3333333,19.33333333,2510009E07Rik,RIKEN cDNA 2510009E07 gene [Source:MGI Symbol	Acc:MGI:1919440]
ENSMUSG00000054134,3.483821915,-1.165128447,9.709579299,0.0018331,0.00394808,11.5,21,2,Umodl1,uromodulin-like 1 [Source:MGI Symbol	Acc:MGI:1929785]
ENSMUSG00000086839,3.483618003,2.567521697,54.33242673,1.69E-13,1.51E-12,166,297.6666667,34.33333333,Gm11973,predicted gene 11973 [Source:MGI Symbol	Acc:MGI:3650058]
ENSMUSG00000062064,3.483405354,-1.071289812,12.55832063,0.000394446,0.000963505,12.5,23,2,Slc2a7,"solute carrier family 2 (facilitated glucose transporter), member 7 [Source:MGI Symbol	Acc:MGI:3650865]"
ENSMUSG00000037977,3.478742808,2.940846381,92.77416453,5.86E-22,1.12E-20,231.5,425,38,6430571L13Rik,RIKEN cDNA 6430571L13 gene [Source:MGI Symbol	Acc:MGI:2445137]
ENSMUSG00000061414,3.477759587,-0.719021414,12.6762124,0.000370337,0.000910395,16,29,3,Cracr2a,calcium release activated channel regulator 2A [Source:MGI Symbol	Acc:MGI:2685919]
ENSMUSG00000039716,3.477362472,1.755516343,34.34840473,4.61E-09,2.43E-08,99.66666667,182.3333333,17,Dock3,dedicator of cyto-kinesis 3 [Source:MGI Symbol	Acc:MGI:2429763]
ENSMUSG00000025813,3.476686993,7.528110313,131.4610353,1.96E-30,7.46E-29,5346.5,9757.666667,935.3333333,Homer2,homer scaffolding protein 2 [Source:MGI Symbol	Acc:MGI:1347354]
ENSMUSG00000085272,3.474558555,-0.74056556,12.96616727,0.000317171,0.000792341,16.16666667,29.66666667,2.666666667,Sbk3,"SH3 domain binding kinase family, member 3 [Source:MGI Symbol	Acc:MGI:2685924]"
ENSMUSG00000026609,3.472903848,-0.329580719,22.04091309,2.67E-06,9.51E-06,22.33333333,41,3.666666667,Ush2a,usherin [Source:MGI Symbol	Acc:MGI:1341292]
ENSMUSG00000022240,3.470666479,-1.477558514,4.792767945,0.028579464,0.047439597,11.16666667,19.66666667,2.666666667,Ctnnd2,"catenin (cadherin associated protein), delta 2 [Source:MGI Symbol	Acc:MGI:1195966]"
ENSMUSG00000028494,3.46486115,8.866166131,202.2621585,6.70E-46,7.56E-44,14203.5,26038.66667,2368.333333,Plin2,perilipin 2 [Source:MGI Symbol	Acc:MGI:87920]
ENSMUSG00000053093,3.464458706,-0.901567203,12.18066219,0.000482875,0.001161304,14.5,26.66666667,2.333333333,Myh7,"myosin, heavy polypeptide 7, cardiac muscle, beta [Source:MGI Symbol	Acc:MGI:2155600]"
ENSMUSG00000063568,3.464196648,3.234716962,96.74422621,7.89E-23,1.62E-21,283.1666667,519.3333333,47,Jazf1,JAZF zinc finger 1 [Source:MGI Symbol	Acc:MGI:2141450]
ENSMUSG00000039891,3.450007627,-1.187204489,9.457206754,0.002103211,0.004470769,11.16666667,20.33333333,2,Txlnb,taxilin beta [Source:MGI Symbol	Acc:MGI:2671945]
ENSMUSG00000057554,3.449832034,5.521086754,188.5105582,6.72E-43,6.06E-41,1471.333333,2701.666667,241,Lgals8,"lectin, galactose binding, soluble 8 [Source:MGI Symbol	Acc:MGI:1928481]"
ENSMUSG00000111327,3.449234865,-0.235544231,17.00339096,3.73E-05,0.000109274,23.83333333,43.66666667,4,AC159896.3,
ENSMUSG00000040752,3.444492395,4.456904386,92.26817987,7.57E-22,1.44E-20,650.6666667,1181.666667,119.6666667,Myh6,"myosin, heavy polypeptide 6, cardiac muscle, alpha [Source:MGI Symbol	Acc:MGI:97255]"
ENSMUSG00000030209,3.441772431,-0.755803177,14.56781729,0.000135204,0.000360455,16.16666667,29.66666667,2.666666667,Grin2b,"glutamate receptor, ionotropic, NMDA2B (epsilon 2) [Source:MGI Symbol	Acc:MGI:95821]"
ENSMUSG00000030616,3.440374476,-0.915595164,14.17002274,0.00016701,0.000438852,14.16666667,26,2.333333333,Sytl2,synaptotagmin-like 2 [Source:MGI Symbol	Acc:MGI:1933366]
ENSMUSG00000025743,3.439622815,6.683591108,169.3516209,1.03E-38,7.04E-37,3060,5574,546,Sdc3,syndecan 3 [Source:MGI Symbol	Acc:MGI:1349163]
ENSMUSG00000058022,3.438793904,0.417852207,15.8847038,6.73E-05,0.000189208,38.33333333,62.33333333,14.33333333,Adtrp,androgen dependent TFPI regulating protein [Source:MGI Symbol	Acc:MGI:1924596]
ENSMUSG00000047842,3.436854915,2.694455918,33.65516252,6.58E-09,3.40E-08,235,427.3333333,42.66666667,Diras2,"DIRAS family, GTP-binding RAS-like 2 [Source:MGI Symbol	Acc:MGI:1915453]"
ENSMUSG00000021125,3.435183951,-0.248642391,19.55116359,9.79E-06,3.20E-05,23.66666667,43.33333333,4,Arg2,arginase type II [Source:MGI Symbol	Acc:MGI:1330806]
ENSMUSG00000054263,3.43245555,4.329862331,82.06836036,1.31E-19,2.07E-18,591.5,1075.666667,107.3333333,Lifr,leukemia inhibitory factor receptor [Source:MGI Symbol	Acc:MGI:96788]
ENSMUSG00000112711,3.418678398,-0.103179608,19.70358277,9.04E-06,2.97E-05,29,53.33333333,4.666666667,AC135019.3,
ENSMUSG00000084308,3.413707289,-0.358063269,12.89602296,0.000329281,0.000818815,21,37.66666667,4.333333333,Gm14593,predicted gene 14593 [Source:MGI Symbol	Acc:MGI:3705445]
ENSMUSG00000032014,3.411582571,7.113446975,165.9473726,5.68E-38,3.73E-36,3785.833333,6884,687.6666667,Oaf,out at first homolog [Source:MGI Symbol	Acc:MGI:94852]
ENSMUSG00000095105,3.407469387,-1.012603586,7.673953607,0.005602357,0.010961662,12.66666667,22,3.333333333,Edaradd,EDAR (ectodysplasin-A receptor)-associated death domain [Source:MGI Symbol	Acc:MGI:1931001]
ENSMUSG00000004508,3.405264022,6.279786631,73.26003786,1.14E-17,1.52E-16,2059.166667,3743,375.3333333,Gab2,growth factor receptor bound protein 2-associated protein 2 [Source:MGI Symbol	Acc:MGI:1333854]
ENSMUSG00000085998,3.404449108,1.089410445,17.93079805,2.29E-05,6.99E-05,61.83333333,100.6666667,23,AW822252,expressed sequence AW822252 [Source:MGI Symbol	Acc:MGI:2148030]
ENSMUSG00000037411,3.404140032,8.111162126,71.53945561,2.72E-17,3.47E-16,10590.66667,19383,1798.333333,Serpine1,"serine (or cysteine) peptidase inhibitor, clade E, member 1 [Source:MGI Symbol	Acc:MGI:97608]"
ENSMUSG00000044716,3.397997422,-0.95232673,10.95807743,0.000931965,0.002120666,13.66666667,25,2.333333333,Dok7,docking protein 7 [Source:MGI Symbol	Acc:MGI:3584043]
ENSMUSG00000045009,3.391762729,2.680498629,83.34292289,6.90E-20,1.10E-18,192.6666667,352,33.33333333,Prrt3,proline-rich transmembrane protein 3 [Source:MGI Symbol	Acc:MGI:2444810]
ENSMUSG00000031373,3.390728892,2.172757086,56.86099639,4.68E-14,4.40E-13,134.8333333,246,23.66666667,Car5b,"carbonic anhydrase 5b, mitochondrial [Source:MGI Symbol	Acc:MGI:1926249]"
ENSMUSG00000023826,3.385507142,1.095831145,32.59797914,1.13E-08,5.65E-08,60.66666667,111.3333333,10,Park2,"Parkinson disease (autosomal recessive, juvenile) 2, parkin [Source:MGI Symbol	Acc:MGI:1355296]"
ENSMUSG00000031770,3.381852366,5.719089522,231.7170956,2.52E-52,5.08E-50,1620.666667,2959.333333,282,Herpud1,"homocysteine-inducible, endoplasmic reticulum stress-inducible, ubiquitin-like domain member 1 [Source:MGI Symbol	Acc:MGI:1927406]"
ENSMUSG00000042190,3.381730974,6.842949389,63.5912488,1.53E-15,1.68E-14,3043,5537,549,Cmklr1,chemokine-like receptor 1 [Source:MGI Symbol	Acc:MGI:109603]
ENSMUSG00000052616,3.377550376,-0.404038771,18.21356503,1.97E-05,6.09E-05,21,38.33333333,3.666666667,Terb1,telomere repeat binding bouquet formation protein 1 [Source:MGI Symbol	Acc:MGI:2443187]
ENSMUSG00000053113,3.377258472,6.436808511,294.4930611,5.22E-66,2.94E-63,2560.5,4664.333333,456.6666667,Socs3,suppressor of cytokine signaling 3 [Source:MGI Symbol	Acc:MGI:1201791]
ENSMUSG00000049721,3.375321392,-0.38799857,13.26246387,0.000270774,0.000684523,20.5,35,6,Gal3st1,galactose-3-O-sulfotransferase 1 [Source:MGI Symbol	Acc:MGI:1858277]
ENSMUSG00000052727,3.373012971,8.715314408,184.9076498,4.11E-42,3.64E-40,12224.66667,22361.66667,2087.666667,Map1b,microtubule-associated protein 1B [Source:MGI Symbol	Acc:MGI:1306778]
ENSMUSG00000022094,3.37223562,8.41218843,189.8181714,3.48E-43,3.25E-41,10449,19042.33333,1855.666667,Slc39a14,"solute carrier family 39 (zinc transporter), member 14 [Source:MGI Symbol	Acc:MGI:2384851]"
ENSMUSG00000026235,3.371870234,3.142171824,29.60374211,5.30E-08,2.41E-07,387.1666667,705.3333333,69,Epha4,Eph receptor A4 [Source:MGI Symbol	Acc:MGI:98277]
ENSMUSG00000070798,3.370253088,0.031467109,16.69309386,4.39E-05,0.000127306,32,58.66666667,5.333333333,Psg25,pregnancy-specific glycoprotein 25 [Source:MGI Symbol	Acc:MGI:1891357]
ENSMUSG00000000305,3.369711034,0.829254741,38.53775078,5.37E-10,3.20E-09,52.33333333,95.33333333,9.333333333,Cdh4,cadherin 4 [Source:MGI Symbol	Acc:MGI:99218]
ENSMUSG00000021010,3.365332404,-1.137871433,7.268621176,0.007016965,0.01342281,14,25.66666667,2.333333333,Npas3,neuronal PAS domain protein 3 [Source:MGI Symbol	Acc:MGI:1351610]
ENSMUSG00000042807,3.365233639,0.775080406,40.64301878,1.83E-10,1.16E-09,50.16666667,91.33333333,9,Hecw2,"HECT, C2 and WW domain containing E3 ubiquitin protein ligase 2 [Source:MGI Symbol	Acc:MGI:2685817]"
ENSMUSG00000035491,3.363924907,5.171015277,57.53228613,3.32E-14,3.17E-13,942.3333333,1686,198.6666667,Fthl17a,"ferritin, heavy polypeptide-like 17, member A [Source:MGI Symbol	Acc:MGI:1919246]"
ENSMUSG00000093598,3.363318026,0.142298198,20.92533043,4.78E-06,1.64E-05,38.5,71,6,A730085K08Rik,RIKEN cDNA A730085K08 gene [Source:MGI Symbol	Acc:MGI:3605633]
ENSMUSG00000037428,3.362524689,3.587878634,57.04430178,4.26E-14,4.01E-13,450.6666667,829.3333333,72,Vgf,VGF nerve growth factor inducible [Source:MGI Symbol	Acc:MGI:1343180]
ENSMUSG00000078247,3.360843474,4.513894205,64.01369869,1.24E-15,1.37E-14,670.6666667,1220.333333,121,Airn,antisense Igf2r RNA [Source:MGI Symbol	Acc:MGI:1353471]
ENSMUSG00000020357,3.357963169,5.975018916,97.36082071,5.78E-23,1.20E-21,1906.333333,3422.333333,390.3333333,Flt4,FMS-like tyrosine kinase 4 [Source:MGI Symbol	Acc:MGI:95561]
ENSMUSG00000027219,3.357828722,0.03231725,16.52917252,4.79E-05,0.000138029,28,50,6,Slc28a2,"solute carrier family 28 (sodium-coupled nucleoside transporter), member 2 [Source:MGI Symbol	Acc:MGI:1913105]"
ENSMUSG00000040016,3.354183769,1.24006847,55.40478705,9.81E-14,8.93E-13,70,127.3333333,12.66666667,Ptger3,prostaglandin E receptor 3 (subtype EP3) [Source:MGI Symbol	Acc:MGI:97795]
ENSMUSG00000061082,3.352512352,8.095150366,92.24316298,7.67E-22,1.45E-20,7616,14017.33333,1214.666667,Plac1,placental specific protein 1 [Source:MGI Symbol	Acc:MGI:1926287]
ENSMUSG00000110185,3.352211299,-0.682382182,17.30578538,3.18E-05,9.45E-05,17.16666667,31.33333333,3,Igip,IgA inducing protein [Source:MGI Symbol	Acc:MGI:1924271]
ENSMUSG00000040350,3.346792418,1.46712404,50.66190109,1.10E-12,8.97E-12,82.16666667,149.6666667,14.66666667,Trim7,tripartite motif-containing 7 [Source:MGI Symbol	Acc:MGI:2137353]
ENSMUSG00000010064,3.346571042,3.651166047,47.48920119,5.53E-12,4.19E-11,366.6666667,651.6666667,81.66666667,Slc38a3,"solute carrier family 38, member 3 [Source:MGI Symbol	Acc:MGI:1923507]"
ENSMUSG00000078670,3.340748562,0.381754886,16.56560145,4.70E-05,0.000135634,45.16666667,83.33333333,7,Fam174b,"family with sequence similarity 174, member B [Source:MGI Symbol	Acc:MGI:3698178]"
ENSMUSG00000021991,3.336463029,0.123218164,25.06091803,5.55E-07,2.19E-06,31.16666667,56.66666667,5.666666667,Cacna2d3,"calcium channel, voltage-dependent, alpha2/delta subunit 3 [Source:MGI Symbol	Acc:MGI:1338890]"
ENSMUSG00000067219,3.333698005,0.739125792,27.31366541,1.73E-07,7.35E-07,48.83333333,88.66666667,9,Nipal1,NIPA-like domain containing 1 [Source:MGI Symbol	Acc:MGI:1917951]
ENSMUSG00000026748,3.329663235,1.038410235,35.50922424,2.54E-09,1.38E-08,58.66666667,107.3333333,10,Plxdc2,plexin domain containing 2 [Source:MGI Symbol	Acc:MGI:1914698]
ENSMUSG00000032715,3.326582802,5.718211406,167.6029248,2.47E-38,1.66E-36,1543.833333,2800,287.6666667,Trib3,tribbles pseudokinase 3 [Source:MGI Symbol	Acc:MGI:1345675]
ENSMUSG00000074457,3.325070617,2.947813986,35.22692657,2.93E-09,1.59E-08,221.1666667,405.3333333,37,S100a16,S100 calcium binding protein A16 [Source:MGI Symbol	Acc:MGI:1915110]
ENSMUSG00000016346,3.324280775,2.546084291,58.80615163,1.74E-14,1.70E-13,170.6666667,311.3333333,30,Kcnq2,"potassium voltage-gated channel, subfamily Q, member 2 [Source:MGI Symbol	Acc:MGI:1309503]"
ENSMUSG00000059898,3.313152342,-2.046828695,5.04212319,0.024738152,0.041786167,7.333333333,13.33333333,1.333333333,Dsc3,desmocollin 3 [Source:MGI Symbol	Acc:MGI:1194993]
ENSMUSG00000023067,3.310302588,8.230926681,264.5141252,1.78E-59,6.18E-57,9159,16643,1675,Cdkn1a,cyclin-dependent kinase inhibitor 1A (P21) [Source:MGI Symbol	Acc:MGI:104556]
ENSMUSG00000018819,3.309998146,3.994195942,103.0830032,3.21E-24,7.30E-23,483.8333333,878,89.66666667,Lsp1,lymphocyte specific 1 [Source:MGI Symbol	Acc:MGI:96832]
ENSMUSG00000111535,3.308817878,-1.412263697,8.910710966,0.002835029,0.005869616,9.666666667,17.66666667,1.666666667,AC153955.5,
ENSMUSG00000051900,3.306884015,-0.345537978,10.8714353,0.000976588,0.002211421,21.33333333,36,6.666666667,Abca16,"ATP-binding cassette, sub-family A (ABC1), member 16 [Source:MGI Symbol	Acc:MGI:2388711]"
ENSMUSG00000029468,3.300572033,1.369807453,25.60238364,4.20E-07,1.69E-06,115.1666667,214.6666667,15.66666667,P2rx7,"purinergic receptor P2X, ligand-gated ion channel, 7 [Source:MGI Symbol	Acc:MGI:1339957]"
ENSMUSG00000036022,3.297222165,7.268153364,239.4504079,5.18E-54,1.20E-51,4678,8492,864,Fam122b,"family with sequence similarity 122, member B [Source:MGI Symbol	Acc:MGI:1926005]"
ENSMUSG00000020037,3.295643266,-1.039394541,9.102434586,0.002552695,0.00533817,13,23.66666667,2.333333333,Rfx4,"regulatory factor X, 4 (influences HLA class II expression) [Source:MGI Symbol	Acc:MGI:1918387]"
ENSMUSG00000027525,3.290977236,-0.61203971,8.945649009,0.002781313,0.00576988,18.16666667,29,7.333333333,Phactr3,phosphatase and actin regulator 3 [Source:MGI Symbol	Acc:MGI:1921439]
ENSMUSG00000001891,3.290657052,7.690342719,120.1529514,5.86E-28,1.81E-26,6159.833333,11101,1218.666667,Ugp2,UDP-glucose pyrophosphorylase 2 [Source:MGI Symbol	Acc:MGI:2183447]
ENSMUSG00000056643,3.283332842,0.083677502,21.19221803,4.15E-06,1.44E-05,30.16666667,54.66666667,5.666666667,Chst13,carbohydrate (chondroitin 4) sulfotransferase 13 [Source:MGI Symbol	Acc:MGI:1919047]
ENSMUSG00000044337,3.282718833,4.338164687,127.4808583,1.46E-29,5.20E-28,612.8333333,1111.666667,114,Ackr3,atypical chemokine receptor 3 [Source:MGI Symbol	Acc:MGI:109562]
ENSMUSG00000068587,3.278790463,-1.236494593,8.996220953,0.002705385,0.00562963,11.16666667,20.33333333,2,Mgam,maltase-glucoamylase [Source:MGI Symbol	Acc:MGI:1203495]
ENSMUSG00000035314,3.276280748,6.412486263,204.9670256,1.72E-46,2.04E-44,2451.166667,4421.333333,481,Gdpd5,glycerophosphodiester phosphodiesterase domain containing 5 [Source:MGI Symbol	Acc:MGI:2686926]
ENSMUSG00000089804,3.274894983,3.864634022,95.81859903,1.26E-22,2.53E-21,471.8333333,857,86.66666667,Gm16136,predicted gene 16136 [Source:MGI Symbol	Acc:MGI:3802137]
ENSMUSG00000047793,3.274682658,3.373654662,49.64250582,1.84E-12,1.47E-11,338.3333333,618.3333333,58.33333333,Sned1,"sushi, nidogen and EGF-like domains 1 [Source:MGI Symbol	Acc:MGI:3045960]"
ENSMUSG00000036256,3.269976483,-1.103744545,7.013362588,0.008090359,0.015296612,12,20.33333333,3.666666667,Igfbp7,insulin-like growth factor binding protein 7 [Source:MGI Symbol	Acc:MGI:1352480]
ENSMUSG00000030109,3.269001663,4.525413954,92.2102653,7.79E-22,1.47E-20,654.1666667,1170.666667,137.6666667,Slc6a12,"solute carrier family 6 (neurotransmitter transporter, betaine/GABA), member 12 [Source:MGI Symbol	Acc:MGI:95628]"
ENSMUSG00000021285,3.265545754,7.515402295,168.6095891,1.49E-38,1.02E-36,5282.166667,9520.666667,1043.666667,Ppp1r13b,"protein phosphatase 1, regulatory (inhibitor) subunit 13B [Source:MGI Symbol	Acc:MGI:1336199]"
ENSMUSG00000003545,3.265013082,4.376820453,156.2317867,7.53E-36,4.04E-34,629.3333333,1140.333333,118.3333333,Fosb,FBJ osteosarcoma oncogene B [Source:MGI Symbol	Acc:MGI:95575]
ENSMUSG00000045555,3.264708225,0.408669875,35.14526273,3.06E-09,1.65E-08,38.33333333,69.33333333,7.333333333,Mettl24,methyltransferase like 24 [Source:MGI Symbol	Acc:MGI:3045338]
ENSMUSG00000022938,3.262153638,0.194845608,20.43514377,6.17E-06,2.08E-05,53.66666667,100.3333333,7,Fam3b,"family with sequence similarity 3, member B [Source:MGI Symbol	Acc:MGI:1270150]"
ENSMUSG00000023999,3.261119509,-1.064033535,10.88869648,0.000967529,0.002193476,12.66666667,23,2.333333333,Kif6,kinesin family member 6 [Source:MGI Symbol	Acc:MGI:1098238]
ENSMUSG00000024846,3.257210243,0.935238161,31.16402174,2.37E-08,1.13E-07,70.66666667,129.6666667,11.66666667,Cst6,cystatin E/M [Source:MGI Symbol	Acc:MGI:1920970]
ENSMUSG00000003032,3.257169195,5.802811433,214.1887524,1.68E-48,2.34E-46,1748.333333,3167.666667,329,Klf4,Kruppel-like factor 4 (gut) [Source:MGI Symbol	Acc:MGI:1342287]
ENSMUSG00000062980,3.251006046,-0.764280993,14.49604897,0.000140454,0.000373568,15.83333333,28.66666667,3,Cped1,cadherin-like and PC-esterase domain containing 1 [Source:MGI Symbol	Acc:MGI:2444814]
ENSMUSG00000028439,3.25083493,4.601584065,111.9823389,3.61E-26,9.56E-25,713.6666667,1295.333333,132,Fam219a,"family with sequence similarity 219, member A [Source:MGI Symbol	Acc:MGI:1919151]"
ENSMUSG00000032845,3.248854883,-0.909272821,12.97315635,0.000315989,0.000789826,14.16666667,25.66666667,2.666666667,Alpk2,alpha-kinase 2 [Source:MGI Symbol	Acc:MGI:2449492]
ENSMUSG00000097604,3.247691776,0.86163337,36.62185907,1.43E-09,8.08E-09,53.66666667,97,10.33333333,Gm17322,"predicted gene, 17322 [Source:MGI Symbol	Acc:MGI:4936956]"
ENSMUSG00000049539,3.24519565,-0.668690832,12.2474951,0.000465883,0.001123801,18.33333333,33.33333333,3.333333333,Hist1h1a,"histone cluster 1, H1a [Source:MGI Symbol	Acc:MGI:1931523]"
ENSMUSG00000026890,3.243788363,4.239441492,94.42327695,2.55E-22,4.99E-21,532.8333333,972.3333333,93.33333333,Lhx6,LIM homeobox protein 6 [Source:MGI Symbol	Acc:MGI:1306803]
ENSMUSG00000097217,3.239222945,1.669972612,41.95288628,9.35E-11,6.13E-10,93.66666667,169,18.33333333,Gm26549,"predicted gene, 26549 [Source:MGI Symbol	Acc:MGI:5477043]"
ENSMUSG00000055322,3.235821232,5.761506145,31.42125925,2.08E-08,1.00E-07,2182.5,3941.333333,423.6666667,Tns1,tensin 1 [Source:MGI Symbol	Acc:MGI:104552]
ENSMUSG00000057335,3.235151426,5.528079658,117.0816612,2.75E-27,8.12E-26,1302.833333,2322.666667,283,Cep170,centrosomal protein 170 [Source:MGI Symbol	Acc:MGI:1918348]
ENSMUSG00000031075,3.233830379,-1.469807384,7.115620528,0.007641515,0.014498625,9.166666667,16.66666667,1.666666667,Ano1,"anoctamin 1, calcium activated chloride channel [Source:MGI Symbol	Acc:MGI:2142149]"
ENSMUSG00000031844,3.230931215,6.486746279,136.5442533,1.52E-31,6.13E-30,2606.166667,4690.666667,521.6666667,Hsd17b2,hydroxysteroid (17-beta) dehydrogenase 2 [Source:MGI Symbol	Acc:MGI:1096386]
ENSMUSG00000085795,3.227977808,6.144377724,169.6215142,8.95E-39,6.21E-37,2071.833333,3754,389.6666667,Zfp703,zinc finger protein 703 [Source:MGI Symbol	Acc:MGI:2662729]
ENSMUSG00000074627,3.226103122,1.011663108,34.86196116,3.54E-09,1.89E-08,59.66666667,107.6666667,11.66666667,Mroh8,maestro heat-like repeat family member 8 [Source:MGI Symbol	Acc:MGI:3603828]
ENSMUSG00000006200,3.221569306,8.561492846,50.71705991,1.07E-12,8.73E-12,10720.16667,18068.33333,3372,Rhox6,reproductive homeobox 6 [Source:MGI Symbol	Acc:MGI:1202888]
ENSMUSG00000034731,3.218025798,2.870118293,51.15093031,8.55E-13,7.07E-12,211,377.3333333,44.66666667,Dgkh,"diacylglycerol kinase, eta [Source:MGI Symbol	Acc:MGI:2444188]"
ENSMUSG00000076612,3.217601871,-0.430919247,14.88822757,0.000114073,0.000308064,20.5,37,4,Ighg2c,immunoglobulin heavy constant gamma 2C [Source:MGI Symbol	Acc:MGI:2686979]
ENSMUSG00000106968,3.214693158,-0.199923778,12.27328094,0.00045949,0.00111016,24,39.66666667,8.333333333,C78283,expressed sequence C78283 [Source:MGI Symbol	Acc:MGI:2141303]
ENSMUSG00000039004,3.213051378,3.674812255,71.10566732,3.39E-17,4.27E-16,352.5,627,78,Bmp6,bone morphogenetic protein 6 [Source:MGI Symbol	Acc:MGI:88182]
ENSMUSG00000079235,3.211560176,2.414909249,55.69279085,8.47E-14,7.78E-13,156.5,281.3333333,31.66666667,Ccdc13,coiled-coil domain containing 13 [Source:MGI Symbol	Acc:MGI:1920144]
ENSMUSG00000029378,3.210365152,-0.446837596,10.07897106,0.001499711,0.003291336,19.66666667,34,5.333333333,Areg,amphiregulin [Source:MGI Symbol	Acc:MGI:88068]
ENSMUSG00000102692,3.208606505,-0.667375645,14.73595755,0.000123665,0.000332312,17.33333333,31.33333333,3.333333333,Dchs2,dachsous 2 (Drosophila) [Source:MGI Symbol	Acc:MGI:2685263]
ENSMUSG00000112324,3.208134193,3.200508397,60.41628877,7.68E-15,7.75E-14,345.8333333,632,59.66666667,AC153548.2,
ENSMUSG00000052565,3.200523728,0.833286787,27.95176136,1.24E-07,5.40E-07,51.33333333,92.33333333,10.33333333,Hist1h1d,"histone cluster 1, H1d [Source:MGI Symbol	Acc:MGI:107502]"
ENSMUSG00000033149,3.197936471,6.578048036,171.5447073,3.40E-39,2.40E-37,2673.5,4745.666667,601.3333333,Phldb2,"pleckstrin homology like domain, family B, member 2 [Source:MGI Symbol	Acc:MGI:2444981]"
ENSMUSG00000031431,3.195097434,4.792737605,82.95043711,8.41E-20,1.34E-18,762.3333333,1362,162.6666667,Tsc22d3,"TSC22 domain family, member 3 [Source:MGI Symbol	Acc:MGI:1196284]"
ENSMUSG00000029765,3.193539344,0.677954799,36.66702963,1.40E-09,7.91E-09,46.83333333,84.33333333,9.333333333,Plxna4,plexin A4 [Source:MGI Symbol	Acc:MGI:2179061]
ENSMUSG00000050944,3.19289232,-0.235957611,11.15497375,0.000838067,0.001924155,23.16666667,41,5.333333333,Efcab5,EF-hand calcium binding domain 5 [Source:MGI Symbol	Acc:MGI:2442440]
ENSMUSG00000021359,3.191446189,5.839846716,284.676769,7.19E-64,3.35E-61,1737.333333,3132,342.6666667,Tfap2a,"transcription factor AP-2, alpha [Source:MGI Symbol	Acc:MGI:104671]"
ENSMUSG00000110409,3.191440542,0.722880997,31.83043269,1.68E-08,8.19E-08,48.33333333,87,9.666666667,Gm9908,predicted gene 9908 [Source:MGI Symbol	Acc:MGI:3708779]
ENSMUSG00000029231,3.186509167,6.300934547,224.5984741,8.98E-51,1.48E-48,2321.166667,4173.666667,468.6666667,Pdgfra,"platelet derived growth factor receptor, alpha polypeptide [Source:MGI Symbol	Acc:MGI:97530]"
ENSMUSG00000051627,3.182808386,-0.029642455,12.34693472,0.000441711,0.001070264,26.83333333,46.33333333,7.333333333,Hist1h1e,"histone cluster 1, H1e [Source:MGI Symbol	Acc:MGI:1931527]"
ENSMUSG00000041620,3.182638235,0.739935547,22.62770493,1.97E-06,7.15E-06,48.16666667,87,9.333333333,Mmp1b,matrix metallopeptidase 1b (interstitial collagenase) [Source:MGI Symbol	Acc:MGI:1933847]
ENSMUSG00000042638,3.18047707,1.152916981,35.96472498,2.01E-09,1.11E-08,70.33333333,127.3333333,13.33333333,Gucy2c,guanylate cyclase 2c [Source:MGI Symbol	Acc:MGI:106903]
ENSMUSG00000044646,3.179263743,3.773582518,76.60596382,2.09E-18,2.98E-17,389.1666667,706.6666667,71.66666667,Zbtb7c,zinc finger and BTB domain containing 7C [Source:MGI Symbol	Acc:MGI:2443302]
ENSMUSG00000100837,3.179219279,-0.824383988,11.84591064,0.000577881,0.001370505,15.33333333,27.66666667,3,1700063D05Rik,RIKEN cDNA 1700063D05 gene [Source:MGI Symbol	Acc:MGI:1925750]
ENSMUSG00000035594,3.17869204,0.665137538,35.61165727,2.41E-09,1.32E-08,46.5,83.66666667,9.333333333,Chrna5,"cholinergic receptor, nicotinic, alpha polypeptide 5 [Source:MGI Symbol	Acc:MGI:87889]"
ENSMUSG00000096929,3.177645807,0.930848489,40.69428484,1.78E-10,1.13E-09,56.16666667,101,11.33333333,A330023F24Rik,RIKEN cDNA A330023F24 gene [Source:MGI Symbol	Acc:MGI:2443958]
ENSMUSG00000055447,3.176299321,6.139340723,198.3090121,4.88E-45,5.12E-43,2245.833333,4053,438.6666667,Cd47,"CD47 antigen (Rh-related antigen, integrin-associated signal transducer) [Source:MGI Symbol	Acc:MGI:96617]"
ENSMUSG00000085114,3.176041099,1.954542568,27.25715099,1.78E-07,7.55E-07,110,187.3333333,32.66666667,1600025M17Rik,RIKEN cDNA 1600025M17 gene [Source:MGI Symbol	Acc:MGI:1919280]
ENSMUSG00000039116,3.174416295,6.494611072,180.0557974,4.71E-41,3.71E-39,2665.666667,4788,543.3333333,Adgrg6,adhesion G protein-coupled receptor G6 [Source:MGI Symbol	Acc:MGI:1916151]
ENSMUSG00000106116,3.174135897,-1.31517404,7.058899018,0.007887246,0.01493554,10.33333333,18.66666667,2,Gm18830,"predicted gene, 18830 [Source:MGI Symbol	Acc:MGI:5011015]"
ENSMUSG00000033508,3.173483,0.77775961,29.39003174,5.92E-08,2.68E-07,49.5,88.66666667,10.33333333,Asprv1,"aspartic peptidase, retroviral-like 1 [Source:MGI Symbol	Acc:MGI:1915105]"
ENSMUSG00000097636,3.172911117,1.956765367,56.81010212,4.80E-14,4.50E-13,116.1666667,209,23.33333333,Mirt1,myocardial infarction associated transcript 1 [Source:MGI Symbol	Acc:MGI:1922001]
ENSMUSG00000022790,3.169336926,0.415395024,24.84757099,6.20E-07,2.43E-06,46.83333333,85.33333333,8.333333333,Igsf11,"immunoglobulin superfamily, member 11 [Source:MGI Symbol	Acc:MGI:2388477]"
ENSMUSG00000026430,3.169247918,1.557046709,30.92896522,2.68E-08,1.27E-07,104.6666667,190.6666667,18.66666667,Rassf5,Ras association (RalGDS/AF-6) domain family member 5 [Source:MGI Symbol	Acc:MGI:1926375]
ENSMUSG00000042182,3.167310193,2.066099259,37.16659071,1.08E-09,6.24E-09,117.5,212.3333333,22.66666667,Bend6,BEN domain containing 6 [Source:MGI Symbol	Acc:MGI:2444572]
ENSMUSG00000032456,3.167305329,1.448194351,34.53033352,4.20E-09,2.22E-08,79.5,143.6666667,15.33333333,Nmnat3,nicotinamide nucleotide adenylyltransferase 3 [Source:MGI Symbol	Acc:MGI:1921330]
ENSMUSG00000079598,3.165857078,1.736925631,55.73305714,8.30E-14,7.64E-13,99.33333333,178.6666667,20,Clec2l,"C-type lectin domain family 2, member L [Source:MGI Symbol	Acc:MGI:2141402]"
ENSMUSG00000047657,3.165263079,1.485692906,47.37533067,5.86E-12,4.42E-11,83.16666667,149.6666667,16.66666667,Crry-ps,"complement receptor related protein, pseudogene [Source:MGI Symbol	Acc:MGI:88514]"
ENSMUSG00000073067,3.161275814,-1.13969592,9.760516806,0.001782998,0.003848135,11.83333333,21.33333333,2.333333333,9130019P16Rik,RIKEN cDNA 9130019P16 gene [Source:MGI Symbol	Acc:MGI:1918824]
ENSMUSG00000110866,3.154756571,5.548573693,86.51840474,1.38E-20,2.34E-19,1886.5,3451,322,AC141438.1,
ENSMUSG00000074766,3.153161985,0.444307637,18.31043575,1.88E-05,5.82E-05,43.5,78.66666667,8.333333333,Ism1,"isthmin 1, angiogenesis inhibitor [Source:MGI Symbol	Acc:MGI:2442963]"
ENSMUSG00000052302,3.151789321,0.377547899,20.58095827,5.72E-06,1.94E-05,49.66666667,91,8.333333333,Tbc1d30,"TBC1 domain family, member 30 [Source:MGI Symbol	Acc:MGI:1921944]"
ENSMUSG00000036533,3.149002749,5.29378096,180.7694979,3.29E-41,2.62E-39,1192.166667,2142.333333,242,Cdc42ep3,CDC42 effector protein (Rho GTPase binding) 3 [Source:MGI Symbol	Acc:MGI:2384718]
ENSMUSG00000027171,3.14863147,6.618819423,270.0780896,1.09E-60,4.22E-58,2982.166667,5360,604.3333333,Prrg4,proline rich Gla (G-carboxyglutamic acid) 4 (transmembrane) [Source:MGI Symbol	Acc:MGI:2442211]
ENSMUSG00000038239,3.146908493,1.145496538,28.28493113,1.05E-07,4.58E-07,72.5,131,14,Hrc,histidine rich calcium binding protein [Source:MGI Symbol	Acc:MGI:96226]
ENSMUSG00000049791,3.145594511,0.943612328,44.33715525,2.76E-11,1.92E-10,56.5,101.3333333,11.66666667,Fzd4,frizzled class receptor 4 [Source:MGI Symbol	Acc:MGI:108520]
ENSMUSG00000022376,3.140108363,-1.340820361,7.423250404,0.00643864,0.012407748,10.16666667,18.33333333,2,Adcy8,adenylate cyclase 8 [Source:MGI Symbol	Acc:MGI:1341110]
ENSMUSG00000066152,3.139485902,5.209868168,162.3646376,3.44E-37,2.07E-35,1120.5,2012.666667,228.3333333,Slc31a2,"solute carrier family 31, member 2 [Source:MGI Symbol	Acc:MGI:1333844]"
ENSMUSG00000039062,3.129944365,3.158139389,33.46534831,7.25E-09,3.72E-08,271,463.3333333,78.66666667,Anpep,alanyl (membrane) aminopeptidase [Source:MGI Symbol	Acc:MGI:5000466]
ENSMUSG00000045693,3.126287402,2.563797861,71.88463721,2.28E-17,2.93E-16,177.6666667,319,36.33333333,Nlrp4e,"NLR family, pyrin domain containing 4E [Source:MGI Symbol	Acc:MGI:3056600]"
ENSMUSG00000039934,3.122421719,0.586712295,19.6392985,9.35E-06,3.06E-05,42.33333333,76.33333333,8.333333333,Gsap,gamma-secretase activating protein [Source:MGI Symbol	Acc:MGI:2442259]
ENSMUSG00000032501,3.121180795,6.395222339,96.45345752,9.14E-23,1.86E-21,3033.333333,5468.333333,598.3333333,Trib1,tribbles pseudokinase 1 [Source:MGI Symbol	Acc:MGI:2443397]
ENSMUSG00000070002,3.113833116,8.20968883,161.9543472,4.23E-37,2.50E-35,9061.166667,16165,1957.333333,Ell,elongation factor RNA polymerase II [Source:MGI Symbol	Acc:MGI:109377]
ENSMUSG00000096141,3.113589942,-1.358024829,6.82744788,0.008976744,0.016798803,10,18,2,Dnah7a,"dynein, axonemal, heavy chain 7A [Source:MGI Symbol	Acc:MGI:2685838]"
ENSMUSG00000020704,3.112758115,1.218016771,32.5548421,1.16E-08,5.77E-08,69,123.3333333,14.66666667,Asic2,acid-sensing (proton-gated) ion channel 2 [Source:MGI Symbol	Acc:MGI:1100867]
ENSMUSG00000024937,3.111172053,4.458615648,63.01268811,2.05E-15,2.22E-14,592.5,1042.666667,142.3333333,Ehbp1l1,EH domain binding protein 1-like 1 [Source:MGI Symbol	Acc:MGI:3612340]
ENSMUSG00000030551,3.110258662,5.330194388,143.3852619,4.84E-33,2.18E-31,1153.5,2059,248,Nr2f2,"nuclear receptor subfamily 2, group F, member 2 [Source:MGI Symbol	Acc:MGI:1352452]"
ENSMUSG00000050150,3.109996476,1.791401969,15.80919383,7.01E-05,0.000196421,114,181.3333333,46.66666667,Slc9b1,"solute carrier family 9, subfamily B (NHA1, cation proton antiporter 1), member 1 [Source:MGI Symbol	Acc:MGI:1921696]"
ENSMUSG00000060224,3.10642664,0.740148494,28.7414154,8.27E-08,3.67E-07,47,84.66666667,9.333333333,Pyroxd2,pyridine nucleotide-disulphide oxidoreductase domain 2 [Source:MGI Symbol	Acc:MGI:1921830]
ENSMUSG00000026185,3.105951,-0.233854052,19.84421369,8.40E-06,2.77E-05,23.83333333,42.66666667,5,Igfbp5,insulin-like growth factor binding protein 5 [Source:MGI Symbol	Acc:MGI:96440]
ENSMUSG00000110001,3.104548644,-0.263853673,15.53094527,8.12E-05,0.00022559,25.16666667,45.33333333,5,C86187,expressed sequence C86187 [Source:MGI Symbol	Acc:MGI:2142361]
ENSMUSG00000027579,3.103090275,-0.757244306,10.39949476,0.001260498,0.002803639,16,28.66666667,3.333333333,Srms,src-related kinase lacking C-terminal regulatory tyrosine and N-terminal myristylation sites [Source:MGI Symbol	Acc:MGI:101865]
ENSMUSG00000063430,3.102296444,4.533669157,69.13301049,9.20E-17,1.13E-15,656.5,1187.333333,125.6666667,Wscd2,WSC domain containing 2 [Source:MGI Symbol	Acc:MGI:2445030]
ENSMUSG00000089901,3.099717031,0.737470342,25.27726227,4.97E-07,1.98E-06,48.16666667,86.33333333,10,Gm8113,predicted gene 8113 [Source:MGI Symbol	Acc:MGI:3648791]
ENSMUSG00000104116,3.096882368,-0.637166736,13.19831187,0.000280201,0.000705588,17.66666667,31.66666667,3.666666667,Gm37296,"predicted gene, 37296 [Source:MGI Symbol	Acc:MGI:5610524]"
ENSMUSG00000029072,3.095931932,-0.529817634,16.57386888,4.68E-05,0.000135073,19,34,4,Tas1r3,"taste receptor, type 1, member 3 [Source:MGI Symbol	Acc:MGI:1933547]"
ENSMUSG00000029408,3.087442201,2.337098639,44.09900809,3.12E-11,2.16E-10,144.8333333,259.3333333,30.33333333,Abcb9,"ATP-binding cassette, sub-family B (MDR/TAP), member 9 [Source:MGI Symbol	Acc:MGI:1861729]"
ENSMUSG00000047547,3.08731299,6.417827834,198.5185379,4.40E-45,4.65E-43,2506,4495.666667,516.3333333,Cltb,"clathrin, light polypeptide (Lcb) [Source:MGI Symbol	Acc:MGI:1921575]"
ENSMUSG00000047281,3.087206784,10.02402531,104.3399275,1.70E-24,3.97E-23,31309.16667,55541.66667,7076.666667,Sfn,stratifin [Source:MGI Symbol	Acc:MGI:1891831]
ENSMUSG00000090958,3.086089994,4.895939256,119.0907176,1.00E-27,3.06E-26,903.3333333,1606,200.6666667,Lrrc32,leucine rich repeat containing 32 [Source:MGI Symbol	Acc:MGI:93882]
ENSMUSG00000086163,3.080974068,0.479838649,35.92616439,2.05E-09,1.13E-08,40.5,72.33333333,8.666666667,Gm14206,predicted gene 14206 [Source:MGI Symbol	Acc:MGI:3649549]
ENSMUSG00000034687,3.080780842,-0.540815498,15.70112487,7.42E-05,0.000207238,19,34,4,Fras1,Fraser extracellular matrix complex subunit 1 [Source:MGI Symbol	Acc:MGI:2385368]
ENSMUSG00000073406,3.078911656,1.168630957,36.21835818,1.76E-09,9.81E-09,66.33333333,118.6666667,14,H2-Bl,"histocompatibility 2, blastocyst [Source:MGI Symbol	Acc:MGI:892004]"
ENSMUSG00000097164,3.073436006,1.031341411,35.68932051,2.31E-09,1.27E-08,60.33333333,107.6666667,13,Cep83os,"centrosomal protein 83, opposite strand [Source:MGI Symbol	Acc:MGI:1914973]"
ENSMUSG00000032060,3.073181451,1.944953138,44.40412093,2.67E-11,1.86E-10,112.6666667,200.6666667,24.66666667,Cryab,"crystallin, alpha B [Source:MGI Symbol	Acc:MGI:88516]"
ENSMUSG00000032231,3.073066206,9.166322006,139.2749772,3.83E-32,1.63E-30,16776,29858,3694,Anxa2,annexin A2 [Source:MGI Symbol	Acc:MGI:88246]
ENSMUSG00000051579,3.06976525,2.42120441,16.09594598,6.02E-05,0.000170936,176.1666667,252,100.3333333,Tceal8,transcription elongation factor A (SII)-like 8 [Source:MGI Symbol	Acc:MGI:1913934]
ENSMUSG00000109836,3.066971719,0.662229312,28.43891677,9.67E-08,4.26E-07,46.33333333,82.66666667,10,Gm45884,predicted gene 45884 [Source:MGI Symbol	Acc:MGI:5804999]
ENSMUSG00000035451,3.065711569,1.584310594,28.74464847,8.26E-08,3.66E-07,85.66666667,150.3333333,21,Foxa1,forkhead box A1 [Source:MGI Symbol	Acc:MGI:1347472]
ENSMUSG00000090486,3.058573006,-0.665673452,10.57811876,0.001144341,0.002567353,16.5,28.66666667,4.333333333,BC035947,cDNA sequence BC035947 [Source:MGI Symbol	Acc:MGI:2652858]
ENSMUSG00000039461,3.049121538,3.810072082,99.50865191,1.95E-23,4.21E-22,424.1666667,757,91.33333333,Tcta,T cell leukemia translocation altered gene [Source:MGI Symbol	Acc:MGI:1918829]
ENSMUSG00000019767,3.04786395,0.392367364,22.0319886,2.68E-06,9.55E-06,37.83333333,67.33333333,8.333333333,Ccdc170,coiled-coil domain containing 170 [Source:MGI Symbol	Acc:MGI:2685067]
ENSMUSG00000070719,3.043113401,2.693782648,43.09287444,5.22E-11,3.53E-10,271.5,496.6666667,46.33333333,Pla2g4d,"phospholipase A2, group IVD [Source:MGI Symbol	Acc:MGI:1925640]"
ENSMUSG00000033083,3.04117101,2.460073928,34.59866346,4.05E-09,2.15E-08,333.6666667,626.6666667,40.66666667,Tbc1d4,"TBC1 domain family, member 4 [Source:MGI Symbol	Acc:MGI:2429660]"
ENSMUSG00000038056,3.03855126,6.146753122,121.1939638,3.47E-28,1.10E-26,1996.666667,3493.333333,500,Kmt2c,lysine (K)-specific methyltransferase 2C [Source:MGI Symbol	Acc:MGI:2444959]
ENSMUSG00000037434,3.035529718,6.819678553,158.0481362,3.02E-36,1.65E-34,3204.666667,5717.333333,692,Slc30a1,"solute carrier family 30 (zinc transporter), member 1 [Source:MGI Symbol	Acc:MGI:1345281]"
ENSMUSG00000069662,3.03542893,8.220369922,113.6106135,1.59E-26,4.33E-25,8530.333333,15047.33333,2013.333333,Marcks,myristoylated alanine rich protein kinase C substrate [Source:MGI Symbol	Acc:MGI:96907]
ENSMUSG00000032036,3.033105249,0.018229658,22.14924306,2.52E-06,9.03E-06,28.83333333,51.33333333,6.333333333,Kirrel3,kin of IRRE like 3 (Drosophila) [Source:MGI Symbol	Acc:MGI:1914953]
ENSMUSG00000032796,3.031347158,4.846660696,95.85170914,1.24E-22,2.49E-21,831.5,1476.666667,186.3333333,Lama1,"laminin, alpha 1 [Source:MGI Symbol	Acc:MGI:99892]"
ENSMUSG00000097557,3.02719226,-0.046136421,14.40082299,0.000147738,0.000391632,26.66666667,44.66666667,8.666666667,C130060C02Rik,RIKEN cDNA C130060C02 gene [Source:MGI Symbol	Acc:MGI:3041192]
ENSMUSG00000001542,3.025221264,5.245045692,158.7402758,2.13E-36,1.19E-34,1150,2048.666667,251.3333333,Ell2,elongation factor RNA polymerase II 2 [Source:MGI Symbol	Acc:MGI:2183438]
ENSMUSG00000041235,3.023129222,7.21752987,166.3070646,4.74E-38,3.13E-36,4191.166667,7352.666667,1029.666667,Chd7,chromodomain helicase DNA binding protein 7 [Source:MGI Symbol	Acc:MGI:2444748]
ENSMUSG00000061815,3.015236595,1.963899078,24.99312938,5.75E-07,2.27E-06,111.5,200.3333333,22.66666667,Rufy4,RUN and FYVE domain containing 4 [Source:MGI Symbol	Acc:MGI:3588214]
ENSMUSG00000048988,3.013587776,1.174874899,35.47278637,2.59E-09,1.41E-08,66.83333333,119,14.66666667,Elfn1,"leucine rich repeat and fibronectin type III, extracellular 1 [Source:MGI Symbol	Acc:MGI:2442479]"
ENSMUSG00000046470,3.011433365,-1.154285692,5.275400971,0.021628806,0.037085001,11.5,19.33333333,3.666666667,Sox18,SRY (sex determining region Y)-box 18 [Source:MGI Symbol	Acc:MGI:103559]
ENSMUSG00000052353,3.00735726,-0.826700292,10.06724068,0.001509289,0.003310746,15.16666667,27,3.333333333,Cemip,"cell migration inducing protein, hyaluronan binding [Source:MGI Symbol	Acc:MGI:2443629]"
ENSMUSG00000032024,3.005898281,-0.833805316,11.12346363,0.000852425,0.001953473,15.16666667,27,3.333333333,Clmp,CXADR-like membrane protein [Source:MGI Symbol	Acc:MGI:1918816]
ENSMUSG00000036181,3.004467645,6.500925815,64.94769278,7.69E-16,8.69E-15,2987.166667,5323.666667,650.6666667,Hist1h1c,"histone cluster 1, H1c [Source:MGI Symbol	Acc:MGI:1931526]"
ENSMUSG00000020911,3.000662424,10.57069355,115.8173575,5.21E-27,1.48E-25,43950.83333,78261.33333,9640.333333,Krt19,keratin 19 [Source:MGI Symbol	Acc:MGI:96693]
ENSMUSG00000053519,2.995828219,-0.735447851,10.38075951,0.001273353,0.00282712,16,27.66666667,4.333333333,Kcnip1,Kv channel-interacting protein 1 [Source:MGI Symbol	Acc:MGI:1917607]
ENSMUSG00000027583,2.995511712,2.591471646,60.74019916,6.51E-15,6.63E-14,177.8333333,315.3333333,40.33333333,Zbtb46,zinc finger and BTB domain containing 46 [Source:MGI Symbol	Acc:MGI:1919397]
ENSMUSG00000049382,2.993948605,11.6947132,128.8147619,7.45E-30,2.70E-28,95331.33333,170346.3333,20316.33333,Krt8,keratin 8 [Source:MGI Symbol	Acc:MGI:96705]
ENSMUSG00000008153,2.984835787,-1.676549838,6.22709193,0.012581018,0.022807495,8,14.33333333,1.666666667,Clstn3,calsyntenin 3 [Source:MGI Symbol	Acc:MGI:2178323]
ENSMUSG00000054065,2.9834676,7.718485186,153.4113784,3.11E-35,1.62E-33,6226.833333,11079,1374.666667,Pkp3,plakophilin 3 [Source:MGI Symbol	Acc:MGI:1891830]
ENSMUSG00000055976,2.982707696,1.943178405,41.28526305,1.32E-10,8.48E-10,114.8333333,204,25.66666667,Cldn23,claudin 23 [Source:MGI Symbol	Acc:MGI:1919158]
ENSMUSG00000018672,2.982264271,4.309954529,91.27951683,1.25E-21,2.30E-20,563.5,983.6666667,143.3333333,Copz2,"coatomer protein complex, subunit zeta 2 [Source:MGI Symbol	Acc:MGI:1929008]"
ENSMUSG00000029287,2.981385647,5.756008473,86.11178619,1.70E-20,2.84E-19,1449.333333,2563.333333,335.3333333,Tgfbr3,"transforming growth factor, beta receptor III [Source:MGI Symbol	Acc:MGI:104637]"
ENSMUSG00000031538,2.979306247,2.437778729,30.54608857,3.26E-08,1.53E-07,244.6666667,449,40.33333333,Plat,"plasminogen activator, tissue [Source:MGI Symbol	Acc:MGI:97610]"
ENSMUSG00000025810,2.978954001,1.738352242,29.16357954,6.65E-08,2.99E-07,97,173,21,Nrp1,neuropilin 1 [Source:MGI Symbol	Acc:MGI:106206]
ENSMUSG00000040035,2.975820809,-1.286624956,7.652559188,0.005669184,0.011077998,10.66666667,19,2.333333333,Disp2,dispatched RND tramsporter family member 2 [Source:MGI Symbol	Acc:MGI:2388733]
ENSMUSG00000097494,2.974622377,0.225910874,23.15321308,1.50E-06,5.53E-06,33.5,59.33333333,7.666666667,4933406C10Rik,RIKEN cDNA 4933406C10 gene [Source:MGI Symbol	Acc:MGI:1921326]
ENSMUSG00000086589,2.973296384,0.792774227,38.58315804,5.25E-10,3.14E-09,50.5,89.66666667,11.33333333,Gm12915,predicted gene 12915 [Source:MGI Symbol	Acc:MGI:3650273]
ENSMUSG00000012519,2.965333396,0.685009373,18.35247158,1.84E-05,5.70E-05,44.33333333,78,10.66666667,Mlkl,mixed lineage kinase domain-like [Source:MGI Symbol	Acc:MGI:1921818]
ENSMUSG00000041112,2.964716725,6.199675182,133.918035,5.69E-31,2.25E-29,2103.833333,3753.333333,454.3333333,Elmo1,engulfment and cell motility 1 [Source:MGI Symbol	Acc:MGI:2153044]
ENSMUSG00000038963,2.964341727,5.758847901,32.91258574,9.64E-09,4.84E-08,2034,3716,352,Slco4a1,"solute carrier organic anion transporter family, member 4a1 [Source:MGI Symbol	Acc:MGI:1351866]"
ENSMUSG00000071335,2.963788472,-1.068302224,8.439285347,0.003672005,0.007444146,12.5,22,3,Mfsd4b3,major facilitator superfamily domain containing 4B3 [Source:MGI Symbol	Acc:MGI:3773841]
ENSMUSG00000074622,2.963311477,1.712253486,49.62071111,1.87E-12,1.49E-11,97.66666667,173,22.33333333,Mafb,"v-maf musculoaponeurotic fibrosarcoma oncogene family, protein B (avian) [Source:MGI Symbol	Acc:MGI:104555]"
ENSMUSG00000099338,2.962697303,-0.031468958,13.24734301,0.000272967,0.000689809,41.33333333,75.66666667,7,2810030D12Rik,RIKEN cDNA 2810030D12 gene [Source:MGI Symbol	Acc:MGI:1925585]
ENSMUSG00000054728,2.962296108,6.693337236,122.7996568,1.54E-28,5.05E-27,2910.833333,5003,818.6666667,Phactr1,phosphatase and actin regulator 1 [Source:MGI Symbol	Acc:MGI:2659021]
ENSMUSG00000033453,2.960983856,2.832138137,72.80378811,1.43E-17,1.89E-16,214.5,380.3333333,48.66666667,Adamts15,"a disintegrin-like and metallopeptidase (reprolysin type) with thrombospondin type 1 motif, 15 [Source:MGI Symbol	Acc:MGI:2449569]"
ENSMUSG00000070476,2.959887746,2.014316625,31.13087484,2.41E-08,1.15E-07,114.8333333,196.6666667,33,Fam217b,"family with sequence similarity 217, member B [Source:MGI Symbol	Acc:MGI:1918782]"
ENSMUSG00000000266,2.959285373,3.030605562,59.89247817,1.00E-14,1.00E-13,236.8333333,422,51.66666667,Mid2,midline 2 [Source:MGI Symbol	Acc:MGI:1344333]
ENSMUSG00000053580,2.959222615,6.479742862,95.03394251,1.87E-22,3.72E-21,2443.166667,4326,560.3333333,Tanc2,"tetratricopeptide repeat, ankyrin repeat and coiled-coil containing 2 [Source:MGI Symbol	Acc:MGI:2444121]"
ENSMUSG00000071604,2.954014312,1.725379391,50.43103762,1.23E-12,1.00E-11,98.5,174.6666667,22.33333333,Fam189a2,"family with sequence similarity 189, member A2 [Source:MGI Symbol	Acc:MGI:2685813]"
ENSMUSG00000048782,2.953761761,-0.462596957,10.96404821,0.000928966,0.002114555,19.83333333,32.66666667,7,Insc,inscuteable homolog (Drosophila) [Source:MGI Symbol	Acc:MGI:1917942]
ENSMUSG00000000567,2.950745347,0.896274273,21.20945498,4.12E-06,1.42E-05,52.33333333,88.33333333,16.33333333,Sox9,SRY (sex determining region Y)-box 9 [Source:MGI Symbol	Acc:MGI:98371]
ENSMUSG00000085054,2.948330606,-0.360919288,15.92213687,6.60E-05,0.000185928,21.83333333,38.66666667,5,Gm15834,predicted gene 15834 [Source:MGI Symbol	Acc:MGI:3802168]
ENSMUSG00000101304,2.947352597,5.721575331,87.0231207,1.07E-20,1.82E-19,1466.333333,2582,350.6666667,Plet1os,"placenta expressed transcript 1, opposite strand [Source:MGI Symbol	Acc:MGI:1916881]"
ENSMUSG00000044056,2.946817543,1.054493971,40.76820334,1.71E-10,1.09E-09,61.16666667,108.3333333,14,Efcab9,EF-hand calcium binding domain 9 [Source:MGI Symbol	Acc:MGI:1916556]
ENSMUSG00000035745,2.946512091,0.647812052,30.62688982,3.13E-08,1.47E-07,45.83333333,81,10.66666667,Grin3b,"glutamate receptor, ionotropic, NMDA3B [Source:MGI Symbol	Acc:MGI:2150393]"
ENSMUSG00000060962,2.945761618,3.109211186,33.05481812,8.96E-09,4.52E-08,237.8333333,418,57.66666667,Dmkn,dermokine [Source:MGI Symbol	Acc:MGI:1920962]
ENSMUSG00000058755,2.945040767,-0.201162852,20.79611028,5.11E-06,1.74E-05,24.5,43.33333333,5.666666667,Osm,oncostatin M [Source:MGI Symbol	Acc:MGI:104749]
ENSMUSG00000049044,2.939259325,-0.883767749,9.766581361,0.001777126,0.003836074,14.66666667,26,3.333333333,Rapgef4,Rap guanine nucleotide exchange factor (GEF) 4 [Source:MGI Symbol	Acc:MGI:1917723]
ENSMUSG00000005580,2.936045044,4.306948851,116.6317334,3.46E-27,1.01E-25,599,1059.666667,138.3333333,Adcy9,adenylate cyclase 9 [Source:MGI Symbol	Acc:MGI:108450]
ENSMUSG00000024124,2.929982684,-0.377864949,17.26136277,3.26E-05,9.65E-05,21.33333333,37.66666667,5,Prss30,"protease, serine 30 [Source:MGI Symbol	Acc:MGI:1353645]"
ENSMUSG00000039873,2.929089519,1.582162337,37.1456943,1.10E-09,6.30E-09,87.66666667,154.6666667,20.66666667,Neurl2,neuralized E3 ubiquitin protein ligase 2 [Source:MGI Symbol	Acc:MGI:3043305]
ENSMUSG00000074342,2.929034305,-0.773959302,13.22804481,0.000275791,0.000696167,15.83333333,28,3.666666667,I830077J02Rik,RIKEN cDNA I830077J02 gene [Source:MGI Symbol	Acc:MGI:3588284]
ENSMUSG00000047036,2.92874464,1.643508086,16.32995002,5.32E-05,0.000152159,90.16666667,150.3333333,30,Zfp445,zinc finger protein 445 [Source:MGI Symbol	Acc:MGI:2143340]
ENSMUSG00000036923,2.92857899,0.739555088,20.80666923,5.08E-06,1.73E-05,47.5,82.66666667,12.33333333,Stox1,storkhead box 1 [Source:MGI Symbol	Acc:MGI:2684909]
ENSMUSG00000097174,2.927428441,-0.665923782,11.26815831,0.000788479,0.001824546,17.33333333,30.66666667,4,Gm4890,predicted gene 4890 [Source:MGI Symbol	Acc:MGI:3779445]
ENSMUSG00000027210,2.926806861,2.424297136,63.64144568,1.49E-15,1.64E-14,161.1666667,285,37.33333333,Meis2,Meis homeobox 2 [Source:MGI Symbol	Acc:MGI:108564]
ENSMUSG00000030256,2.921913968,4.709396346,79.04989052,6.06E-19,9.06E-18,719.5,1273,166,Bhlhe41,"basic helix-loop-helix family, member e41 [Source:MGI Symbol	Acc:MGI:1930704]"
ENSMUSG00000020191,2.916108889,-0.210765504,15.23328803,9.50E-05,0.000260917,23.66666667,41,6.333333333,4930415F15Rik,RIKEN cDNA 4930415F15 gene [Source:MGI Symbol	Acc:MGI:1921112]
ENSMUSG00000037535,2.912929543,0.467969548,26.36265303,2.83E-07,1.16E-06,41.33333333,73,9.666666667,1700021A07Rik,RIKEN cDNA 1700021A07 gene [Source:MGI Symbol	Acc:MGI:1924174]
ENSMUSG00000094811,2.912674173,-0.578947093,13.11523321,0.000292904,0.000735523,18.5,32.66666667,4.333333333,Gm21103,"predicted gene, 21103 [Source:MGI Symbol	Acc:MGI:5434458]"
ENSMUSG00000021221,2.911598351,3.967934003,57.96832414,2.66E-14,2.56E-13,441,781.6666667,100.3333333,Dpf3,"D4, zinc and double PHD fingers, family 3 [Source:MGI Symbol	Acc:MGI:1917377]"
ENSMUSG00000044534,2.9093846,-0.78579182,12.22956434,0.000470382,0.001134188,15.66666667,27.66666667,3.666666667,Ackr2,atypical chemokine receptor 2 [Source:MGI Symbol	Acc:MGI:1891697]
ENSMUSG00000085185,2.908583844,0.226597145,24.19088802,8.72E-07,3.34E-06,33.83333333,59.66666667,8,BC028777,cDNA sequence BC028777 [Source:MGI Symbol	Acc:MGI:3642753]
ENSMUSG00000024176,2.907563859,1.390598733,37.05153875,1.15E-09,6.59E-09,77.83333333,137.3333333,18.33333333,Sox8,SRY (sex determining region Y)-box 8 [Source:MGI Symbol	Acc:MGI:98370]
ENSMUSG00000061482,2.907424461,-0.908393039,11.01560724,0.000903479,0.002061048,14.33333333,25.33333333,3.333333333,Hist1h4d,"histone cluster 1, H4d [Source:MGI Symbol	Acc:MGI:2448423]"
ENSMUSG00000110693,2.902976855,0.734430128,29.62279661,5.25E-08,2.39E-07,48.83333333,86,11.66666667,Gm45899,predicted gene 45899 [Source:MGI Symbol	Acc:MGI:5805014]
ENSMUSG00000020427,2.902090871,4.307381515,85.89582119,1.90E-20,3.16E-19,569.8333333,1012,127.6666667,Igfbp3,insulin-like growth factor binding protein 3 [Source:MGI Symbol	Acc:MGI:96438]
ENSMUSG00000052675,2.900417154,-0.39556067,12.90738889,0.000327288,0.000815206,20.66666667,36,5.333333333,Zfp112,zinc finger protein 112 [Source:MGI Symbol	Acc:MGI:1929115]
ENSMUSG00000021108,2.896365814,5.605954574,125.0945272,4.85E-29,1.65E-27,1377.333333,2418.333333,336.3333333,Prkch,"protein kinase C, eta [Source:MGI Symbol	Acc:MGI:97600]"
ENSMUSG00000035498,2.894365641,9.165417373,126.5669056,2.31E-29,8.08E-28,17519.16667,30710.33333,4328,Cdcp1,CUB domain containing protein 1 [Source:MGI Symbol	Acc:MGI:2442010]
ENSMUSG00000030607,2.893848013,-0.345213383,12.038752,0.000521058,0.001246891,21.5,37,6,Acan,aggrecan [Source:MGI Symbol	Acc:MGI:99602]
ENSMUSG00000031981,2.893604363,-0.696696931,11.27694513,0.000784756,0.001817485,17,30,4,Capn9,calpain 9 [Source:MGI Symbol	Acc:MGI:1920897]
ENSMUSG00000067158,2.893541719,-0.405627947,15.92878051,6.58E-05,0.000185315,21,37,5,Col4a4,"collagen, type IV, alpha 4 [Source:MGI Symbol	Acc:MGI:104687]"
ENSMUSG00000037860,2.889329492,3.358378845,17.21932463,3.33E-05,9.85E-05,411.6666667,597.3333333,226,Aim2,absent in melanoma 2 [Source:MGI Symbol	Acc:MGI:2686159]
ENSMUSG00000052928,2.887038469,5.450858758,158.9874009,1.88E-36,1.06E-34,1326.5,2337.333333,315.6666667,Ctif,CBP80/20-dependent translation initiation factor [Source:MGI Symbol	Acc:MGI:2685518]
ENSMUSG00000064215,2.886255917,-0.547736749,7.711025833,0.005488455,0.010762145,21.16666667,29.33333333,13,Ifi27,"interferon, alpha-inducible protein 27 [Source:MGI Symbol	Acc:MGI:1277180]"
ENSMUSG00000044400,2.8844734,0.090336578,19.83481226,8.44E-06,2.78E-05,30.5,53.66666667,7.333333333,Sowahd,sosondowah ankyrin repeat domain family member D [Source:MGI Symbol	Acc:MGI:3045274]
ENSMUSG00000024661,2.883821553,11.4017561,63.50929598,1.60E-15,1.75E-14,102535.5,182490.6667,22580.33333,Fth1,ferritin heavy polypeptide 1 [Source:MGI Symbol	Acc:MGI:95588]
ENSMUSG00000067787,2.875670109,6.771847476,174.0834967,9.49E-40,6.83E-38,3583.5,6318.333333,848.6666667,Blcap,bladder cancer associated protein [Source:MGI Symbol	Acc:MGI:1858907]
ENSMUSG00000026131,2.872105542,9.060734411,139.990087,2.68E-32,1.15E-30,15930.33333,27982.33333,3878.333333,Dst,dystonin [Source:MGI Symbol	Acc:MGI:104627]
ENSMUSG00000035517,2.870995855,6.161302871,177.1819284,2.00E-40,1.52E-38,2252.5,3961,544,Tdrd7,tudor domain containing 7 [Source:MGI Symbol	Acc:MGI:2140279]
ENSMUSG00000042401,2.869862846,-0.119032454,17.73557637,2.54E-05,7.69E-05,26,45.66666667,6.333333333,Crtac1,cartilage acidic protein 1 [Source:MGI Symbol	Acc:MGI:1920082]
ENSMUSG00000091383,2.867934011,3.494402309,55.23039972,1.07E-13,9.72E-13,340.5,597.6666667,83.33333333,Hist1h2al,"histone cluster 1, H2al [Source:MGI Symbol	Acc:MGI:3646032]"
ENSMUSG00000018774,2.867078765,3.758104455,80.8056929,2.49E-19,3.84E-18,390,678.6666667,101.3333333,Cd68,CD68 antigen [Source:MGI Symbol	Acc:MGI:88342]
ENSMUSG00000020875,2.864033434,0.259550377,14.41365829,0.000146734,0.000389048,33.33333333,56,10.66666667,Hoxb9,homeobox B9 [Source:MGI Symbol	Acc:MGI:96190]
ENSMUSG00000049775,2.863467312,8.726559028,61.36922246,4.73E-15,4.93E-14,13505.16667,23740,3270.333333,Tmsb4x,"thymosin, beta 4, X chromosome [Source:MGI Symbol	Acc:MGI:99510]"
ENSMUSG00000090291,2.862027514,1.861943349,24.7324026,6.59E-07,2.57E-06,105,186,24,Lrrc10b,leucine rich repeat containing 10B [Source:MGI Symbol	Acc:MGI:2685551]
ENSMUSG00000039270,2.858264536,2.435884943,36.77789391,1.32E-09,7.52E-09,198.8333333,355.6666667,42,Megf9,multiple EGF-like-domains 9 [Source:MGI Symbol	Acc:MGI:1918264]
ENSMUSG00000042349,2.855216172,-0.131925717,17.78229077,2.48E-05,7.52E-05,25.83333333,45.33333333,6.333333333,Ikbke,inhibitor of kappaB kinase epsilon [Source:MGI Symbol	Acc:MGI:1929612]
ENSMUSG00000048794,2.853532376,0.084414937,10.97855803,0.000921721,0.00209983,30.66666667,47.66666667,13.66666667,Cfap100,cilia and flagella associated protein 100 [Source:MGI Symbol	Acc:MGI:2141635]
ENSMUSG00000044566,2.852920181,0.900905707,25.28806618,4.94E-07,1.97E-06,52.83333333,93.66666667,12,Cage1,cancer antigen 1 [Source:MGI Symbol	Acc:MGI:1918463]
ENSMUSG00000092178,2.852028498,0.435360853,19.51094706,1.00E-05,3.26E-05,39.33333333,69,9.666666667,Gm45351,predicted gene 45351 [Source:MGI Symbol	Acc:MGI:5791187]
ENSMUSG00000036368,2.85040442,4.300134145,118.5817802,1.29E-27,3.90E-26,596.3333333,1047.666667,145,Rmdn2,regulator of microtubule dynamics 2 [Source:MGI Symbol	Acc:MGI:2147043]
ENSMUSG00000029999,2.849981865,5.276997224,58.43324396,2.10E-14,2.04E-13,1182.5,2081,284,Tgfa,transforming growth factor alpha [Source:MGI Symbol	Acc:MGI:98724]
ENSMUSG00000024575,2.849461752,-0.370979822,10.8760648,0.00097415,0.002206638,21.33333333,37,5.666666667,Pde6a,"phosphodiesterase 6A, cGMP-specific, rod, alpha [Source:MGI Symbol	Acc:MGI:97524]"
ENSMUSG00000087341,2.848293088,0.226543805,16.7727082,4.21E-05,0.000122675,33.83333333,59.33333333,8.333333333,0610040F04Rik,RIKEN cDNA 0610040F04 gene [Source:MGI Symbol	Acc:MGI:1922644]
ENSMUSG00000074758,2.847835827,0.761208804,27.78277711,1.36E-07,5.85E-07,49.66666667,87.33333333,12,Gm5535,predicted gene 5535 [Source:MGI Symbol	Acc:MGI:3645019]
ENSMUSG00000026778,2.847756411,0.057763294,21.71670559,3.16E-06,1.12E-05,29.83333333,52.33333333,7.333333333,Prkcq,"protein kinase C, theta [Source:MGI Symbol	Acc:MGI:97601]"
ENSMUSG00000053166,2.846572567,2.349393869,25.26670163,4.99E-07,1.99E-06,164.3333333,289,39.66666667,Cdh22,cadherin 22 [Source:MGI Symbol	Acc:MGI:1341843]
ENSMUSG00000037621,2.843485207,2.079124626,55.58932422,8.93E-14,8.19E-13,126.6666667,222.3333333,31,Atoh8,atonal bHLH transcription factor 8 [Source:MGI Symbol	Acc:MGI:1918343]
ENSMUSG00000021838,2.843388512,3.385862191,68.3538744,1.37E-16,1.65E-15,306.5,535,78,Samd4,sterile alpha motif domain containing 4 [Source:MGI Symbol	Acc:MGI:1921730]
ENSMUSG00000112049,2.841205304,-1.087204376,8.901618379,0.00284918,0.00589711,12.33333333,21.66666667,3,Pwwp2b,
ENSMUSG00000072214,2.839891757,6.214570768,99.44997104,2.01E-23,4.33E-22,2102.666667,3726,479.3333333,5-Sep,septin 5 [Source:MGI Symbol	Acc:MGI:1195461]
ENSMUSG00000027611,2.838891868,6.68834582,68.11292926,1.54E-16,1.85E-15,3062.5,5310.333333,814.6666667,Procr,"protein C receptor, endothelial [Source:MGI Symbol	Acc:MGI:104596]"
ENSMUSG00000025268,2.835327727,7.42506833,182.1766785,1.62E-41,1.36E-39,5276.666667,9226.666667,1326.666667,Maged2,"melanoma antigen, family D, 2 [Source:MGI Symbol	Acc:MGI:1933391]"
ENSMUSG00000037138,2.834505296,1.395819575,29.35667843,6.02E-08,2.72E-07,76.5,135,18,Aff3,"AF4/FMR2 family, member 3 [Source:MGI Symbol	Acc:MGI:106927]"
ENSMUSG00000032366,2.833848698,9.70108182,119.0250569,1.03E-27,3.15E-26,25409.33333,44360,6458.666667,Tpm1,"tropomyosin 1, alpha [Source:MGI Symbol	Acc:MGI:98809]"
ENSMUSG00000022146,2.82661605,2.259959786,55.25505467,1.06E-13,9.61E-13,143.5,252,35,Osmr,oncostatin M receptor [Source:MGI Symbol	Acc:MGI:1330819]
ENSMUSG00000070392,2.823733485,-0.462996238,14.38872382,0.00014869,0.000393925,20.16666667,35.33333333,5,Gm20634,predicted gene 20634 [Source:MGI Symbol	Acc:MGI:5313081]
ENSMUSG00000018900,2.817972721,5.773898525,108.0821236,2.58E-25,6.40E-24,1539.333333,2659,419.6666667,Slc22a5,"solute carrier family 22 (organic cation transporter), member 5 [Source:MGI Symbol	Acc:MGI:1329012]"
ENSMUSG00000027508,2.817215039,4.118438545,82.99263976,8.24E-20,1.31E-18,526.8333333,921.6666667,132,Pag1,phosphoprotein associated with glycosphingolipid microdomains 1 [Source:MGI Symbol	Acc:MGI:2443160]
ENSMUSG00000073411,2.814912826,8.551023789,150.5698247,1.30E-34,6.52E-33,10899.33333,18973.66667,2825,H2-D1,"histocompatibility 2, D region locus 1 [Source:MGI Symbol	Acc:MGI:95896]"
ENSMUSG00000015501,2.814320625,4.251563881,116.9867127,2.89E-27,8.50E-26,576.5,1009.333333,143.6666667,Hivep2,human immunodeficiency virus type I enhancer binding protein 2 [Source:MGI Symbol	Acc:MGI:1338076]
ENSMUSG00000066026,2.812084722,1.862741369,28.99354282,7.26E-08,3.24E-07,133.1666667,237.3333333,29,Dhrs3,dehydrogenase/reductase (SDR family) member 3 [Source:MGI Symbol	Acc:MGI:1315215]
ENSMUSG00000037887,2.810350188,6.23389775,92.04223551,8.48E-22,1.60E-20,2120.5,3753.666667,487.3333333,Dusp8,dual specificity phosphatase 8 [Source:MGI Symbol	Acc:MGI:106626]
ENSMUSG00000037578,2.808218288,2.420223174,30.57505511,3.21E-08,1.51E-07,154.1666667,272,36.33333333,Pkd2l1,polycystic kidney disease 2-like 1 [Source:MGI Symbol	Acc:MGI:1352448]
ENSMUSG00000070336,2.807991951,0.348759161,22.58927434,2.01E-06,7.28E-06,36.83333333,64.33333333,9.333333333,Fbxo47,F-box protein 47 [Source:MGI Symbol	Acc:MGI:1920223]
ENSMUSG00000045790,2.807554029,0.02413313,19.56050833,9.75E-06,3.19E-05,29,50.66666667,7.333333333,Ccdc149,coiled-coil domain containing 149 [Source:MGI Symbol	Acc:MGI:2685293]
ENSMUSG00000061356,2.807147681,-0.296124431,13.44379567,0.000245818,0.000626113,22.33333333,38.66666667,6,Nuggc,"nuclear GTPase, germinal center associated [Source:MGI Symbol	Acc:MGI:2685446]"
ENSMUSG00000097156,2.805806718,-0.477147114,15.06557378,0.00010384,0.000282801,19.83333333,34.66666667,5,Gm3764,predicted gene 3764 [Source:MGI Symbol	Acc:MGI:3781938]
ENSMUSG00000037492,2.805010993,0.079948614,18.36779075,1.82E-05,5.66E-05,30.33333333,53,7.666666667,Zmat4,"zinc finger, matrin type 4 [Source:MGI Symbol	Acc:MGI:2443497]"
ENSMUSG00000038932,2.804656915,-1.408882707,5.345235136,0.020778981,0.035782055,9.5,16.66666667,2.333333333,Tcfl5,transcription factor-like 5 (basic helix-loop-helix) [Source:MGI Symbol	Acc:MGI:2672878]
ENSMUSG00000003746,2.803623621,6.222671367,188.8510554,5.66E-43,5.14E-41,2308,4041.666667,574.3333333,Man1a,"mannosidase 1, alpha [Source:MGI Symbol	Acc:MGI:104677]"
ENSMUSG00000061397,2.803021366,1.408370548,22.22064823,2.43E-06,8.72E-06,77.33333333,135.6666667,19,Krt79,keratin 79 [Source:MGI Symbol	Acc:MGI:2385030]
ENSMUSG00000034265,2.802940143,2.446673747,59.19445688,1.43E-14,1.41E-13,163.6666667,286.3333333,41,Zdhhc14,"zinc finger, DHHC domain containing 14 [Source:MGI Symbol	Acc:MGI:2653229]"
ENSMUSG00000058056,2.801041967,7.263583998,144.8580431,2.31E-33,1.06E-31,4354.333333,7490.333333,1218.333333,Palld,"palladin, cytoskeletal associated protein [Source:MGI Symbol	Acc:MGI:1919583]"
ENSMUSG00000025019,2.798986434,6.741920949,194.3000227,3.66E-44,3.62E-42,3284.5,5729.666667,839.3333333,Lcor,ligand dependent nuclear receptor corepressor [Source:MGI Symbol	Acc:MGI:2443930]
ENSMUSG00000024621,2.797429791,4.408693982,45.1063297,1.87E-11,1.32E-10,616.3333333,1070.666667,162,Csf1r,colony stimulating factor 1 receptor [Source:MGI Symbol	Acc:MGI:1339758]
ENSMUSG00000070644,2.795964245,2.50634961,32.91484172,9.63E-09,4.84E-08,206.5,367.3333333,45.66666667,Etnk2,ethanolamine kinase 2 [Source:MGI Symbol	Acc:MGI:2443760]
ENSMUSG00000046876,2.795794253,2.343367471,31.89637658,1.63E-08,7.95E-08,147.8333333,255.6666667,40,Atxn1,ataxin 1 [Source:MGI Symbol	Acc:MGI:104783]
ENSMUSG00000055866,2.795017015,2.232400101,41.88656784,9.67E-11,6.33E-10,140.8333333,246.3333333,35.33333333,Per2,period circadian clock 2 [Source:MGI Symbol	Acc:MGI:1195265]
ENSMUSG00000091476,2.794171437,1.626250198,36.72732521,1.36E-09,7.70E-09,91.83333333,160.6666667,23,Gm16432,predicted gene 16432 [Source:MGI Symbol	Acc:MGI:3645414]
ENSMUSG00000079685,2.792973964,2.538143755,33.07102248,8.89E-09,4.49E-08,168,275.6666667,60.33333333,Ulbp1,UL16 binding protein 1 [Source:MGI Symbol	Acc:MGI:1925027]
ENSMUSG00000067873,2.792218468,7.53374881,176.6036133,2.67E-40,2.01E-38,5383.333333,9356.666667,1410,Htatsf1,HIV TAT specific factor 1 [Source:MGI Symbol	Acc:MGI:1919709]
ENSMUSG00000039683,2.791698433,0.715607542,27.32972867,1.72E-07,7.29E-07,48,83.66666667,12.33333333,Sdk1,sidekick cell adhesion molecule 1 [Source:MGI Symbol	Acc:MGI:2444413]
ENSMUSG00000041362,2.791362365,5.603661429,68.88813352,1.04E-16,1.27E-15,1374.333333,2430,318.6666667,Shtn1,shootin 1 [Source:MGI Symbol	Acc:MGI:1918903]
ENSMUSG00000022840,2.788359644,2.351515922,37.56393206,8.85E-10,5.15E-09,165,290,40,Adcy5,adenylate cyclase 5 [Source:MGI Symbol	Acc:MGI:99673]
ENSMUSG00000020758,2.78521806,5.173647288,139.7491238,3.02E-32,1.29E-30,1098.166667,1918.333333,278,Itgb4,integrin beta 4 [Source:MGI Symbol	Acc:MGI:96613]
ENSMUSG00000019779,2.783119532,3.428834246,43.08611144,5.24E-11,3.54E-10,303,536.6666667,69.33333333,Frk,fyn-related kinase [Source:MGI Symbol	Acc:MGI:103265]
ENSMUSG00000026072,2.780028706,0.809741689,15.93227809,6.56E-05,0.00018505,48.66666667,81.66666667,15.66666667,Il1r1,"interleukin 1 receptor, type I [Source:MGI Symbol	Acc:MGI:96545]"
ENSMUSG00000069045,2.775217625,2.336646598,20.07586822,7.44E-06,2.47E-05,185.5,324,47,Ddx3y,"DEAD (Asp-Glu-Ala-Asp) box polypeptide 3, Y-linked [Source:MGI Symbol	Acc:MGI:1349406]"
ENSMUSG00000062991,2.775114793,1.028442687,22.90776674,1.70E-06,6.23E-06,60,105,15,Nrg1,neuregulin 1 [Source:MGI Symbol	Acc:MGI:96083]
ENSMUSG00000017737,2.774855599,8.037146578,33.99317209,5.53E-09,2.89E-08,8418,14683,2153,Mmp9,matrix metallopeptidase 9 [Source:MGI Symbol	Acc:MGI:97011]
ENSMUSG00000022893,2.774529704,2.107155664,54.18768062,1.82E-13,1.61E-12,129,225.3333333,32.66666667,Adamts1,"a disintegrin-like and metallopeptidase (reprolysin type) with thrombospondin type 1 motif, 1 [Source:MGI Symbol	Acc:MGI:109249]"
ENSMUSG00000059479,2.773817318,3.102079468,57.52654661,3.33E-14,3.18E-13,259.3333333,452.3333333,66.33333333,B3gnt8,"UDP-GlcNAc:betaGal beta-1,3-N-acetylglucosaminyltransferase 8 [Source:MGI Symbol	Acc:MGI:2385269]"
ENSMUSG00000039492,2.771852903,0.057992163,17.55161291,2.80E-05,8.41E-05,29.5,51.33333333,7.666666667,Ccdc27,coiled-coil domain containing 27 [Source:MGI Symbol	Acc:MGI:2685881]
ENSMUSG00000037185,2.770055202,0.274637461,9.007938046,0.002688095,0.005597096,41,72.66666667,9.333333333,Krt80,keratin 80 [Source:MGI Symbol	Acc:MGI:1921377]
ENSMUSG00000107019,2.76495868,1.136262804,35.59683994,2.43E-09,1.33E-08,64.83333333,113.3333333,16.33333333,Gm43682,predicted gene 43682 [Source:MGI Symbol	Acc:MGI:5663819]
ENSMUSG00000001930,2.764918996,0.214129181,24.66443712,6.82E-07,2.66E-06,33.33333333,58,8.666666667,Vwf,Von Willebrand factor [Source:MGI Symbol	Acc:MGI:98941]
ENSMUSG00000050022,2.762646106,4.247693753,63.2408796,1.83E-15,1.99E-14,548,938,158,Amz1,archaelysin family metallopeptidase 1 [Source:MGI Symbol	Acc:MGI:2442258]
ENSMUSG00000032908,2.761977132,-0.538908958,8.510781768,0.003530484,0.007187397,19.5,30.33333333,8.666666667,Sgpp2,sphingosine-1-phosphate phosphotase 2 [Source:MGI Symbol	Acc:MGI:3589109]
ENSMUSG00000026765,2.754413591,-0.608385375,12.70324259,0.000365022,0.000898444,18.16666667,31.66666667,4.666666667,Lypd6b,LY6/PLAUR domain containing 6B [Source:MGI Symbol	Acc:MGI:1919147]
ENSMUSG00000061469,2.75276866,0.978709916,16.32365515,5.34E-05,0.000152536,56.16666667,96,16.33333333,Gm12569,predicted gene 12569 [Source:MGI Symbol	Acc:MGI:3650740]
ENSMUSG00000031292,2.750301494,2.542204888,46.60781435,8.67E-12,6.42E-11,171.6666667,297.3333333,46,Cdkl5,cyclin-dependent kinase-like 5 [Source:MGI Symbol	Acc:MGI:1278336]
ENSMUSG00000111551,2.744283116,-0.916992639,7.434479385,0.006398587,0.012335834,14.16666667,24.66666667,3.666666667,AC115034.1,
ENSMUSG00000079262,2.739801613,-0.919910362,10.12570991,0.001462153,0.003218831,14.16666667,24.66666667,3.666666667,Slco1a6,"solute carrier organic anion transporter family, member 1a6 [Source:MGI Symbol	Acc:MGI:1351906]"
ENSMUSG00000037664,2.736345512,9.860045487,95.70875543,1.33E-22,2.66E-21,27278.33333,47622.66667,6934,Cdkn1c,cyclin-dependent kinase inhibitor 1C (P57) [Source:MGI Symbol	Acc:MGI:104564]
ENSMUSG00000028033,2.734780556,-0.230784428,15.54162756,8.07E-05,0.000224365,24,41.66666667,6.333333333,Kcnq5,"potassium voltage-gated channel, subfamily Q, member 5 [Source:MGI Symbol	Acc:MGI:1924937]"
ENSMUSG00000000686,2.734012013,-0.162638841,16.6579735,4.48E-05,0.000129518,25.16666667,43.66666667,6.666666667,Abhd15,abhydrolase domain containing 15 [Source:MGI Symbol	Acc:MGI:1914727]
ENSMUSG00000031891,2.733992145,4.103064873,19.41406458,1.05E-05,3.41E-05,934.8333333,1690.666667,179,Hsd11b2,hydroxysteroid 11-beta dehydrogenase 2 [Source:MGI Symbol	Acc:MGI:104720]
ENSMUSG00000043068,2.73369765,6.865143818,131.4003044,2.02E-30,7.67E-29,3350.5,5822.666667,878.3333333,Fam89a,"family with sequence similarity 89, member A [Source:MGI Symbol	Acc:MGI:1916877]"
ENSMUSG00000040605,2.731695528,1.115433282,25.41340071,4.63E-07,1.85E-06,69.5,122,17,Bace2,beta-site APP-cleaving enzyme 2 [Source:MGI Symbol	Acc:MGI:1860440]
ENSMUSG00000023074,2.729010758,6.144345065,230.0286066,5.88E-52,1.12E-49,2146,3729.666667,562.3333333,Mospd1,motile sperm domain containing 1 [Source:MGI Symbol	Acc:MGI:1917630]
ENSMUSG00000039236,2.724891994,2.733059051,27.95325085,1.24E-07,5.40E-07,191.8333333,322.3333333,61.33333333,Isg20,interferon-stimulated protein [Source:MGI Symbol	Acc:MGI:1928895]
ENSMUSG00000024084,2.724111637,3.630803591,86.1720563,1.65E-20,2.76E-19,374.1666667,650,98.33333333,Qpct,glutaminyl-peptide cyclotransferase (glutaminyl cyclase) [Source:MGI Symbol	Acc:MGI:1917786]
ENSMUSG00000050222,2.723079775,1.519691806,34.16869041,5.05E-09,2.66E-08,84.83333333,147.3333333,22.33333333,Il17d,interleukin 17D [Source:MGI Symbol	Acc:MGI:2446510]
ENSMUSG00000026930,2.721360627,5.993983665,61.62569265,4.15E-15,4.36E-14,2437.333333,4297.666667,577,Gpsm1,"G-protein signalling modulator 1 (AGS3-like, C. elegans) [Source:MGI Symbol	Acc:MGI:1915089]"
ENSMUSG00000068227,2.720801701,3.690203828,47.58552404,5.27E-12,4.00E-11,357,616.6666667,97.33333333,Il2rb,"interleukin 2 receptor, beta chain [Source:MGI Symbol	Acc:MGI:96550]"
ENSMUSG00000030889,2.715559089,2.113984682,25.23097928,5.09E-07,2.02E-06,169.8333333,302,37.66666667,Vwa3a,von Willebrand factor A domain containing 3A [Source:MGI Symbol	Acc:MGI:3041229]
ENSMUSG00000087543,2.714864883,0.249721569,18.27345,1.91E-05,5.92E-05,33.16666667,56.33333333,10,Gm16576,predicted gene 16576 [Source:MGI Symbol	Acc:MGI:4414996]
ENSMUSG00000032802,2.713979405,6.651566485,135.8333852,2.17E-31,8.69E-30,2865.166667,4931.666667,798.6666667,Srxn1,sulfiredoxin 1 homolog (S. cerevisiae) [Source:MGI Symbol	Acc:MGI:104971]
ENSMUSG00000039601,2.711308698,-0.316544772,15.9364684,6.55E-05,0.000184679,22.5,39,6,Rcan2,regulator of calcineurin 2 [Source:MGI Symbol	Acc:MGI:1858219]
ENSMUSG00000038170,2.708199246,7.780269297,194.8434823,2.79E-44,2.81E-42,6663.666667,11557.66667,1769.666667,Pde4dip,phosphodiesterase 4D interacting protein (myomegalin) [Source:MGI Symbol	Acc:MGI:1891434]
ENSMUSG00000059900,2.707620848,4.211193091,56.47050107,5.70E-14,5.32E-13,636.1666667,1108.666667,163.6666667,Tmem40,transmembrane protein 40 [Source:MGI Symbol	Acc:MGI:2137870]
ENSMUSG00000003541,2.707414693,6.028632415,59.24381362,1.39E-14,1.38E-13,2445.666667,4292,599.3333333,Ier3,immediate early response 3 [Source:MGI Symbol	Acc:MGI:104814]
ENSMUSG00000055403,2.70720747,-0.056247291,19.95197542,7.94E-06,2.63E-05,27.33333333,47.33333333,7.333333333,4933427D06Rik,RIKEN cDNA 4933427D06 gene [Source:MGI Symbol	Acc:MGI:3026922]
ENSMUSG00000020661,2.705273884,7.432828968,112.701042,2.51E-26,6.76E-25,4881.5,8469,1294,Dnmt3a,DNA methyltransferase 3A [Source:MGI Symbol	Acc:MGI:1261827]
ENSMUSG00000067338,2.702730473,-1.199039537,4.730320044,0.02963537,0.048968,11.33333333,19.66666667,3,Tuba3b,"tubulin, alpha 3B [Source:MGI Symbol	Acc:MGI:1095408]"
ENSMUSG00000079554,2.702501266,0.442774123,24.37295392,7.94E-07,3.06E-06,39.66666667,68.66666667,10.66666667,Aox2,aldehyde oxidase 2 [Source:MGI Symbol	Acc:MGI:3529596]
ENSMUSG00000037469,2.690420716,2.106290372,34.84453067,3.57E-09,1.91E-08,128.8333333,223.3333333,34.33333333,Acp7,"acid phosphatase 7, tartrate resistant [Source:MGI Symbol	Acc:MGI:2142121]"
ENSMUSG00000074497,2.684796394,0.893692171,28.42414555,9.74E-08,4.29E-07,54.66666667,94.66666667,14.66666667,A430078G23Rik,RIKEN cDNA A430078G23 gene [Source:MGI Symbol	Acc:MGI:2442135]
ENSMUSG00000037762,2.684717267,2.51657204,49.64382183,1.84E-12,1.47E-11,171.8333333,297.3333333,46.33333333,Slc16a9,"solute carrier family 16 (monocarboxylic acid transporters), member 9 [Source:MGI Symbol	Acc:MGI:1914109]"
ENSMUSG00000042751,2.682741082,2.422313951,21.9145379,2.85E-06,1.01E-05,154.3333333,270,38.66666667,Nmnat2,nicotinamide nucleotide adenylyltransferase 2 [Source:MGI Symbol	Acc:MGI:2444155]
ENSMUSG00000020272,2.682305166,8.475937815,126.1579321,2.84E-29,9.80E-28,10210,17451,2969,Stk10,serine/threonine kinase 10 [Source:MGI Symbol	Acc:MGI:1099439]
ENSMUSG00000047821,2.682029219,-0.408244855,8.330361871,0.003898789,0.007873226,20.66666667,35,6.333333333,Trim16,tripartite motif-containing 16 [Source:MGI Symbol	Acc:MGI:2137356]
ENSMUSG00000033029,2.681710665,0.467868791,20.93303559,4.76E-06,1.63E-05,39.5,67.66666667,11.33333333,1700088E04Rik,RIKEN cDNA 1700088E04 gene [Source:MGI Symbol	Acc:MGI:1920774]
ENSMUSG00000034520,2.681157876,2.306205119,48.97987337,2.59E-12,2.02E-11,148.1666667,256.3333333,40,Gjc1,"gap junction protein, gamma 1 [Source:MGI Symbol	Acc:MGI:95718]"
ENSMUSG00000085631,2.680013806,-0.857130853,5.011960978,0.025172777,0.042440832,15,26,4,9630028H03Rik,RIKEN cDNA 9630028H03 gene [Source:MGI Symbol	Acc:MGI:2444526]
ENSMUSG00000044469,2.679607854,4.184613801,90.98816392,1.45E-21,2.64E-20,550.6666667,952.6666667,148.6666667,Tnfaip8l1,"tumor necrosis factor, alpha-induced protein 8-like 1 [Source:MGI Symbol	Acc:MGI:1913693]"
ENSMUSG00000027495,2.676770208,6.024802002,126.0399903,3.01E-29,1.03E-27,1990.5,3425.666667,555.3333333,Fam210b,"family with sequence similarity 210, member B [Source:MGI Symbol	Acc:MGI:1914267]"
ENSMUSG00000026839,2.675188087,-0.8618718,10.08805122,0.001492338,0.003278347,14.66666667,25.33333333,4,Upp2,uridine phosphorylase 2 [Source:MGI Symbol	Acc:MGI:1923904]
ENSMUSG00000034765,2.668841402,7.866758122,91.25976972,1.26E-21,2.32E-20,7081.833333,12150,2013.666667,Dusp5,dual specificity phosphatase 5 [Source:MGI Symbol	Acc:MGI:2685183]
ENSMUSG00000019966,2.667814786,4.616089042,61.91286132,3.59E-15,3.79E-14,989.6666667,1757,222.3333333,Kitl,kit ligand [Source:MGI Symbol	Acc:MGI:96974]
ENSMUSG00000085586,2.667414675,2.050715299,32.42285439,1.24E-08,6.15E-08,119,207.3333333,30.66666667,Gm11613,predicted gene 11613 [Source:MGI Symbol	Acc:MGI:3651819]
ENSMUSG00000057948,2.667386737,3.175520317,24.24684667,8.47E-07,3.25E-06,249.8333333,421,78.66666667,Unc13d,unc-13 homolog D (C. elegans) [Source:MGI Symbol	Acc:MGI:1917700]
ENSMUSG00000020627,2.663616151,3.680415798,88.10145748,6.22E-21,1.07E-19,387.8333333,670,105.6666667,Klhl29,kelch-like 29 [Source:MGI Symbol	Acc:MGI:2683857]
ENSMUSG00000026062,2.661597999,-0.394304113,11.62921399,0.00064924,0.001523979,23.33333333,40.66666667,6,Slc9a2,"solute carrier family 9 (sodium/hydrogen exchanger), member 2 [Source:MGI Symbol	Acc:MGI:105075]"
ENSMUSG00000050675,2.656795908,-0.980980642,8.371028195,0.003812499,0.007715092,13.5,23.33333333,3.666666667,Gp1ba,"glycoprotein 1b, alpha polypeptide [Source:MGI Symbol	Acc:MGI:1333744]"
ENSMUSG00000037613,2.654718846,1.93027431,29.86004166,4.64E-08,2.13E-07,113,194.3333333,31.66666667,Tnfrsf23,"tumor necrosis factor receptor superfamily, member 23 [Source:MGI Symbol	Acc:MGI:1930269]"
ENSMUSG00000046971,2.654642281,2.289623074,37.56959995,8.82E-10,5.14E-09,142.8333333,248,37.66666667,Pla2g4f,"phospholipase A2, group IVF [Source:MGI Symbol	Acc:MGI:2685493]"
ENSMUSG00000020246,2.653212476,4.295806735,91.3236766,1.22E-21,2.25E-20,595.8333333,1027.666667,164,Hcfc2,host cell factor C2 [Source:MGI Symbol	Acc:MGI:1915183]
ENSMUSG00000034224,2.651313595,1.565124135,14.83710948,0.000117206,0.000316149,84.83333333,147.6666667,22,Slc38a8,"solute carrier family 38, member 8 [Source:MGI Symbol	Acc:MGI:2685433]"
ENSMUSG00000021306,2.650548531,6.154666215,118.7046659,1.22E-27,3.67E-26,2421.166667,4212.666667,629.6666667,Gpr137b,G protein-coupled receptor 137B [Source:MGI Symbol	Acc:MGI:1891463]
ENSMUSG00000053046,2.650128182,-0.367675232,15.03060256,0.000105782,0.000287453,21.66666667,37.33333333,6,Brsk2,BR serine/threonine kinase 2 [Source:MGI Symbol	Acc:MGI:1923020]
ENSMUSG00000061577,2.647603215,-1.735883815,5.1603807,0.023107832,0.039321967,8.333333333,14.66666667,2,Adgrg5,adhesion G protein-coupled receptor G5 [Source:MGI Symbol	Acc:MGI:2685955]
ENSMUSG00000009687,2.645901345,6.330128559,51.93390115,5.74E-13,4.82E-12,2909,5062.666667,755.3333333,Fxyd5,FXYD domain-containing ion transport regulator 5 [Source:MGI Symbol	Acc:MGI:1201785]
ENSMUSG00000047528,2.643940414,-1.37706441,5.85995177,0.015489218,0.027542269,9.833333333,17,2.666666667,Als2cr12,"amyotrophic lateral sclerosis 2 (juvenile) chromosome region, candidate 12 (human) [Source:MGI Symbol	Acc:MGI:1918359]"
ENSMUSG00000045103,2.640154809,-0.109638559,12.67784739,0.000370013,0.000909902,26.33333333,45.33333333,7.333333333,Dmd,"dystrophin, muscular dystrophy [Source:MGI Symbol	Acc:MGI:94909]"
ENSMUSG00000041649,2.639346823,3.123742663,66.55278637,3.41E-16,3.97E-15,260.8333333,448.6666667,73,Klf8,Kruppel-like factor 8 [Source:MGI Symbol	Acc:MGI:2442430]
ENSMUSG00000046991,2.639253599,-1.376557211,6.597572112,0.010211792,0.01887329,9.666666667,16.66666667,2.666666667,Wdr27,WD repeat domain 27 [Source:MGI Symbol	Acc:MGI:1918932]
ENSMUSG00000032497,2.639194539,6.520175648,148.0563729,4.61E-34,2.22E-32,2731.333333,4696.333333,766.3333333,Lrrfip2,leucine rich repeat (in FLII) interacting protein 2 [Source:MGI Symbol	Acc:MGI:1918518]
ENSMUSG00000019789,2.638773084,-0.250902673,9.458879418,0.002101294,0.004467396,29.33333333,51.66666667,7,Hey2,hairy/enhancer-of-split related with YRPW motif 2 [Source:MGI Symbol	Acc:MGI:1341884]
ENSMUSG00000097399,2.637648835,0.047631705,11.03952661,0.000891896,0.002036685,42.83333333,76.66666667,9,Gm26555,"predicted gene, 26555 [Source:MGI Symbol	Acc:MGI:5477049]"
ENSMUSG00000027782,2.636935636,8.597578914,110.6745198,6.97E-26,1.81E-24,11826.33333,20281,3371.666667,Kpna4,karyopherin (importin) alpha 4 [Source:MGI Symbol	Acc:MGI:1100848]
ENSMUSG00000049119,2.632631665,1.822731634,49.06916937,2.47E-12,1.94E-11,105.6666667,182,29.33333333,Fam110b,"family with sequence similarity 110, member B [Source:MGI Symbol	Acc:MGI:1916593]"
ENSMUSG00000028634,2.628546546,1.447485191,33.11579487,8.68E-09,4.40E-08,80.83333333,139.3333333,22.33333333,Hivep3,human immunodeficiency virus type I enhancer binding protein 3 [Source:MGI Symbol	Acc:MGI:106589]
ENSMUSG00000020435,2.627832543,1.735980374,24.62025339,6.98E-07,2.71E-06,152.3333333,274.3333333,30.33333333,Osbp2,oxysterol binding protein 2 [Source:MGI Symbol	Acc:MGI:1921559]
ENSMUSG00000000805,2.623851565,2.607132123,25.67996235,4.03E-07,1.63E-06,176.3333333,297.6666667,55,Car4,carbonic anhydrase 4 [Source:MGI Symbol	Acc:MGI:1096574]
ENSMUSG00000002250,2.623498649,8.757781143,132.4607228,1.19E-30,4.57E-29,12820.66667,22115.66667,3525.666667,Ppard,peroxisome proliferator activator receptor delta [Source:MGI Symbol	Acc:MGI:101884]
ENSMUSG00000101583,2.62223257,-0.801991464,7.702027527,0.005515883,0.010808095,15.5,26.66666667,4.333333333,Gm20753,"predicted gene, 20753 [Source:MGI Symbol	Acc:MGI:5434109]"
ENSMUSG00000051527,2.6156475,1.903110702,21.15971459,4.23E-06,1.46E-05,103.5,175.6666667,31.33333333,Usp29,ubiquitin specific peptidase 29 [Source:MGI Symbol	Acc:MGI:1888998]
ENSMUSG00000019256,2.614945332,1.728746386,32.33367714,1.30E-08,6.41E-08,97,167,27,Ahr,aryl-hydrocarbon receptor [Source:MGI Symbol	Acc:MGI:105043]
ENSMUSG00000057967,2.614331322,-0.546645433,11.90721804,0.000559168,0.001332432,19,32.66666667,5.333333333,Fgf18,fibroblast growth factor 18 [Source:MGI Symbol	Acc:MGI:1277980]
ENSMUSG00000073293,2.614114396,-0.077395371,13.01486426,0.000309028,0.000773428,26.83333333,46,7.666666667,Nudt10,nudix (nucleoside diphosphate linked moiety X)-type motif 10 [Source:MGI Symbol	Acc:MGI:2147931]
ENSMUSG00000071265,2.611679552,2.318074082,33.28111196,7.98E-09,4.06E-08,146.6666667,253,40.33333333,1700086L19Rik,RIKEN cDNA 1700086L19 gene [Source:MGI Symbol	Acc:MGI:1921534]
ENSMUSG00000050721,2.607784911,6.219100438,90.11569966,2.25E-21,4.03E-20,2803.5,4900.333333,706.6666667,Plekho2,"pleckstrin homology domain containing, family O member 2 [Source:MGI Symbol	Acc:MGI:2143132]"
ENSMUSG00000072623,2.606310963,3.103926553,77.03945288,1.68E-18,2.41E-17,259.3333333,445.6666667,73,Zfp9,zinc finger protein 9 [Source:MGI Symbol	Acc:MGI:99210]
ENSMUSG00000041544,2.606271832,-0.815860168,9.190601264,0.00243261,0.005108367,15.33333333,26.33333333,4.333333333,Disp3,dispatched RND transporter family member 3 [Source:MGI Symbol	Acc:MGI:2444403]
ENSMUSG00000063506,2.605701464,5.944728977,141.1615634,1.48E-32,6.45E-31,1919.333333,3299,539.6666667,Arhgap22,Rho GTPase activating protein 22 [Source:MGI Symbol	Acc:MGI:2443418]
ENSMUSG00000032537,2.603300302,1.107808471,35.81383505,2.17E-09,1.19E-08,63.5,109,18,Ephb1,Eph receptor B1 [Source:MGI Symbol	Acc:MGI:1096337]
ENSMUSG00000020638,2.602253626,0.265449391,8.457439681,0.003635533,0.007382374,33.5,55,12,Cmpk2,"cytidine monophosphate (UMP-CMP) kinase 2, mitochondrial [Source:MGI Symbol	Acc:MGI:99830]"
ENSMUSG00000051615,2.59353328,6.435999106,129.3750067,5.61E-30,2.06E-28,2631,4511.333333,750.6666667,Rap2a,RAS related protein 2a [Source:MGI Symbol	Acc:MGI:97855]
ENSMUSG00000069300,2.591695231,-0.486259711,12.81028294,0.000344719,0.000853753,19.66666667,33.66666667,5.666666667,Hist1h2bj,"histone cluster 1, H2bj [Source:MGI Symbol	Acc:MGI:2448388]"
ENSMUSG00000042678,2.584508579,0.260984451,20.61791391,5.61E-06,1.90E-05,34.5,59,10,Myo15,myosin XV [Source:MGI Symbol	Acc:MGI:1261811]
ENSMUSG00000005951,2.578891449,1.207839043,26.03113765,3.36E-07,1.37E-06,77.83333333,135.3333333,20.33333333,Shpk,sedoheptulokinase [Source:MGI Symbol	Acc:MGI:1921887]
ENSMUSG00000035773,2.578270603,1.392098402,28.26421088,1.06E-07,4.63E-07,89.33333333,155.3333333,23.33333333,Kiss1r,KISS1 receptor [Source:MGI Symbol	Acc:MGI:2148793]
ENSMUSG00000097284,2.576636803,0.110368085,21.75971373,3.09E-06,1.09E-05,31,53,9,4930480K23Rik,RIKEN cDNA 4930480K23 gene [Source:MGI Symbol	Acc:MGI:1922266]
ENSMUSG00000040270,2.574587833,2.156047038,39.4224686,3.41E-10,2.09E-09,133.6666667,229,38.33333333,Bach2,"BTB and CNC homology, basic leucine zipper transcription factor 2 [Source:MGI Symbol	Acc:MGI:894679]"
ENSMUSG00000026504,2.574084002,4.817475863,90.90435933,1.51E-21,2.75E-20,858.3333333,1465,251.6666667,Sdccag8,serologically defined colon cancer antigen 8 [Source:MGI Symbol	Acc:MGI:1924066]
ENSMUSG00000024164,2.573529826,-1.045146629,8.71115594,0.003162686,0.00649039,12.66666667,21.66666667,3.666666667,C3,complement component 3 [Source:MGI Symbol	Acc:MGI:88227]
ENSMUSG00000022656,2.573134025,5.20731812,75.91423372,2.96E-18,4.17E-17,1050.333333,1789.666667,311,Nectin3,nectin cell adhesion molecule 3 [Source:MGI Symbol	Acc:MGI:1930171]
ENSMUSG00000019178,2.570037106,-0.580748863,12.82824384,0.000341426,0.000846526,18.33333333,31.33333333,5.333333333,Styxl1,serine/threonine/tyrosine interacting-like 1 [Source:MGI Symbol	Acc:MGI:1923821]
ENSMUSG00000040770,2.568737679,1.635109679,29.00617622,7.21E-08,3.22E-07,95.16666667,163.3333333,27,Il25,interleukin 25 [Source:MGI Symbol	Acc:MGI:2155888]
ENSMUSG00000075707,2.567856869,4.055551098,10.82768781,0.000999934,0.002261637,561.5,922.3333333,200.6666667,Dio3,"deiodinase, iodothyronine type III [Source:MGI Symbol	Acc:MGI:1306782]"
ENSMUSG00000055148,2.567601088,5.104656808,51.13205865,8.64E-13,7.14E-12,1128.333333,1916.666667,340,Klf2,Kruppel-like factor 2 (lung) [Source:MGI Symbol	Acc:MGI:1342772]
ENSMUSG00000025473,2.565540085,7.056604344,85.87736901,1.91E-20,3.18E-19,4017.166667,6815,1219.333333,Adam8,a disintegrin and metallopeptidase domain 8 [Source:MGI Symbol	Acc:MGI:107825]
ENSMUSG00000037624,2.565201948,3.778588237,30.9438647,2.66E-08,1.26E-07,442.3333333,630.3333333,254.3333333,Kcnk2,"potassium channel, subfamily K, member 2 [Source:MGI Symbol	Acc:MGI:109366]"
ENSMUSG00000052392,2.564727659,-0.364580629,11.88196017,0.000566803,0.001348486,21.83333333,37.33333333,6.333333333,Acot4,acyl-CoA thioesterase 4 [Source:MGI Symbol	Acc:MGI:2159621]
ENSMUSG00000053852,2.564420786,-0.949010016,7.940622266,0.004833721,0.009582454,13.83333333,23.66666667,4,Adgrg4,adhesion G protein-coupled receptor G4 [Source:MGI Symbol	Acc:MGI:2685213]
ENSMUSG00000104329,2.561906605,0.59765832,28.10028504,1.15E-07,5.02E-07,44,75.33333333,12.66666667,Gm37324,"predicted gene, 37324 [Source:MGI Symbol	Acc:MGI:5610552]"
ENSMUSG00000046159,2.561591498,-1.435925135,5.227707858,0.022229809,0.038012134,9.5,16.33333333,2.666666667,Chrm3,"cholinergic receptor, muscarinic 3, cardiac [Source:MGI Symbol	Acc:MGI:88398]"
ENSMUSG00000028278,2.561321676,3.180407945,33.58700676,6.81E-09,3.51E-08,396.6666667,705.6666667,87.66666667,Rragd,Ras-related GTP binding D [Source:MGI Symbol	Acc:MGI:1098604]
ENSMUSG00000035473,2.559251393,-0.565567058,8.675157558,0.00322577,0.006608822,18.33333333,29.66666667,7,Galm,galactose mutarotase [Source:MGI Symbol	Acc:MGI:2442420]
ENSMUSG00000035969,2.557631901,7.352835686,157.5483479,3.88E-36,2.12E-34,5015.166667,8539.666667,1490.666667,Rusc2,RUN and SH3 domain containing 2 [Source:MGI Symbol	Acc:MGI:2140371]
ENSMUSG00000045763,2.55649295,8.418432771,111.7191226,4.12E-26,1.08E-24,9931.166667,17073.33333,2789,Basp1,"brain abundant, membrane attached signal protein 1 [Source:MGI Symbol	Acc:MGI:1917600]"
ENSMUSG00000028519,2.556053775,0.743108253,18.11241957,2.08E-05,6.39E-05,75.33333333,135,15.66666667,Dab1,disabled 1 [Source:MGI Symbol	Acc:MGI:108554]
ENSMUSG00000085287,2.554732006,1.753444963,21.57845344,3.40E-06,1.19E-05,97.66666667,163.6666667,31.66666667,4833418N02Rik,RIKEN cDNA 4833418N02 gene [Source:MGI Symbol	Acc:MGI:1921847]
ENSMUSG00000033590,2.552631053,1.464803048,14.03865819,0.000179091,0.00046805,86.33333333,134,38.66666667,Myo5c,myosin VC [Source:MGI Symbol	Acc:MGI:2442485]
ENSMUSG00000031165,2.552362396,4.254614362,117.7011552,2.02E-27,5.99E-26,577.8333333,987.3333333,168.3333333,Was,Wiskott-Aldrich syndrome [Source:MGI Symbol	Acc:MGI:105059]
ENSMUSG00000073478,2.550671191,-0.307733069,15.43570186,8.54E-05,0.000236374,22.66666667,38.66666667,6.666666667,D730003I15Rik,RIKEN cDNA D730003I15 gene [Source:MGI Symbol	Acc:MGI:1925971]
ENSMUSG00000037235,2.550517302,4.602336298,116.2728785,4.14E-27,1.20E-25,735.8333333,1257.333333,214.3333333,Mxd4,Max dimerization protein 4 [Source:MGI Symbol	Acc:MGI:104991]
ENSMUSG00000023951,2.549336011,7.670564509,54.0413274,1.96E-13,1.73E-12,5944.666667,9964.666667,1924.666667,Vegfa,vascular endothelial growth factor A [Source:MGI Symbol	Acc:MGI:103178]
ENSMUSG00000103070,2.549258717,0.038397666,18.79756718,1.45E-05,4.59E-05,29.33333333,50,8.666666667,Gm37903,"predicted gene, 37903 [Source:MGI Symbol	Acc:MGI:5611131]"
ENSMUSG00000070509,2.546147488,0.797527816,18.40971776,1.78E-05,5.55E-05,52.83333333,90.33333333,15.33333333,Rgma,repulsive guidance molecule family member A [Source:MGI Symbol	Acc:MGI:2679262]
ENSMUSG00000009092,2.544175962,3.517648081,65.66832661,5.34E-16,6.10E-15,333.1666667,562.6666667,103.6666667,Derl3,"Der1-like domain family, member 3 [Source:MGI Symbol	Acc:MGI:1917627]"
ENSMUSG00000003549,2.542606874,6.948349311,86.37489128,1.49E-20,2.50E-19,3675.333333,6176.666667,1174,Ercc1,"excision repair cross-complementing rodent repair deficiency, complementation group 1 [Source:MGI Symbol	Acc:MGI:95412]"
ENSMUSG00000032033,2.542595704,-1.073155523,6.359800349,0.011673468,0.021311836,12.66666667,21.66666667,3.666666667,Barx2,BarH-like homeobox 2 [Source:MGI Symbol	Acc:MGI:109617]
ENSMUSG00000024781,2.534649075,0.496858411,14.90388526,0.00011313,0.000305762,45,77.66666667,12.33333333,Lipa,lysosomal acid lipase A [Source:MGI Symbol	Acc:MGI:96789]
ENSMUSG00000041836,2.533227009,5.388054026,126.0640969,2.98E-29,1.02E-27,1242.333333,2112,372.6666667,Ptpre,"protein tyrosine phosphatase, receptor type, E [Source:MGI Symbol	Acc:MGI:97813]"
ENSMUSG00000029033,2.531113043,5.050799951,96.27594796,9.99E-23,2.03E-21,1021.166667,1743.333333,299,Acap3,"ArfGAP with coiled-coil, ankyrin repeat and PH domains 3 [Source:MGI Symbol	Acc:MGI:2153589]"
ENSMUSG00000024664,2.529237927,3.919665343,48.85588157,2.75E-12,2.14E-11,545.3333333,946,144.6666667,Fads3,fatty acid desaturase 3 [Source:MGI Symbol	Acc:MGI:1928740]
ENSMUSG00000021130,2.528131764,0.639386343,20.7160405,5.33E-06,1.81E-05,44.66666667,76.33333333,13,Galnt16,UDP-N-acetyl-alpha-D-galactosamine:polypeptide N-acetylgalactosaminyltransferase 16 [Source:MGI Symbol	Acc:MGI:1917754]
ENSMUSG00000046338,2.527041087,0.672240897,25.06296261,5.55E-07,2.19E-06,46.5,79.33333333,13.66666667,Gpat2,"glycerol-3-phosphate acyltransferase 2, mitochondrial [Source:MGI Symbol	Acc:MGI:2684962]"
ENSMUSG00000054966,2.524157872,-0.699264575,8.756656769,0.00308474,0.00633716,16.83333333,28.66666667,5,Lmntd1,lamin tail domain containing 1 [Source:MGI Symbol	Acc:MGI:1921321]
ENSMUSG00000091475,2.522821326,2.337376617,48.76846959,2.88E-12,2.24E-11,151.6666667,258.3333333,45,2810468N07Rik,RIKEN cDNA 2810468N07 gene [Source:MGI Symbol	Acc:MGI:1920084]
ENSMUSG00000063455,2.515299421,7.124069683,194.8912474,2.72E-44,2.77E-42,4233,7205.666667,1260.333333,D630045J12Rik,RIKEN cDNA D630045J12 gene [Source:MGI Symbol	Acc:MGI:2669829]
ENSMUSG00000000031,2.514579439,8.735595868,50.5729776,1.15E-12,9.37E-12,12575.33333,19799.66667,5351,H19,"H19, imprinted maternally expressed transcript [Source:MGI Symbol	Acc:MGI:95891]"
ENSMUSG00000001444,2.513363416,-0.126521797,8.954362028,0.002768078,0.005745068,28,48,8,Tbx21,T-box 21 [Source:MGI Symbol	Acc:MGI:1888984]
ENSMUSG00000071636,2.513216862,1.842354441,32.54243457,1.17E-08,5.81E-08,106,180.6666667,31.33333333,Rimbp3,RIMS binding protein 3 [Source:MGI Symbol	Acc:MGI:2685449]
ENSMUSG00000032062,2.512770369,5.418759821,90.73390223,1.64E-21,2.98E-20,1322.333333,2251.666667,393,2310030G06Rik,RIKEN cDNA 2310030G06 gene [Source:MGI Symbol	Acc:MGI:1914202]
ENSMUSG00000040511,2.512690826,5.804608214,109.2550722,1.43E-25,3.62E-24,1705.333333,2883.666667,527,Pvr,poliovirus receptor [Source:MGI Symbol	Acc:MGI:107741]
ENSMUSG00000035187,2.512657442,1.980084854,27.18785187,1.85E-07,7.81E-07,113.8333333,189.3333333,38.33333333,Nkx6-1,NK6 homeobox 1 [Source:MGI Symbol	Acc:MGI:1206039]
ENSMUSG00000101716,2.512336513,2.117368962,34.63879845,3.97E-09,2.11E-08,130,221.3333333,38.66666667,Gm12057,predicted gene 12057 [Source:MGI Symbol	Acc:MGI:3650030]
ENSMUSG00000087614,2.511974455,0.591960494,28.63904348,8.72E-08,3.86E-07,43.83333333,74.33333333,13.33333333,Gm12514,predicted gene 12514 [Source:MGI Symbol	Acc:MGI:3651364]
ENSMUSG00000050345,2.509350381,1.76754891,32.5054271,1.19E-08,5.91E-08,106,181.3333333,30.66666667,4930486L24Rik,RIKEN cDNA 4930486L24 gene [Source:MGI Symbol	Acc:MGI:1922258]
ENSMUSG00000026728,2.509262694,1.127861792,9.47766886,0.002079881,0.004427437,84.33333333,97.66666667,71,Vim,vimentin [Source:MGI Symbol	Acc:MGI:98932]
ENSMUSG00000045636,2.508219709,2.123034958,16.13912931,5.89E-05,0.000167222,210,377.3333333,42.66666667,Mtus1,mitochondrial tumor suppressor 1 [Source:MGI Symbol	Acc:MGI:2142572]
ENSMUSG00000025006,2.504582301,6.516430617,167.4753522,2.63E-38,1.76E-36,2777.833333,4723.333333,832.3333333,Sorbs1,sorbin and SH3 domain containing 1 [Source:MGI Symbol	Acc:MGI:700014]
ENSMUSG00000028159,2.503250624,3.03860018,29.23910082,6.40E-08,2.88E-07,228.6666667,390,67.33333333,Dapp1,dual adaptor for phosphotyrosine and 3-phosphoinositides 1 [Source:MGI Symbol	Acc:MGI:1347063]
ENSMUSG00000017760,2.499981939,5.41515361,103.1432495,3.12E-24,7.09E-23,1411.5,2416,407,Ctsa,cathepsin A [Source:MGI Symbol	Acc:MGI:97748]
ENSMUSG00000084315,2.499898978,0.564043688,16.63957896,4.52E-05,0.000130696,43,72.66666667,13.33333333,Vmn1r-ps128,"vomeronasal 1 receptor, pseudogene 128 [Source:MGI Symbol	Acc:MGI:3651039]"
ENSMUSG00000023909,2.497096375,5.4877229,103.961609,2.06E-24,4.78E-23,1289.666667,2208.666667,370.6666667,Paqr4,progestin and adipoQ receptor family member IV [Source:MGI Symbol	Acc:MGI:1923748]
ENSMUSG00000097413,2.495932085,-0.808707061,8.488613552,0.00357376,0.007271125,15.33333333,26,4.666666667,A830052D11Rik,RIKEN cDNA A830052D11 gene [Source:MGI Symbol	Acc:MGI:3028074]
ENSMUSG00000029878,2.49425014,0.617345962,12.04611489,0.000519004,0.001242635,43.83333333,75,12.66666667,Dbpht2,DNA binding protein with his-thr domain [Source:MGI Symbol	Acc:MGI:2679513]
ENSMUSG00000097103,2.493362693,0.542932486,22.15708267,2.51E-06,8.99E-06,42.5,72,13,Gm2885,predicted gene 2885 [Source:MGI Symbol	Acc:MGI:3781063]
ENSMUSG00000021477,2.493255599,9.951190065,103.3251442,2.84E-24,6.52E-23,30216,51116,9316,Ctsl,cathepsin L [Source:MGI Symbol	Acc:MGI:88564]
ENSMUSG00000024518,2.490022876,-0.805490474,7.194992228,0.007310731,0.013941394,15.33333333,25,5.666666667,Rax,retina and anterior neural fold homeobox [Source:MGI Symbol	Acc:MGI:109632]
ENSMUSG00000057054,2.489262851,1.856036094,31.1033518,2.45E-08,1.17E-07,106.8333333,181.6666667,32,Inca1,"inhibitor of CDK, cyclin A1 interacting protein 1 [Source:MGI Symbol	Acc:MGI:2144284]"
ENSMUSG00000040690,2.487702191,2.310816698,29.69554999,5.06E-08,2.30E-07,143,236,50,Col16a1,"collagen, type XVI, alpha 1 [Source:MGI Symbol	Acc:MGI:1095396]"
ENSMUSG00000048490,2.481089856,6.233199779,155.8580069,9.09E-36,4.84E-34,2282,3870.666667,693.3333333,Nrip1,nuclear receptor interacting protein 1 [Source:MGI Symbol	Acc:MGI:1315213]
ENSMUSG00000014846,2.479596574,4.124141089,50.12015851,1.45E-12,1.17E-11,734,1291,177,Tppp3,tubulin polymerization-promoting protein family member 3 [Source:MGI Symbol	Acc:MGI:1915221]
ENSMUSG00000022518,2.479440237,-0.817540028,8.142652801,0.004323598,0.008647197,15.16666667,25.66666667,4.666666667,4930562C15Rik,RIKEN cDNA 4930562C15 gene [Source:MGI Symbol	Acc:MGI:1926059]
ENSMUSG00000005237,2.479017912,0.173781097,18.15013027,2.04E-05,6.28E-05,32.33333333,54.66666667,10,Dnah2,"dynein, axonemal, heavy chain 2 [Source:MGI Symbol	Acc:MGI:107731]"
ENSMUSG00000022686,2.477064442,1.870870894,38.78105893,4.74E-10,2.85E-09,109.1666667,185.3333333,33,B3gnt5,"UDP-GlcNAc:betaGal beta-1,3-N-acetylglucosaminyltransferase 5 [Source:MGI Symbol	Acc:MGI:2137302]"
ENSMUSG00000086693,2.476883903,-0.574933201,11.80901433,0.000589446,0.001395731,18.5,31.33333333,5.666666667,A730081D07Rik,RIKEN cDNA A730081D07 gene [Source:MGI Symbol	Acc:MGI:2441825]
ENSMUSG00000020325,2.474567708,6.417131159,62.16155594,3.16E-15,3.36E-14,2359.666667,3979.333333,740,Fstl3,follistatin-like 3 [Source:MGI Symbol	Acc:MGI:1890391]
ENSMUSG00000050530,2.474535566,6.500180684,162.863356,2.68E-37,1.65E-35,2746.166667,4654.666667,837.6666667,Fam171a1,"family with sequence similarity 171, member A1 [Source:MGI Symbol	Acc:MGI:2442917]"
ENSMUSG00000026418,2.473894362,0.557982064,19.74258149,8.86E-06,2.92E-05,42.83333333,72.66666667,13,Tnni1,"troponin I, skeletal, slow 1 [Source:MGI Symbol	Acc:MGI:105073]"
ENSMUSG00000039419,2.47334898,-0.155234073,9.287103362,0.002307728,0.00487107,25,41,9,Cntnap2,contactin associated protein-like 2 [Source:MGI Symbol	Acc:MGI:1914047]
ENSMUSG00000031799,2.468563365,7.187704709,131.3032259,2.13E-30,8.03E-29,4231.5,7105,1358,Tpm4,tropomyosin 4 [Source:MGI Symbol	Acc:MGI:2449202]
ENSMUSG00000036006,2.468278871,2.817971511,35.6942858,2.31E-09,1.27E-08,205,341,69,Fam65b,"family with sequence similarity 65, member B [Source:MGI Symbol	Acc:MGI:2444879]"
ENSMUSG00000025104,2.467988336,2.305805818,24.02078619,9.53E-07,3.63E-06,142.3333333,237.6666667,47,Hdgfrp3,"hepatoma-derived growth factor, related protein 3 [Source:MGI Symbol	Acc:MGI:1352760]"
ENSMUSG00000039542,2.466582187,1.929580337,37.69076968,8.29E-10,4.84E-09,113.8333333,193,34.66666667,Ncam1,neural cell adhesion molecule 1 [Source:MGI Symbol	Acc:MGI:97281]
ENSMUSG00000037370,2.465394545,0.183427543,13.81565065,0.000201649,0.000522967,38.5,66.33333333,10.66666667,Enpp1,ectonucleotide pyrophosphatase/phosphodiesterase 1 [Source:MGI Symbol	Acc:MGI:97370]
ENSMUSG00000040990,2.464190311,3.049739095,49.26808592,2.23E-12,1.76E-11,250,423.3333333,76.66666667,Sh3kbp1,SH3-domain kinase binding protein 1 [Source:MGI Symbol	Acc:MGI:1889583]
ENSMUSG00000004837,2.462696879,-0.390950858,7.083976218,0.007777624,0.014738271,21,35.33333333,6.666666667,Grap,GRB2-related adaptor protein [Source:MGI Symbol	Acc:MGI:1918770]
ENSMUSG00000061143,2.462181214,7.088240649,219.455973,1.19E-49,1.73E-47,4128.666667,6989.333333,1268,Maml3,mastermind like 3 (Drosophila) [Source:MGI Symbol	Acc:MGI:2389461]
ENSMUSG00000052271,2.461995749,1.015893772,24.34571841,8.05E-07,3.10E-06,59.5,100.6666667,18.33333333,Bhlha15,"basic helix-loop-helix family, member a15 [Source:MGI Symbol	Acc:MGI:891976]"
ENSMUSG00000057137,2.460609056,0.015745143,15.16213273,9.87E-05,0.000269952,28.83333333,48.66666667,9,Tmem140,transmembrane protein 140 [Source:MGI Symbol	Acc:MGI:1915737]
ENSMUSG00000052684,2.45981904,6.227641981,114.9303782,8.15E-27,2.29E-25,2158.166667,3679.333333,637,Jun,jun proto-oncogene [Source:MGI Symbol	Acc:MGI:96646]
ENSMUSG00000022705,2.459701699,-0.753055337,7.168867567,0.007417959,0.01412199,16.16666667,27.33333333,5,Drd3,dopamine receptor D3 [Source:MGI Symbol	Acc:MGI:94925]
ENSMUSG00000106550,2.459674343,-0.925481644,9.008097223,0.002687861,0.005597096,14.16666667,24,4.333333333,Gm43646,predicted gene 43646 [Source:MGI Symbol	Acc:MGI:5663783]
ENSMUSG00000092225,2.457643998,1.211204116,8.348102771,0.003860903,0.007801376,80.5,105.6666667,55.33333333,Gm2381,predicted gene 2381 [Source:MGI Symbol	Acc:MGI:3780549]
ENSMUSG00000001313,2.456802069,5.165644079,50.4099175,1.25E-12,1.01E-11,1308.5,2253.666667,363.3333333,Rnd2,Rho family GTPase 2 [Source:MGI Symbol	Acc:MGI:1338755]
ENSMUSG00000032744,2.453975482,-0.143006322,13.67144947,0.00021774,0.000560186,25.66666667,43.33333333,8,Heyl,hairy/enhancer-of-split related with YRPW motif-like [Source:MGI Symbol	Acc:MGI:1860511]
ENSMUSG00000052040,2.453387952,6.893241052,113.3297904,1.83E-26,4.95E-25,3383.333333,5756.666667,1010,Klf13,Kruppel-like factor 13 [Source:MGI Symbol	Acc:MGI:1354948]
ENSMUSG00000032051,2.449980686,5.798606813,110.8527489,6.37E-26,1.66E-24,1679.166667,2837,521.3333333,Fdx1,ferredoxin 1 [Source:MGI Symbol	Acc:MGI:103224]
ENSMUSG00000022508,2.449938978,2.562118817,44.34624989,2.75E-11,1.92E-10,177.5,300,55,Bcl6,B cell leukemia/lymphoma 6 [Source:MGI Symbol	Acc:MGI:107187]
ENSMUSG00000037936,2.44855943,8.793220256,137.9400543,7.51E-32,3.12E-30,13463.66667,22758.33333,4169,Scarb1,"scavenger receptor class B, member 1 [Source:MGI Symbol	Acc:MGI:893578]"
ENSMUSG00000026567,2.446389509,0.866018117,12.1903598,0.000480371,0.001155864,56.5,81.66666667,31.33333333,Adcy10,adenylate cyclase 10 [Source:MGI Symbol	Acc:MGI:2660854]
ENSMUSG00000056687,2.446232393,1.187950556,27.85377008,1.31E-07,5.65E-07,67.16666667,113.6666667,20.66666667,Gm11696,predicted gene 11696 [Source:MGI Symbol	Acc:MGI:3701776]
ENSMUSG00000015837,2.441028689,10.28838259,107.6849618,3.15E-25,7.74E-24,37186,62598.66667,11773.33333,Sqstm1,sequestosome 1 [Source:MGI Symbol	Acc:MGI:107931]
ENSMUSG00000018800,2.440275207,3.717403672,85.82607156,1.96E-20,3.26E-19,397.6666667,671.6666667,123.6666667,Abca5,"ATP-binding cassette, sub-family A (ABC1), member 5 [Source:MGI Symbol	Acc:MGI:2386607]"
ENSMUSG00000034416,2.43886294,1.137057325,16.33055031,5.32E-05,0.000152143,73.16666667,125.6666667,20.66666667,Pkd1l2,polycystic kidney disease 1 like 2 [Source:MGI Symbol	Acc:MGI:2664668]
ENSMUSG00000035270,2.433247286,-0.534832131,11.72579122,0.000616398,0.001453699,19.16666667,32.33333333,6,Impg2,interphotoreceptor matrix proteoglycan 2 [Source:MGI Symbol	Acc:MGI:3044955]
ENSMUSG00000079834,2.433143892,1.09986426,12.02058076,0.000526163,0.001257994,64.66666667,96.33333333,33,Tmlhe,"trimethyllysine hydroxylase, epsilon [Source:MGI Symbol	Acc:MGI:2180203]"
ENSMUSG00000034258,2.430929428,2.544183008,30.85844623,2.78E-08,1.31E-07,186.8333333,317.3333333,56.33333333,Mfsd7c,major facilitator superfamily domain containing 7C [Source:MGI Symbol	Acc:MGI:2384974]
ENSMUSG00000031376,2.4305938,0.804541011,24.86402246,6.15E-07,2.41E-06,51,86,16,Atp2b3,"ATPase, Ca++ transporting, plasma membrane 3 [Source:MGI Symbol	Acc:MGI:1347353]"
ENSMUSG00000036564,2.42351713,5.043189829,109.1266371,1.52E-25,3.85E-24,1030,1740.333333,319.6666667,Ndrg4,N-myc downstream regulated gene 4 [Source:MGI Symbol	Acc:MGI:2384590]
ENSMUSG00000048458,2.423412087,3.297833771,39.74962273,2.89E-10,1.79E-09,347.8333333,594.3333333,101.3333333,Fam212b,"family with sequence similarity 212, member B [Source:MGI Symbol	Acc:MGI:1923497]"
ENSMUSG00000021567,2.422930446,3.442046252,33.27308009,8.01E-09,4.07E-08,403.6666667,691.6666667,115.6666667,Nkd2,naked cuticle 2 homolog (Drosophila) [Source:MGI Symbol	Acc:MGI:1919543]
ENSMUSG00000040483,2.420405382,-0.229982878,11.13544622,0.000846936,0.001942539,24,40.33333333,7.666666667,Xaf1,XIAP associated factor 1 [Source:MGI Symbol	Acc:MGI:3772572]
ENSMUSG00000038168,2.41922502,1.314726487,23.70039282,1.13E-06,4.24E-06,73.5,124,23,P3h2,prolyl 3-hydroxylase 2 [Source:MGI Symbol	Acc:MGI:2146663]
ENSMUSG00000071691,2.418114453,0.516713617,21.38803487,3.75E-06,1.31E-05,41.66666667,70,13.33333333,Gm960,predicted gene 960 [Source:MGI Symbol	Acc:MGI:2685806]
ENSMUSG00000033597,2.417683305,5.629476714,25.74734191,3.89E-07,1.58E-06,1672.5,2793.333333,551.6666667,Caskin1,CASK interacting protein 1 [Source:MGI Symbol	Acc:MGI:2442952]
ENSMUSG00000045318,2.4076993,1.937762986,25.03038764,5.64E-07,2.23E-06,134.8333333,231.3333333,38.33333333,Adra2c,"adrenergic receptor, alpha 2c [Source:MGI Symbol	Acc:MGI:87936]"
ENSMUSG00000015619,2.407434879,6.837027936,139.4955743,3.43E-32,1.46E-30,3338.666667,5579.666667,1097.666667,Gata3,GATA binding protein 3 [Source:MGI Symbol	Acc:MGI:95663]
ENSMUSG00000037463,2.405410383,5.59031578,152.3430039,5.33E-35,2.71E-33,1461.166667,2458.333333,464,Fbxo27,F-box protein 27 [Source:MGI Symbol	Acc:MGI:2685007]
ENSMUSG00000046637,2.400464384,-0.129454789,11.7376928,0.000612469,0.001446127,26,43.66666667,8.333333333,Ttc34,tetratricopeptide repeat domain 34 [Source:MGI Symbol	Acc:MGI:2445205]
ENSMUSG00000026628,2.400310538,4.637785977,56.8162573,4.78E-14,4.49E-13,837.8333333,1427.333333,248.3333333,Atf3,activating transcription factor 3 [Source:MGI Symbol	Acc:MGI:109384]
ENSMUSG00000035356,2.398417499,7.149043582,145.046883,2.10E-33,9.77E-32,4307,7240.666667,1373.333333,Nfkbiz,"nuclear factor of kappa light polypeptide gene enhancer in B cells inhibitor, zeta [Source:MGI Symbol	Acc:MGI:1931595]"
ENSMUSG00000042821,2.395469252,6.554432275,117.7400462,1.98E-27,5.89E-26,2874.333333,4809.666667,939,Snai1,snail family zinc finger 1 [Source:MGI Symbol	Acc:MGI:98330]
ENSMUSG00000035104,2.394145195,2.3810798,32.88304945,9.79E-09,4.91E-08,172.8333333,293.6666667,52,Eva1a,eva-1 homolog A (C. elegans) [Source:MGI Symbol	Acc:MGI:2385247]
ENSMUSG00000039168,2.390234439,5.838242929,162.2267089,3.69E-37,2.21E-35,1735.333333,2914.666667,556,Dap,death-associated protein [Source:MGI Symbol	Acc:MGI:1918190]
ENSMUSG00000042298,2.388951825,5.375354039,124.2609795,7.39E-29,2.48E-27,1258,2113,403,Ttc19,tetratricopeptide repeat domain 19 [Source:MGI Symbol	Acc:MGI:1920045]
ENSMUSG00000004798,2.386445961,4.579665896,75.06235063,4.56E-18,6.30E-17,717.1666667,1203,231.3333333,Ulk2,unc-51 like kinase 2 [Source:MGI Symbol	Acc:MGI:1352758]
ENSMUSG00000041323,2.385789306,0.119871421,13.38234454,0.000254004,0.000645506,30.33333333,50,10.66666667,Ak7,adenylate kinase 7 [Source:MGI Symbol	Acc:MGI:1926051]
ENSMUSG00000006154,2.384045024,1.464213349,16.30669762,5.39E-05,0.000153777,81.83333333,125.6666667,38,Eps8l1,EPS8-like 1 [Source:MGI Symbol	Acc:MGI:1914675]
ENSMUSG00000039286,2.383169817,8.540960309,109.1663856,1.49E-25,3.78E-24,10961.5,18289.66667,3633.333333,Fndc3b,fibronectin type III domain containing 3B [Source:MGI Symbol	Acc:MGI:1919257]
ENSMUSG00000021939,2.38263218,9.601359476,123.4629642,1.10E-28,3.67E-27,23575.33333,39564,7586.666667,Ctsb,cathepsin B [Source:MGI Symbol	Acc:MGI:88561]
ENSMUSG00000052151,2.382071612,7.197758413,121.5343616,2.92E-28,9.27E-27,4414.333333,7415,1413.666667,Plpp2,phospholipid phosphatase 2 [Source:MGI Symbol	Acc:MGI:1354945]
ENSMUSG00000026156,2.381997601,-0.041922682,14.67261033,0.000127891,0.000342512,27.66666667,46.33333333,9,B3gat2,"beta-1,3-glucuronyltransferase 2 (glucuronosyltransferase S) [Source:MGI Symbol	Acc:MGI:2389490]"
ENSMUSG00000097263,2.377063503,-0.317367848,12.66414579,0.000372735,0.000915762,22.5,37.66666667,7.333333333,Gm26804,"predicted gene, 26804 [Source:MGI Symbol	Acc:MGI:5477298]"
ENSMUSG00000097643,2.37552151,-0.217320125,8.233177649,0.004113145,0.008255581,24.16666667,40,8.333333333,A130051J06Rik,RIKEN cDNA A130051J0 gene [Source:MGI Symbol	Acc:MGI:3642574]
ENSMUSG00000073680,2.374250252,-0.604036096,6.053837981,0.013876104,0.024936072,18.16666667,28.66666667,7.666666667,Tmem88b,transmembrane protein 88B [Source:MGI Symbol	Acc:MGI:2444329]
ENSMUSG00000096463,2.373825446,-1.139630591,5.653153986,0.017424006,0.030552981,11.83333333,19.66666667,4,Gm21750,"predicted gene, 21750 [Source:MGI Symbol	Acc:MGI:5433914]"
ENSMUSG00000032540,2.37331335,6.185365117,144.7896773,2.39E-33,1.10E-31,2207.666667,3701,714.3333333,Abhd5,abhydrolase domain containing 5 [Source:MGI Symbol	Acc:MGI:1914719]
ENSMUSG00000030093,2.372630827,1.417339327,15.07539747,0.000103301,0.000281446,91.66666667,156,27.33333333,Wnt7a,"wingless-type MMTV integration site family, member 7A [Source:MGI Symbol	Acc:MGI:98961]"
ENSMUSG00000050423,2.371138408,1.516437841,12.36174457,0.000438221,0.001062568,104.6666667,172.3333333,37,Ppp1r3g,"protein phosphatase 1, regulatory (inhibitor) subunit 3G [Source:MGI Symbol	Acc:MGI:1923737]"
ENSMUSG00000021866,2.368536491,6.682628473,182.9871225,1.08E-41,9.34E-40,3116.666667,5222.333333,1011,Anxa11,annexin A11 [Source:MGI Symbol	Acc:MGI:108481]
ENSMUSG00000110701,2.368132205,-0.902063392,6.647901728,0.009927267,0.018412052,14.33333333,24,4.666666667,Gm6013,predicted gene 6013 [Source:MGI Symbol	Acc:MGI:3648988]
ENSMUSG00000026421,2.367624487,8.602419569,91.42057561,1.16E-21,2.16E-20,11443.66667,19252.66667,3634.666667,Csrp1,cysteine and glycine-rich protein 1 [Source:MGI Symbol	Acc:MGI:88549]
ENSMUSG00000029816,2.366861203,1.254836485,9.442443994,0.002120208,0.004504068,87.83333333,136,39.66666667,Gpnmb,glycoprotein (transmembrane) nmb [Source:MGI Symbol	Acc:MGI:1934765]
ENSMUSG00000020122,2.365656648,6.192491625,103.414311,2.72E-24,6.25E-23,2102.666667,3453.666667,751.6666667,Egfr,epidermal growth factor receptor [Source:MGI Symbol	Acc:MGI:95294]
ENSMUSG00000069227,2.365540713,0.724059003,18.19373397,2.00E-05,6.15E-05,47.5,78.66666667,16.33333333,Gprin1,G protein-regulated inducer of neurite outgrowth 1 [Source:MGI Symbol	Acc:MGI:1349455]
ENSMUSG00000042579,2.365139298,0.47438157,19.2358366,1.16E-05,3.72E-05,40.66666667,68,13.33333333,4632404H12Rik,RIKEN cDNA 4632404H12 gene [Source:MGI Symbol	Acc:MGI:1921284]
ENSMUSG00000032370,2.358979586,4.547100884,89.41231893,3.21E-21,5.65E-20,707.3333333,1184,230.6666667,Lactb,"lactamase, beta [Source:MGI Symbol	Acc:MGI:1933395]"
ENSMUSG00000020902,2.356663077,5.725238486,73.35749625,1.08E-17,1.45E-16,1534,2440,628,Ntn1,netrin 1 [Source:MGI Symbol	Acc:MGI:105088]
ENSMUSG00000025347,2.355128622,1.266038651,22.04494868,2.66E-06,9.49E-06,71,118.6666667,23.33333333,Mettl7b,methyltransferase like 7B [Source:MGI Symbol	Acc:MGI:1918914]
ENSMUSG00000037754,2.346356432,4.102050613,45.87014786,1.26E-11,9.17E-11,499.3333333,841.3333333,157.3333333,Ppp1r16b,"protein phosphatase 1, regulatory (inhibitor) subunit 16B [Source:MGI Symbol	Acc:MGI:2151841]"
ENSMUSG00000039860,2.344225397,-0.603475235,10.42966186,0.001240074,0.0027623,18,30,6,Srrm3,serine/arginine repetitive matrix 3 [Source:MGI Symbol	Acc:MGI:1920309]
ENSMUSG00000024603,2.343554216,6.98775619,139.2385239,3.91E-32,1.65E-30,3882.833333,6469.333333,1296.333333,Dctn4,dynactin 4 [Source:MGI Symbol	Acc:MGI:1914915]
ENSMUSG00000110148,2.343157982,1.502923025,29.82179922,4.74E-08,2.17E-07,84,140.6666667,27.33333333,5830408C22Rik,RIKEN cDNA 5830408C22 gene [Source:MGI Symbol	Acc:MGI:1921994]
ENSMUSG00000098112,2.341294073,3.535796271,33.59096484,6.80E-09,3.51E-08,388.1666667,661,115.3333333,Bin2,bridging integrator 2 [Source:MGI Symbol	Acc:MGI:3611448]
ENSMUSG00000015542,2.340502503,4.292683325,82.89153929,8.67E-20,1.37E-18,581.6666667,967.3333333,196,Nat9,"N-acetyltransferase 9 (GCN5-related, putative) [Source:MGI Symbol	Acc:MGI:1913426]"
ENSMUSG00000038508,2.339156538,2.245126574,36.07258574,1.90E-09,1.05E-08,142,237,47,Gdf15,growth differentiation factor 15 [Source:MGI Symbol	Acc:MGI:1346047]
ENSMUSG00000109459,2.338665383,-0.288324518,8.621881298,0.003321486,0.006790527,23,38.33333333,7.666666667,Gm44592,predicted gene 44592 [Source:MGI Symbol	Acc:MGI:5753168]
ENSMUSG00000047495,2.338025536,0.518788174,22.46541108,2.14E-06,7.74E-06,41.83333333,69.66666667,14,Dlgap2,"discs, large (Drosophila) homolog-associated protein 2 [Source:MGI Symbol	Acc:MGI:2443181]"
ENSMUSG00000023043,2.337610071,11.01143667,116.8446133,3.10E-27,9.11E-26,62655,104613.3333,20696.66667,Krt18,keratin 18 [Source:MGI Symbol	Acc:MGI:96692]
ENSMUSG00000050777,2.336839127,5.946662115,60.32826201,8.03E-15,8.09E-14,1742.833333,2842.333333,643.3333333,Tmem37,transmembrane protein 37 [Source:MGI Symbol	Acc:MGI:2157899]
ENSMUSG00000082088,2.33441308,0.103985001,12.63375194,0.000378844,0.000929085,30.66666667,51.33333333,10,Gm15753,predicted gene 15753 [Source:MGI Symbol	Acc:MGI:3783195]
ENSMUSG00000060969,2.331826144,4.844140697,40.06009987,2.46E-10,1.54E-09,805.1666667,1312,298.3333333,Irx1,Iroquois related homeobox 1 (Drosophila) [Source:MGI Symbol	Acc:MGI:1197515]
ENSMUSG00000055833,2.328814881,-0.415583449,12.06696305,0.000513232,0.001229903,20.83333333,34.66666667,7,1700034H15Rik,RIKEN cDNA 1700034H15 gene [Source:MGI Symbol	Acc:MGI:1921515]
ENSMUSG00000062421,2.326168714,6.657202345,151.6115422,7.70E-35,3.88E-33,3062.166667,5106.333333,1018,Arf2,ADP-ribosylation factor 2 [Source:MGI Symbol	Acc:MGI:99595]
ENSMUSG00000072875,2.32528223,1.934900738,25.41506719,4.62E-07,1.85E-06,110.8333333,186,35.66666667,Gpr27,G protein-coupled receptor 27 [Source:MGI Symbol	Acc:MGI:1202299]
ENSMUSG00000056043,2.321716914,0.333659416,19.21842439,1.17E-05,3.75E-05,36.5,60.66666667,12.33333333,Rgs9bp,regulator of G-protein signalling 9 binding protein [Source:MGI Symbol	Acc:MGI:2384418]
ENSMUSG00000036611,2.314291657,2.830079545,26.24047502,3.01E-07,1.24E-06,227.3333333,379,75.66666667,Eepd1,endonuclease/exonuclease/phosphatase family domain containing 1 [Source:MGI Symbol	Acc:MGI:1914734]
ENSMUSG00000037601,2.312586143,1.318807481,31.12648093,2.42E-08,1.15E-07,73.83333333,123,24.66666667,Nme1,NME/NM23 nucleoside diphosphate kinase 1 [Source:MGI Symbol	Acc:MGI:97355]
ENSMUSG00000025582,2.307619073,0.607683016,15.45349915,8.46E-05,0.000234255,43.5,69.33333333,17.66666667,Nptx1,neuronal pentraxin 1 [Source:MGI Symbol	Acc:MGI:107811]
ENSMUSG00000044626,2.307495868,5.041436756,60.593896,7.02E-15,7.12E-14,1033.5,1735.666667,331.3333333,Liph,"lipase, member H [Source:MGI Symbol	Acc:MGI:2388029]"
ENSMUSG00000047150,2.304346962,-0.206682328,12.99553617,0.000312234,0.000781308,24.5,40.66666667,8.333333333,1700001C19Rik,RIKEN cDNA 1700001C19 gene [Source:MGI Symbol	Acc:MGI:1922712]
ENSMUSG00000060924,2.30403797,-0.008077368,13.21515332,0.000277695,0.000700319,28.5,47.33333333,9.666666667,Csmd1,CUB and Sushi multiple domains 1 [Source:MGI Symbol	Acc:MGI:2137383]
ENSMUSG00000020715,2.302472632,6.906322268,113.3434883,1.81E-26,4.93E-25,3530.666667,5894.333333,1167,Ern1,endoplasmic reticulum (ER) to nucleus signalling 1 [Source:MGI Symbol	Acc:MGI:1930134]
ENSMUSG00000032826,2.299665449,4.380870594,52.34234886,4.66E-13,3.97E-12,625.3333333,1028.666667,222,Ank2,"ankyrin 2, brain [Source:MGI Symbol	Acc:MGI:88025]"
ENSMUSG00000074874,2.299525967,2.963828675,33.41002333,7.46E-09,3.82E-08,312.1666667,538,86.33333333,Ctla2b,cytotoxic T lymphocyte-associated protein 2 beta [Source:MGI Symbol	Acc:MGI:88555]
ENSMUSG00000041596,2.298990223,1.43217634,27.67636902,1.43E-07,6.16E-07,80,133.3333333,26.66666667,Nlrp5-ps,"NLR family, pyrin domain containing 5, pseudogene [Source:MGI Symbol	Acc:MGI:5010941]"
ENSMUSG00000086786,2.296137352,0.235199341,18.14834667,2.04E-05,6.29E-05,34,56.33333333,11.66666667,Gm15908,predicted gene 15908 [Source:MGI Symbol	Acc:MGI:3801931]
ENSMUSG00000030257,2.294731166,6.427699275,64.55723781,9.38E-16,1.05E-14,2547.666667,4098,997.3333333,Srgap3,SLIT-ROBO Rho GTPase activating protein 3 [Source:MGI Symbol	Acc:MGI:2152938]
ENSMUSG00000062931,2.294405467,0.054265184,11.90776722,0.000559004,0.001332274,29.16666667,47.66666667,10.66666667,Zfp938,zinc finger protein 938 [Source:MGI Symbol	Acc:MGI:3621440]
ENSMUSG00000033066,2.293861474,0.233417366,17.19164726,3.38E-05,9.98E-05,34,56.33333333,11.66666667,Gas7,growth arrest specific 7 [Source:MGI Symbol	Acc:MGI:1202388]
ENSMUSG00000021236,2.292464236,4.843974589,68.21935957,1.46E-16,1.76E-15,871,1442.333333,299.6666667,Entpd5,ectonucleoside triphosphate diphosphohydrolase 5 [Source:MGI Symbol	Acc:MGI:1321385]
ENSMUSG00000032265,2.292299912,1.687628726,30.02095462,4.27E-08,1.97E-07,96,159.3333333,32.66666667,Fam46a,"family with sequence similarity 46, member A [Source:MGI Symbol	Acc:MGI:2670964]"
ENSMUSG00000046157,2.291402459,3.71201372,52.2216996,4.96E-13,4.21E-12,411.3333333,685.6666667,137,Tmem229b,transmembrane protein 229B [Source:MGI Symbol	Acc:MGI:2444389]
ENSMUSG00000026979,2.291329746,5.779379642,98.46629914,3.31E-23,7.04E-22,1701.833333,2831.333333,572.3333333,Psd4,pleckstrin and Sec7 domain containing 4 [Source:MGI Symbol	Acc:MGI:2674093]
ENSMUSG00000036894,2.288617249,4.959445447,52.02746892,5.47E-13,4.62E-12,918.1666667,1497,339.3333333,Rap2b,"RAP2B, member of RAS oncogene family [Source:MGI Symbol	Acc:MGI:1921262]"
ENSMUSG00000020142,2.288210541,4.704197166,67.60559724,2.00E-16,2.37E-15,787.3333333,1306.666667,268,Slc1a4,"solute carrier family 1 (glutamate/neutral amino acid transporter), member 4 [Source:MGI Symbol	Acc:MGI:2135601]"
ENSMUSG00000061086,2.288086744,1.769279291,6.64058431,0.009968124,0.018470106,103.8333333,161.3333333,46.33333333,Myl4,"myosin, light polypeptide 4 [Source:MGI Symbol	Acc:MGI:97267]"
ENSMUSG00000098794,2.286030126,0.377140001,19.20973,1.17E-05,3.77E-05,37.5,62,13,Gm28038,"predicted gene, 28038 [Source:MGI Symbol	Acc:MGI:5547774]"
ENSMUSG00000097303,2.284757987,0.37616435,20.29125045,6.65E-06,2.23E-05,37.5,62,13,3110083C13Rik,RIKEN cDNA 3110083C13 gene [Source:MGI Symbol	Acc:MGI:1920458]
ENSMUSG00000028926,2.28463951,4.709212662,117.8696302,1.85E-27,5.53E-26,792.3333333,1315,269.6666667,Cdk14,cyclin-dependent kinase 14 [Source:MGI Symbol	Acc:MGI:894318]
ENSMUSG00000079418,2.282823665,3.162929315,54.32133731,1.70E-13,1.51E-12,270,448,92,Atg4a,"autophagy related 4A, cysteine peptidase [Source:MGI Symbol	Acc:MGI:2147903]"
ENSMUSG00000078496,2.282241876,1.137529383,10.96847234,0.000926751,0.002110578,70,97.33333333,42.66666667,Zfp982,zinc finger protein 982 [Source:MGI Symbol	Acc:MGI:3701121]
ENSMUSG00000022615,2.281765139,0.685051908,23.00243091,1.62E-06,5.95E-06,47.16666667,78,16.33333333,Tymp,thymidine phosphorylase [Source:MGI Symbol	Acc:MGI:1920212]
ENSMUSG00000028184,2.280336629,8.397134458,75.89167869,3.00E-18,4.21E-17,9602.833333,15952,3253.666667,Adgrl2,adhesion G protein-coupled receptor L2 [Source:MGI Symbol	Acc:MGI:2139714]
ENSMUSG00000109829,2.278718368,-0.870124936,4.767225185,0.029006541,0.048060066,19.5,33.66666667,5.333333333,Gm45605,predicted gene 45605 [Source:MGI Symbol	Acc:MGI:5791441]
ENSMUSG00000003161,2.278698633,6.889433711,158.9395815,1.93E-36,1.08E-34,3597.5,5965.666667,1229.333333,Sri,sorcin [Source:MGI Symbol	Acc:MGI:98419]
ENSMUSG00000010080,2.27812834,7.249674058,56.06714442,7.00E-14,6.48E-13,4372.333333,7331,1413.666667,Epn3,epsin 3 [Source:MGI Symbol	Acc:MGI:1919139]
ENSMUSG00000024501,2.277107555,0.667004047,19.69638622,9.08E-06,2.98E-05,46.33333333,77,15.66666667,Dpysl3,dihydropyrimidinase-like 3 [Source:MGI Symbol	Acc:MGI:1349762]
ENSMUSG00000050556,2.276406886,3.294551342,54.5771988,1.49E-13,1.34E-12,296.3333333,491.3333333,101.3333333,Kcnb1,"potassium voltage gated channel, Shab-related subfamily, member 1 [Source:MGI Symbol	Acc:MGI:96666]"
ENSMUSG00000031021,2.275827279,5.241210103,125.8206831,3.37E-29,1.15E-27,1146.666667,1901,392.3333333,Tmem9b,"TMEM9 domain family, member B [Source:MGI Symbol	Acc:MGI:1915254]"
ENSMUSG00000045094,2.275088468,2.428580215,36.7231478,1.36E-09,7.71E-09,161.6666667,268,55.33333333,Arhgef37,Rho guanine nucleotide exchange factor (GEF) 37 [Source:MGI Symbol	Acc:MGI:3045339]
ENSMUSG00000058248,2.274761613,-0.281474362,11.21009661,0.000813535,0.001876428,23.16666667,38.33333333,8,Kcnh1,"potassium voltage-gated channel, subfamily H (eag-related), member 1 [Source:MGI Symbol	Acc:MGI:1341721]"
ENSMUSG00000086480,2.274394598,1.288855399,21.98129841,2.75E-06,9.79E-06,72.5,120,25,Gm15287,predicted gene 15287 [Source:MGI Symbol	Acc:MGI:3705156]
ENSMUSG00000066687,2.273796701,0.485069728,11.84354685,0.000578615,0.001371765,40,65,15,Zbtb16,zinc finger and BTB domain containing 16 [Source:MGI Symbol	Acc:MGI:103222]
ENSMUSG00000056553,2.273626488,0.814789489,16.67776568,4.43E-05,0.000128229,51.66666667,85.66666667,17.66666667,Ptprn2,"protein tyrosine phosphatase, receptor type, N polypeptide 2 [Source:MGI Symbol	Acc:MGI:107418]"
ENSMUSG00000041889,2.266692794,2.42133903,38.02625442,6.98E-10,4.11E-09,160.8333333,266.3333333,55.33333333,Shisa4,shisa family member 4 [Source:MGI Symbol	Acc:MGI:1924802]
ENSMUSG00000032064,2.266680974,3.195022804,29.0125866,7.19E-08,3.21E-07,257.8333333,426.3333333,89.33333333,Dixdc1,DIX domain containing 1 [Source:MGI Symbol	Acc:MGI:2679721]
ENSMUSG00000097447,2.265788033,-1.066650343,6.191971831,0.012833112,0.023201127,12.66666667,21,4.333333333,Gm26630,"predicted gene, 26630 [Source:MGI Symbol	Acc:MGI:5477124]"
ENSMUSG00000050270,2.263602045,1.923706291,35.60403053,2.42E-09,1.32E-08,113.1666667,187.3333333,39,Tmem220,transmembrane protein 220 [Source:MGI Symbol	Acc:MGI:2443691]
ENSMUSG00000097736,2.263148461,-0.81098754,7.933482749,0.00485283,0.009616109,15.33333333,25.33333333,5.333333333,9530059O14Rik,RIKEN cDNA 9530059O14 gene [Source:MGI Symbol	Acc:MGI:2442421]
ENSMUSG00000028599,2.262951538,2.419467252,12.75967445,0.000354173,0.000874763,153.6666667,247.3333333,60,Tnfrsf1b,"tumor necrosis factor receptor superfamily, member 1b [Source:MGI Symbol	Acc:MGI:1314883]"
ENSMUSG00000027961,2.259084024,1.300810793,15.50565485,8.23E-05,0.0002283,71.66666667,116.6666667,26.66666667,Lrrc39,leucine rich repeat containing 39 [Source:MGI Symbol	Acc:MGI:1924557]
ENSMUSG00000027806,2.257883274,7.37730911,86.96882881,1.10E-20,1.87E-19,5038.666667,8245.333333,1832,Tsc22d2,"TSC22 domain family, member 2 [Source:MGI Symbol	Acc:MGI:1919283]"
ENSMUSG00000030302,2.255523023,1.417723135,25.06354829,5.55E-07,2.19E-06,80.83333333,134,27.66666667,Atp2b2,"ATPase, Ca++ transporting, plasma membrane 2 [Source:MGI Symbol	Acc:MGI:105368]"
ENSMUSG00000031831,2.25429469,3.447489163,44.52532101,2.51E-11,1.75E-10,329.5,545,114,Dnaaf1,"dynein, axonemal assembly factor 1 [Source:MGI Symbol	Acc:MGI:1915520]"
ENSMUSG00000092329,2.252687757,7.283556248,91.63218671,1.04E-21,1.96E-20,4561.166667,7470.666667,1651.666667,Gm20388,predicted gene 20388 [Source:MGI Symbol	Acc:MGI:5141853]
ENSMUSG00000038181,2.252033184,5.407648167,106.2686329,6.44E-25,1.54E-23,1287,2127.333333,446.6666667,Chpf2,chondroitin polymerizing factor 2 [Source:MGI Symbol	Acc:MGI:1917522]
ENSMUSG00000035576,2.251570503,-0.299145484,9.248132005,0.002357358,0.004963437,22.66666667,37.33333333,8,L3mbtl1,l(3)mbt-like (Drosophila) [Source:MGI Symbol	Acc:MGI:2676663]
ENSMUSG00000035164,2.249910118,3.459127708,37.38459374,9.70E-10,5.62E-09,376.8333333,632.6666667,121,Zc3h12c,zinc finger CCCH type containing 12C [Source:MGI Symbol	Acc:MGI:3026959]
ENSMUSG00000016481,2.249030132,6.56794599,142.812785,6.46E-33,2.87E-31,2878.666667,4756.666667,1000.666667,Cr1l,complement component (3b/4b) receptor 1-like [Source:MGI Symbol	Acc:MGI:88513]
ENSMUSG00000070056,2.248039754,4.203456781,78.86540763,6.65E-19,9.93E-18,553.5,913.3333333,193.6666667,Mfhas1,malignant fibrous histiocytoma amplified sequence 1 [Source:MGI Symbol	Acc:MGI:1098644]
ENSMUSG00000028088,2.24766692,-0.537125837,7.339608375,0.006745153,0.012941282,19,31.33333333,6.666666667,Fmo5,flavin containing monooxygenase 5 [Source:MGI Symbol	Acc:MGI:1310004]
ENSMUSG00000111269,2.247542498,-0.476349872,9.916592797,0.001637953,0.003562371,20,33,7,AC127302.1,
ENSMUSG00000050463,2.246449158,-0.828812138,7.127848383,0.007589575,0.014408159,15.16666667,25,5.333333333,Krt78,keratin 78 [Source:MGI Symbol	Acc:MGI:1917529]
ENSMUSG00000026103,2.246056996,7.196765281,104.8191375,1.34E-24,3.14E-23,4471.833333,7372.666667,1571,Gls,glutaminase [Source:MGI Symbol	Acc:MGI:95752]
ENSMUSG00000001166,2.244194399,1.260463392,16.29049579,5.43E-05,0.000155,69.33333333,110.3333333,28.33333333,Oas1c,2'-5' oligoadenylate synthetase 1C [Source:MGI Symbol	Acc:MGI:2149633]
ENSMUSG00000031789,2.243407302,-0.907783787,8.32811645,0.003903611,0.007880612,14.33333333,23.66666667,5,Cngb1,cyclic nucleotide gated channel beta 1 [Source:MGI Symbol	Acc:MGI:2664102]
ENSMUSG00000004951,2.242996804,8.691149711,133.8992254,5.75E-31,2.26E-29,12544.16667,20713,4375.333333,Hspb1,heat shock protein 1 [Source:MGI Symbol	Acc:MGI:96240]
ENSMUSG00000075225,2.239553155,3.058742034,45.22105588,1.76E-11,1.25E-10,250.1666667,412.6666667,87.66666667,Ccdc162,coiled-coil domain containing 162 [Source:MGI Symbol	Acc:MGI:1923223]
ENSMUSG00000029860,2.239255368,9.18194143,108.6264834,1.96E-25,4.91E-24,18165,30057,6273,Zyx,zyxin [Source:MGI Symbol	Acc:MGI:103072]
ENSMUSG00000039384,2.237010095,2.695007614,32.12253234,1.45E-08,7.12E-08,209.3333333,348.3333333,70.33333333,Dusp10,dual specificity phosphatase 10 [Source:MGI Symbol	Acc:MGI:1927070]
ENSMUSG00000004952,2.236617232,5.414891052,37.90803914,7.42E-10,4.36E-09,1247,2012.666667,481.3333333,Rasa4,RAS p21 protein activator 4 [Source:MGI Symbol	Acc:MGI:1858600]
ENSMUSG00000104784,2.235062729,-0.369546054,11.74125642,0.000611297,0.001443934,21.66666667,35.66666667,7.666666667,Gm42984,predicted gene 42984 [Source:MGI Symbol	Acc:MGI:5663121]
ENSMUSG00000048865,2.231504508,0.430470674,13.39923878,0.000251726,0.00064056,38,63,13,Arhgap30,Rho GTPase activating protein 30 [Source:MGI Symbol	Acc:MGI:2684948]
ENSMUSG00000074794,2.229613546,6.077307777,79.95287378,3.83E-19,5.82E-18,2024.333333,3285.333333,763.3333333,Arrdc3,arrestin domain containing 3 [Source:MGI Symbol	Acc:MGI:2145242]
ENSMUSG00000044860,2.228895447,-0.918708618,7.910061151,0.004916061,0.009730123,14,23,5,Gm1123,predicted gene 1123 [Source:MGI Symbol	Acc:MGI:2685969]
ENSMUSG00000049556,2.226253226,3.952517854,69.76158104,6.69E-17,8.27E-16,468.3333333,772,164.6666667,Lingo1,leucine rich repeat and Ig domain containing 1 [Source:MGI Symbol	Acc:MGI:1915522]
ENSMUSG00000096957,2.225950894,-0.55867127,6.646762352,0.009933617,0.01841878,18.66666667,30.66666667,6.666666667,E230013L22Rik,RIKEN cDNA E230013L22 gene [Source:MGI Symbol	Acc:MGI:2142601]
ENSMUSG00000030217,2.223983512,0.39707773,17.07136701,3.60E-05,0.000105775,38.16666667,62.66666667,13.66666667,Art4,ADP-ribosyltransferase 4 [Source:MGI Symbol	Acc:MGI:1202710]
ENSMUSG00000006724,2.22308301,0.666838882,13.39345099,0.000252504,0.000642188,45.33333333,72.33333333,18.33333333,Cyp27b1,"cytochrome P450, family 27, subfamily b, polypeptide 1 [Source:MGI Symbol	Acc:MGI:1098274]"
ENSMUSG00000068299,2.218979756,0.581005112,14.68699836,0.000126919,0.000340042,42.66666667,68,17.33333333,Nat8f4,N-acetyltransferase 8 (GCN5-related) family member 4 [Source:MGI Symbol	Acc:MGI:1922791]
ENSMUSG00000028445,2.215685963,4.362937602,59.15218756,1.46E-14,1.44E-13,624.5,1024.666667,224.3333333,Enho,energy homeostasis associated [Source:MGI Symbol	Acc:MGI:1916888]
ENSMUSG00000056069,2.215529995,-0.386759954,9.834154603,0.00171301,0.003708324,21.5,35.33333333,7.666666667,Fam105a,"family with sequence similarity 105, member A [Source:MGI Symbol	Acc:MGI:2687281]"
ENSMUSG00000024008,2.215223133,1.259897758,26.63927165,2.45E-07,1.02E-06,70.83333333,116.6666667,25,Cpne5,copine V [Source:MGI Symbol	Acc:MGI:2385908]
ENSMUSG00000011832,2.213095067,1.309634811,26.04090897,3.34E-07,1.36E-06,73.33333333,120.6666667,26,Evi5l,ecotropic viral integration site 5 like [Source:MGI Symbol	Acc:MGI:2442167]
ENSMUSG00000029095,2.212488558,1.382202148,21.88501981,2.89E-06,1.03E-05,77.16666667,127,27.33333333,Ablim2,actin-binding LIM protein 2 [Source:MGI Symbol	Acc:MGI:2385758]
ENSMUSG00000043432,2.209112661,1.154804507,19.71058459,9.01E-06,2.96E-05,64.66666667,104.6666667,24.66666667,Leng9,leukocyte receptor cluster (LRC) member 9 [Source:MGI Symbol	Acc:MGI:2444509]
ENSMUSG00000025498,2.207071637,0.900952725,15.83523439,6.91E-05,0.000193817,56.16666667,92.66666667,19.66666667,Irf7,interferon regulatory factor 7 [Source:MGI Symbol	Acc:MGI:1859212]
ENSMUSG00000020788,2.206802354,3.103177706,8.796329438,0.003018372,0.006214971,403.3333333,626,180.6666667,Atp2a3,"ATPase, Ca++ transporting, ubiquitous [Source:MGI Symbol	Acc:MGI:1194503]"
ENSMUSG00000027333,2.205236492,5.461187017,121.3434138,3.21E-28,1.02E-26,1335.833333,2195.666667,476,Smox,spermine oxidase [Source:MGI Symbol	Acc:MGI:2445356]
ENSMUSG00000037627,2.20509079,-0.04224849,7.995163952,0.004690245,0.009321243,27.66666667,45.33333333,10,Rgs22,regulator of G-protein signalling 22 [Source:MGI Symbol	Acc:MGI:3613651]
ENSMUSG00000030474,2.203796449,-0.489804808,6.832263159,0.008952576,0.016758212,19.66666667,31,8.333333333,Siglece,sialic acid binding Ig-like lectin E [Source:MGI Symbol	Acc:MGI:1932475]
ENSMUSG00000043635,2.203770269,0.099089652,8.903640478,0.002846027,0.005891485,30.16666667,49.66666667,10.66666667,Adamts3,"a disintegrin-like and metallopeptidase (reprolysin type) with thrombospondin type 1 motif, 3 [Source:MGI Symbol	Acc:MGI:3045353]"
ENSMUSG00000097000,2.202874101,-0.316672384,6.609135354,0.010145691,0.01876828,22.33333333,35.66666667,9,Gm17435,"predicted gene, 17435 [Source:MGI Symbol	Acc:MGI:4937069]"
ENSMUSG00000069920,2.201855264,-0.134548108,12.37870089,0.000434259,0.001054095,25.83333333,42.33333333,9.333333333,B3gnt9,"UDP-GlcNAc:betaGal beta-1,3-N-acetylglucosaminyltransferase 9 [Source:MGI Symbol	Acc:MGI:2142841]"
ENSMUSG00000108803,2.200761816,0.56285759,16.73865291,4.29E-05,0.000124685,43,70.66666667,15.33333333,Gm44904,predicted gene 44904 [Source:MGI Symbol	Acc:MGI:5753480]
ENSMUSG00000018217,2.198526044,0.158680251,5.057289576,0.024522561,0.041468598,33.83333333,48.66666667,19,Pmp22,peripheral myelin protein 22 [Source:MGI Symbol	Acc:MGI:97631]
ENSMUSG00000060985,2.198061866,0.927354042,13.39192474,0.00025271,0.000642579,63.66666667,106.6666667,20.66666667,Tdrd5,tudor domain containing 5 [Source:MGI Symbol	Acc:MGI:2684949]
ENSMUSG00000013483,2.195086012,1.007543999,15.27951868,9.27E-05,0.000255022,61.83333333,102.3333333,21.33333333,Card14,"caspase recruitment domain family, member 14 [Source:MGI Symbol	Acc:MGI:2386258]"
ENSMUSG00000062232,2.193649575,7.305188591,127.059751,1.80E-29,6.35E-28,4680.5,7706,1655,Rapgef2,Rap guanine nucleotide exchange factor (GEF) 2 [Source:MGI Symbol	Acc:MGI:2659071]
ENSMUSG00000032038,2.193397235,5.770105274,71.32107122,3.04E-17,3.85E-16,1560.833333,2527.666667,594,St3gal4,"ST3 beta-galactoside alpha-2,3-sialyltransferase 4 [Source:MGI Symbol	Acc:MGI:1316743]"
ENSMUSG00000021708,2.192762948,0.035113532,15.2152678,9.59E-05,0.000263258,29.33333333,48,10.66666667,Rasgrf2,RAS protein-specific guanine nucleotide-releasing factor 2 [Source:MGI Symbol	Acc:MGI:109137]
ENSMUSG00000045382,2.192270787,0.549862673,8.327276826,0.003905416,0.007883079,60.83333333,103.6666667,18,Cxcr4,chemokine (C-X-C motif) receptor 4 [Source:MGI Symbol	Acc:MGI:109563]
ENSMUSG00000031732,2.191890194,6.243646206,78.00253161,1.03E-18,1.51E-17,2175.833333,3565.333333,786.3333333,Phlpp2,PH domain and leucine rich repeat protein phosphatase 2 [Source:MGI Symbol	Acc:MGI:2444928]
ENSMUSG00000042672,2.18791862,-0.052447018,13.10610114,0.000294336,0.000738568,27.33333333,44.66666667,10,Dcst1,DC-STAMP domain containing 1 [Source:MGI Symbol	Acc:MGI:1925022]
ENSMUSG00000056222,2.187830947,0.190087255,17.6473713,2.66E-05,8.02E-05,32.83333333,53.66666667,12,Spock1,"sparc/osteonectin, cwcv and kazal-like domains proteoglycan 1 [Source:MGI Symbol	Acc:MGI:105371]"
ENSMUSG00000097715,2.187830741,2.775378794,46.57320907,8.83E-12,6.52E-11,205.8333333,337.6666667,74,Gpr137b-ps,"G protein-coupled receptor 137B, pseudogene [Source:MGI Symbol	Acc:MGI:3710533]"
ENSMUSG00000030313,2.186953694,2.064478841,14.11505556,0.000171962,0.000450987,122.5,188,57,Dennd5b,DENN/MADD domain containing 5B [Source:MGI Symbol	Acc:MGI:2444273]
ENSMUSG00000045980,2.186536262,6.090401934,94.09980186,3.00E-22,5.86E-21,2176.166667,3586,766.3333333,Tmem104,transmembrane protein 104 [Source:MGI Symbol	Acc:MGI:2444222]
ENSMUSG00000034574,2.185812261,7.379049472,116.5984887,3.51E-27,1.02E-25,5105.666667,8352.333333,1859,Daam1,dishevelled associated activator of morphogenesis 1 [Source:MGI Symbol	Acc:MGI:1914596]
ENSMUSG00000030681,2.185213689,7.617333893,90.82336867,1.57E-21,2.86E-20,5657.166667,9359.333333,1955,Mvp,major vault protein [Source:MGI Symbol	Acc:MGI:1925638]
ENSMUSG00000030757,2.184379992,-0.524491061,6.578612312,0.010321133,0.019051149,19.16666667,31.33333333,7,Zkscan2,zinc finger with KRAB and SCAN domains 2 [Source:MGI Symbol	Acc:MGI:2444060]
ENSMUSG00000004540,2.184328272,-0.240359586,7.282156807,0.006964287,0.013331466,32.66666667,56,9.333333333,Psg17,pregnancy specific glycoprotein 17 [Source:MGI Symbol	Acc:MGI:1347250]
ENSMUSG00000013584,2.183512979,-0.349913242,6.690320734,0.009693776,0.018020994,21.83333333,35.33333333,8.333333333,Aldh1a2,"aldehyde dehydrogenase family 1, subfamily A2 [Source:MGI Symbol	Acc:MGI:107928]"
ENSMUSG00000021509,2.182251522,1.50558436,20.30316695,6.61E-06,2.21E-05,100.8333333,169.6666667,32,Slc25a48,"solute carrier family 25, member 48 [Source:MGI Symbol	Acc:MGI:2145373]"
ENSMUSG00000032238,2.180449522,2.538091547,42.56578123,6.83E-11,4.56E-10,174.6666667,286.3333333,63,Rora,RAR-related orphan receptor alpha [Source:MGI Symbol	Acc:MGI:104661]
ENSMUSG00000017774,2.178998577,9.407637777,81.49121966,1.76E-19,2.74E-18,20036.33333,32583.66667,7489,Myo1c,myosin IC [Source:MGI Symbol	Acc:MGI:106612]
ENSMUSG00000021785,2.1760223,3.818355119,77.30692422,1.46E-18,2.12E-17,426.6666667,698.6666667,154.6666667,Ngly1,N-glycanase 1 [Source:MGI Symbol	Acc:MGI:1913276]
ENSMUSG00000045975,2.175515765,3.891229631,38.85798365,4.56E-10,2.75E-09,542.8333333,911.6666667,174,C2cd2,C2 calcium-dependent domain containing 2 [Source:MGI Symbol	Acc:MGI:1891883]
ENSMUSG00000050737,2.173129492,0.988233878,22.02668639,2.69E-06,9.57E-06,58.5,96,21,Ptges,prostaglandin E synthase [Source:MGI Symbol	Acc:MGI:1927593]
ENSMUSG00000037982,2.172857765,-0.475859479,8.329014065,0.003901683,0.007877894,19.83333333,32.33333333,7.333333333,Gm9725,predicted gene 9725 [Source:MGI Symbol	Acc:MGI:3646552]
ENSMUSG00000110830,2.172644627,-0.102883898,9.183747841,0.002441735,0.005123554,26.16666667,41.66666667,10.66666667,AC153912.2,
ENSMUSG00000082791,2.172128972,4.859253146,76.29500619,2.44E-18,3.45E-17,876.6666667,1434,319.3333333,Gm4875,predicted gene 4875 [Source:MGI Symbol	Acc:MGI:3648108]
ENSMUSG00000059430,2.171225734,-1.019041247,5.082055307,0.024174697,0.040931503,13,21,5,Actg2,"actin, gamma 2, smooth muscle, enteric [Source:MGI Symbol	Acc:MGI:104589]"
ENSMUSG00000097974,2.170488551,-0.534593962,8.445805653,0.003658863,0.007421952,19.16666667,31.33333333,7,Gm10605,predicted gene 10605 [Source:MGI Symbol	Acc:MGI:3642596]
ENSMUSG00000054871,2.169268024,3.713858123,43.04350923,5.35E-11,3.61E-10,396.6666667,647,146.3333333,Tmem158,transmembrane protein 158 [Source:MGI Symbol	Acc:MGI:1919559]
ENSMUSG00000102545,2.167430115,-0.114724841,13.65954595,0.000219124,0.00056332,26.33333333,43,9.666666667,6430573P05Rik,RIKEN cDNA 6430573P05 gene [Source:MGI Symbol	Acc:MGI:2686494]
ENSMUSG00000028680,2.166164372,7.441609283,130.9615215,2.52E-30,9.51E-29,5275.166667,8627.666667,1922.666667,Plk3,polo-like kinase 3 [Source:MGI Symbol	Acc:MGI:109604]
ENSMUSG00000037419,2.165721929,5.60388455,81.80009366,1.51E-19,2.36E-18,1444.5,2351,538,Endod1,endonuclease domain containing 1 [Source:MGI Symbol	Acc:MGI:1919196]
ENSMUSG00000030134,2.163860446,0.134793333,12.55869814,0.000394366,0.000963485,31.5,51.33333333,11.66666667,Rasgef1a,"RasGEF domain family, member 1A [Source:MGI Symbol	Acc:MGI:1917977]"
ENSMUSG00000029163,2.16028249,4.479022585,23.31407599,1.38E-06,5.11E-06,668,1005.666667,330.3333333,Emilin1,elastin microfibril interfacer 1 [Source:MGI Symbol	Acc:MGI:1926189]
ENSMUSG00000030465,2.158590976,0.642682135,18.67787844,1.55E-05,4.86E-05,45.5,74.33333333,16.66666667,Psd3,pleckstrin and Sec7 domain containing 3 [Source:MGI Symbol	Acc:MGI:1918215]
ENSMUSG00000087433,2.158113455,-0.316366501,7.847708371,0.005088517,0.010047816,22.5,36.66666667,8.333333333,Gm14167,predicted gene 14167 [Source:MGI Symbol	Acc:MGI:3651481]
ENSMUSG00000039903,2.157357463,-1.145058975,5.502830244,0.018985721,0.032966736,11.83333333,19.33333333,4.333333333,Eva1c,eva-1 homolog C (C. elegans) [Source:MGI Symbol	Acc:MGI:1918217]
ENSMUSG00000009378,2.156893165,-1.060269748,4.990929858,0.025480513,0.042900864,12.66666667,20.66666667,4.666666667,Slc16a12,"solute carrier family 16 (monocarboxylic acid transporters), member 12 [Source:MGI Symbol	Acc:MGI:2147716]"
ENSMUSG00000031532,2.156521131,7.288879904,134.6946461,3.85E-31,1.54E-29,4745.333333,7752,1738.666667,Saraf,store-operated calcium entry-associated regulatory factor [Source:MGI Symbol	Acc:MGI:1915137]
ENSMUSG00000026094,2.15593785,5.411833566,115.1662977,7.24E-27,2.05E-25,1290.666667,2108.333333,473,Stk17b,serine/threonine kinase 17b (apoptosis-inducing) [Source:MGI Symbol	Acc:MGI:2138162]
ENSMUSG00000015134,2.154074956,1.158671507,12.22136572,0.000472453,0.001138837,65.66666667,107.3333333,24,Aldh1a3,"aldehyde dehydrogenase family 1, subfamily A3 [Source:MGI Symbol	Acc:MGI:1861722]"
ENSMUSG00000061353,2.153313807,-0.818439338,5.670262381,0.017254875,0.030295673,15.33333333,25,5.666666667,Cxcl12,chemokine (C-X-C motif) ligand 12 [Source:MGI Symbol	Acc:MGI:103556]
ENSMUSG00000036882,2.150070638,3.697320973,49.68608559,1.80E-12,1.44E-11,400.5,655,146,Arhgap33,Rho GTPase activating protein 33 [Source:MGI Symbol	Acc:MGI:2673998]
ENSMUSG00000043153,2.149462333,2.658990786,39.72202759,2.93E-10,1.81E-09,189.8333333,310,69.66666667,Ispd,isoprenoid synthase domain containing [Source:MGI Symbol	Acc:MGI:1923097]
ENSMUSG00000069833,2.148352674,10.46024105,53.33567691,2.81E-13,2.43E-12,41085,65463,16707,Ahnak,AHNAK nucleoprotein (desmoyokin) [Source:MGI Symbol	Acc:MGI:1316648]
ENSMUSG00000006403,2.147131236,3.446106215,28.52454303,9.25E-08,4.08E-07,315.8333333,500,131.6666667,Adamts4,"a disintegrin-like and metallopeptidase (reprolysin type) with thrombospondin type 1 motif, 4 [Source:MGI Symbol	Acc:MGI:1339949]"
ENSMUSG00000047238,2.146666631,3.324318586,43.12534555,5.13E-11,3.48E-10,348.8333333,579.6666667,118,Mageh1,"melanoma antigen, family H, 1 [Source:MGI Symbol	Acc:MGI:1922875]"
ENSMUSG00000039316,2.146547587,2.047161804,23.4487365,1.28E-06,4.79E-06,121.5,196.3333333,46.66666667,Rftn1,raftlin lipid raft linker 1 [Source:MGI Symbol	Acc:MGI:1923688]
ENSMUSG00000037933,2.144756316,6.433961566,102.1295791,5.20E-24,1.16E-22,2520,4062.333333,977.6666667,Bicd2,bicaudal D homolog 2 (Drosophila) [Source:MGI Symbol	Acc:MGI:1924145]
ENSMUSG00000026987,2.144612092,3.556575508,44.81112525,2.17E-11,1.53E-10,343,546.6666667,139.3333333,Baz2b,"bromodomain adjacent to zinc finger domain, 2B [Source:MGI Symbol	Acc:MGI:2442782]"
ENSMUSG00000040759,2.142751424,4.179757499,28.69173103,8.49E-08,3.76E-07,600,978,222,Cmtm5,CKLF-like MARVEL transmembrane domain containing 5 [Source:MGI Symbol	Acc:MGI:2447164]
ENSMUSG00000046709,2.142273921,-0.685139058,7.5866502,0.005880211,0.011442436,17,27.66666667,6.333333333,Mapk10,mitogen-activated protein kinase 10 [Source:MGI Symbol	Acc:MGI:1346863]
ENSMUSG00000091387,2.140687649,2.469005658,13.3597795,0.000257079,0.000652829,166.6666667,249.6666667,83.66666667,Gcnt4,"glucosaminyl (N-acetyl) transferase 4, core 2 (beta-1,6-N-acetylglucosaminyltransferase) [Source:MGI Symbol	Acc:MGI:2684919]"
ENSMUSG00000052949,2.140582005,4.575275793,36.28872499,1.70E-09,9.47E-09,779.1666667,1278.666667,279.6666667,Rnf157,ring finger protein 157 [Source:MGI Symbol	Acc:MGI:2442484]
ENSMUSG00000020300,2.140351382,6.916811702,160.8913018,7.23E-37,4.23E-35,3666,5976.333333,1355.666667,Cpeb4,cytoplasmic polyadenylation element binding protein 4 [Source:MGI Symbol	Acc:MGI:1914829]
ENSMUSG00000073027,2.139530742,2.410175733,11.97124474,0.000540278,0.001290146,153.1666667,253,53.33333333,Dmrtc1b,DMRT-like family C1b [Source:MGI Symbol	Acc:MGI:3639121]
ENSMUSG00000027636,2.138222814,-0.090614837,10.61123519,0.001124026,0.002524161,26.5,43,10,Sla2,Src-like-adaptor 2 [Source:MGI Symbol	Acc:MGI:1925049]
ENSMUSG00000050538,2.136475401,-0.444794128,9.274570937,0.002323571,0.004902981,20.33333333,33,7.666666667,B230217C12Rik,RIKEN cDNA B230217C12 gene [Source:MGI Symbol	Acc:MGI:1915377]
ENSMUSG00000009654,2.134892288,-1.163683273,4.906628698,0.02675381,0.044777221,11.5,18.66666667,4.333333333,Oit3,oncoprotein induced transcript 3 [Source:MGI Symbol	Acc:MGI:1201782]
ENSMUSG00000038195,2.134343893,0.800245159,22.12009302,2.56E-06,9.16E-06,50.83333333,83,18.66666667,Rilp,Rab interacting lysosomal protein [Source:MGI Symbol	Acc:MGI:2144271]
ENSMUSG00000101462,2.133629687,0.070121573,14.14117976,0.00016959,0.000445298,30.16666667,49,11.33333333,Gm3052,predicted gene 3052 [Source:MGI Symbol	Acc:MGI:3781230]
ENSMUSG00000041957,2.132298459,7.466868426,133.604801,6.67E-31,2.61E-29,5325.666667,8663,1988.333333,Pkp2,plakophilin 2 [Source:MGI Symbol	Acc:MGI:1914701]
ENSMUSG00000042744,2.13177061,6.787124938,142.0693815,9.39E-33,4.13E-31,3351,5457,1245,Gm15800,predicted gene 15800 [Source:MGI Symbol	Acc:MGI:3647820]
ENSMUSG00000000538,2.128964567,5.236309299,91.49451314,1.12E-21,2.09E-20,1142.666667,1860.333333,425,Tom1l2,target of myb1-like 2 (chicken) [Source:MGI Symbol	Acc:MGI:2443306]
ENSMUSG00000018986,2.126810977,1.44717137,14.77119414,0.000121376,0.000326483,81.66666667,121.3333333,42,Slfn3,schlafen 3 [Source:MGI Symbol	Acc:MGI:1329005]
ENSMUSG00000048078,2.125683325,0.419539015,11.17332824,0.000829816,0.001908126,38.16666667,60.33333333,16,Tenm4,teneurin transmembrane protein 4 [Source:MGI Symbol	Acc:MGI:2447063]
ENSMUSG00000104667,2.124994826,1.748038094,12.350477,0.000440874,0.001068617,104,164.3333333,43.66666667,Gm4961,predicted pseudogene 4961 [Source:MGI Symbol	Acc:MGI:3645260]
ENSMUSG00000040855,2.124100654,1.294136862,13.9541028,0.000187328,0.000488259,95.5,162.3333333,28.66666667,Reps2,RALBP1 associated Eps domain containing protein 2 [Source:MGI Symbol	Acc:MGI:2663511]
ENSMUSG00000022479,2.123679703,4.70118186,44.4071981,2.67E-11,1.86E-10,767.6666667,1244,291.3333333,Vdr,vitamin D receptor [Source:MGI Symbol	Acc:MGI:103076]
ENSMUSG00000018861,2.12335881,6.635424446,139.2203348,3.94E-32,1.66E-30,3016.166667,4906.333333,1126,Fdxr,ferredoxin reductase [Source:MGI Symbol	Acc:MGI:104724]
ENSMUSG00000058806,2.121784856,-0.504952889,6.390682139,0.011472093,0.02096966,19.5,31.66666667,7.333333333,Col13a1,"collagen, type XIII, alpha 1 [Source:MGI Symbol	Acc:MGI:1277201]"
ENSMUSG00000059248,2.120466465,9.463816832,67.46338432,2.15E-16,2.55E-15,20825.5,33560.66667,8090.333333,9-Sep,septin 9 [Source:MGI Symbol	Acc:MGI:1858222]
ENSMUSG00000090996,2.113899012,0.171641715,11.89465149,0.000562954,0.0013398,32.5,52.66666667,12.33333333,Gm20458,predicted gene 20458 [Source:MGI Symbol	Acc:MGI:5141923]
ENSMUSG00000029209,2.113832726,0.52292627,10.39313301,0.001264848,0.002811467,42,63.33333333,20.66666667,Gnpda2,glucosamine-6-phosphate deaminase 2 [Source:MGI Symbol	Acc:MGI:1915230]
ENSMUSG00000024440,2.113239052,4.477385162,22.95479211,1.66E-06,6.09E-06,822.3333333,1389.666667,255,Pcdh12,protocadherin 12 [Source:MGI Symbol	Acc:MGI:1855700]
ENSMUSG00000039741,2.11082801,3.021912622,40.13772917,2.37E-10,1.48E-09,244.6666667,397.3333333,92,Bahcc1,BAH domain and coiled-coil containing 1 [Source:MGI Symbol	Acc:MGI:2679272]
ENSMUSG00000055485,2.109894981,7.384144584,80.67712962,2.66E-19,4.09E-18,4763.833333,7834,1693.666667,Soga1,"suppressor of glucose, autophagy associated 1 [Source:MGI Symbol	Acc:MGI:2444575]"
ENSMUSG00000031737,2.106722656,1.785537006,20.77609272,5.16E-06,1.76E-05,101.1666667,162.3333333,40,Irx5,Iroquois related homeobox 5 (Drosophila) [Source:MGI Symbol	Acc:MGI:1859086]
ENSMUSG00000038366,2.106373001,11.05093368,97.90286727,4.39E-23,9.24E-22,64393.83333,104516,24271.66667,Lasp1,LIM and SH3 protein 1 [Source:MGI Symbol	Acc:MGI:109656]
ENSMUSG00000041313,2.105210831,6.736549652,87.39732856,8.88E-21,1.52E-19,3088,5031.666667,1144.333333,Slc7a1,"solute carrier family 7 (cationic amino acid transporter, y+ system), member 1 [Source:MGI Symbol	Acc:MGI:88117]"
ENSMUSG00000020072,2.103989743,-0.526944627,7.502617403,0.006160939,0.011925251,19.33333333,31.33333333,7.333333333,Pbld2,phenazine biosynthesis-like protein domain containing 2 [Source:MGI Symbol	Acc:MGI:1914557]
ENSMUSG00000019302,2.10130223,8.366622536,73.79192718,8.68E-18,1.17E-16,10185,16457.66667,3912.333333,Atp6v0a1,"ATPase, H+ transporting, lysosomal V0 subunit A1 [Source:MGI Symbol	Acc:MGI:103286]"
ENSMUSG00000016128,2.099949591,4.478810714,64.94238665,7.71E-16,8.70E-15,675.8333333,1095.666667,256,Stard13,StAR-related lipid transfer (START) domain containing 13 [Source:MGI Symbol	Acc:MGI:2385331]
ENSMUSG00000032548,2.099774299,7.745499837,129.2118863,6.10E-30,2.23E-28,6512,10560.33333,2463.666667,Slco2a1,"solute carrier organic anion transporter family, member 2a1 [Source:MGI Symbol	Acc:MGI:1346021]"
ENSMUSG00000034063,2.09691322,1.109932262,24.03082472,9.48E-07,3.61E-06,63.66666667,103.3333333,24,4930590J08Rik,RIKEN cDNA 4930590J08 gene [Source:MGI Symbol	Acc:MGI:2685917]
ENSMUSG00000020484,2.09612927,7.212639745,95.30344849,1.63E-22,3.25E-21,4412.5,7172.333333,1652.666667,Xbp1,X-box binding protein 1 [Source:MGI Symbol	Acc:MGI:98970]
ENSMUSG00000007888,2.094331546,4.913896959,61.43356638,4.58E-15,4.78E-14,906.5,1450,363,Crlf1,cytokine receptor-like factor 1 [Source:MGI Symbol	Acc:MGI:1340030]
ENSMUSG00000034947,2.094171894,5.365741279,70.23283855,5.27E-17,6.57E-16,1207,1968.333333,445.6666667,Tmem106a,transmembrane protein 106A [Source:MGI Symbol	Acc:MGI:1922056]
ENSMUSG00000021281,2.093179534,5.987249669,73.54479109,9.84E-18,1.32E-16,1842.833333,2916.333333,769.3333333,Tnfaip2,"tumor necrosis factor, alpha-induced protein 2 [Source:MGI Symbol	Acc:MGI:104960]"
ENSMUSG00000086657,2.092295249,-0.679823025,5.212944039,0.022419341,0.038290038,18.33333333,30,6.666666667,Stamos,"signal transducing adaptor molecule (SH3 domain and ITAM motif) 1, opposite strand [Source:MGI Symbol	Acc:MGI:1918207]"
ENSMUSG00000025911,2.089947116,0.153076603,12.08641964,0.000507904,0.001217782,31.83333333,51.33333333,12.33333333,Adhfe1,"alcohol dehydrogenase, iron containing, 1 [Source:MGI Symbol	Acc:MGI:1923437]"
ENSMUSG00000043421,2.088885395,5.028006026,41.37214151,1.26E-10,8.12E-10,988.6666667,1577.666667,399.6666667,Hilpda,hypoxia inducible lipid droplet associated [Source:MGI Symbol	Acc:MGI:1916823]
ENSMUSG00000085596,2.087836399,3.117345058,30.6350895,3.11E-08,1.46E-07,254.3333333,401,107.6666667,Gm11476,predicted gene 11476 [Source:MGI Symbol	Acc:MGI:3705135]
ENSMUSG00000063765,2.087533631,0.915367295,14.04625149,0.000178369,0.000466525,58.83333333,96.33333333,21.33333333,Chadl,chondroadherin-like [Source:MGI Symbol	Acc:MGI:3036284]
ENSMUSG00000079479,2.087067352,0.633722392,8.002859486,0.004670354,0.009287167,55,86.66666667,23.33333333,Gm9112,predicted gene 9112 [Source:MGI Symbol	Acc:MGI:3645559]
ENSMUSG00000047632,2.086954101,2.01188984,22.35855249,2.26E-06,8.15E-06,120.3333333,194,46.66666667,Fgfbp3,fibroblast growth factor binding protein 3 [Source:MGI Symbol	Acc:MGI:1919764]
ENSMUSG00000031511,2.085236457,9.198510069,65.23069863,6.66E-16,7.56E-15,17556.66667,28302.33333,6811,Arhgef7,Rho guanine nucleotide exchange factor (GEF7) [Source:MGI Symbol	Acc:MGI:1860493]
ENSMUSG00000034382,2.083523023,8.332808781,100.6653065,1.09E-23,2.39E-22,9785.333333,15834.66667,3736,AI661453,expressed sequence AI661453 [Source:MGI Symbol	Acc:MGI:2146908]
ENSMUSG00000074579,2.08234035,0.219219629,14.29915727,0.000155935,0.000411748,33.5,54,13,Lekr1,"leucine, glutamate and lysine rich 1 [Source:MGI Symbol	Acc:MGI:3645902]"
ENSMUSG00000039496,2.082064811,0.500789899,19.05144613,1.27E-05,4.06E-05,41.16666667,66.33333333,16,Cdnf,cerebral dopamine neurotrophic factor [Source:MGI Symbol	Acc:MGI:3606576]
ENSMUSG00000023039,2.077549488,8.468003143,61.37418517,4.72E-15,4.92E-14,10341.66667,16846.33333,3837,Krt7,keratin 7 [Source:MGI Symbol	Acc:MGI:96704]
ENSMUSG00000040274,2.076877008,2.400278383,17.75900873,2.51E-05,7.61E-05,158.1666667,255.6666667,60.66666667,Cdk6,cyclin-dependent kinase 6 [Source:MGI Symbol	Acc:MGI:1277162]
ENSMUSG00000051359,2.073844578,-0.800835811,6.798984435,0.009120974,0.017049845,15.5,25,6,Ncald,neurocalcin delta [Source:MGI Symbol	Acc:MGI:1196326]
ENSMUSG00000060681,2.070522462,6.193924559,91.75058327,9.83E-22,1.85E-20,2120.666667,3453.666667,787.6666667,Slc9a6,"solute carrier family 9 (sodium/hydrogen exchanger), member 6 [Source:MGI Symbol	Acc:MGI:2443511]"
ENSMUSG00000003847,2.068321831,8.346230399,114.5193694,1.00E-26,2.79E-25,9876.5,15950,3803,Nfat5,nuclear factor of activated T cells 5 [Source:MGI Symbol	Acc:MGI:1859333]
ENSMUSG00000046761,2.066473848,7.47197433,137.2033744,1.09E-31,4.42E-30,5387.666667,8698.666667,2076.666667,Fam83h,"family with sequence similarity 83, member H [Source:MGI Symbol	Acc:MGI:2145900]"
ENSMUSG00000042997,2.064287473,5.53449491,102.255153,4.88E-24,1.10E-22,1405.333333,2268.333333,542.3333333,Nhlrc3,NHL repeat containing 3 [Source:MGI Symbol	Acc:MGI:2444520]
ENSMUSG00000027457,2.061612369,0.368272491,12.92798528,0.000323706,0.000807623,37.33333333,60,14.66666667,Snph,syntaphilin [Source:MGI Symbol	Acc:MGI:2139270]
ENSMUSG00000045838,2.057808252,1.080254096,17.06139899,3.62E-05,0.000106309,62.5,100.6666667,24.33333333,A430105I19Rik,RIKEN cDNA A430105I19 gene [Source:MGI Symbol	Acc:MGI:2685199]
ENSMUSG00000028475,2.057141671,1.146462772,13.94210097,0.000188528,0.000491197,66.33333333,107.3333333,25.33333333,5430416O09Rik,RIKEN cDNA 5430416O09 gene [Source:MGI Symbol	Acc:MGI:1918656]
ENSMUSG00000062944,2.056846671,1.098725627,22.39716159,2.22E-06,8.01E-06,63,102,24,9130023H24Rik,RIKEN cDNA 9130023H24 gene [Source:MGI Symbol	Acc:MGI:2442738]
ENSMUSG00000044982,2.056046636,2.694000073,41.97088192,9.26E-11,6.08E-10,194.5,313.6666667,75.33333333,Sft2d3,SFT2 domain containing 3 [Source:MGI Symbol	Acc:MGI:1914408]
ENSMUSG00000029370,2.053664405,3.256748444,24.25947072,8.42E-07,3.24E-06,526.3333333,928,124.6666667,Rassf6,Ras association (RalGDS/AF-6) domain family member 6 [Source:MGI Symbol	Acc:MGI:1920496]
ENSMUSG00000031134,2.049180976,4.612131977,88.35031004,5.48E-21,9.54E-20,740.5,1193,288,Rbmx,"RNA binding motif protein, X chromosome [Source:MGI Symbol	Acc:MGI:1343044]"
ENSMUSG00000040659,2.047734043,8.832266779,63.2608576,1.81E-15,1.97E-14,13465.5,21791.33333,5139.666667,Efhd2,EF hand domain containing 2 [Source:MGI Symbol	Acc:MGI:106504]
ENSMUSG00000073418,2.047472939,-0.623765149,8.154887005,0.004294528,0.008592866,18,29,7,C4b,complement component 4B (Chido blood group) [Source:MGI Symbol	Acc:MGI:88228]
ENSMUSG00000031666,2.046577864,1.894572881,32.51817531,1.18E-08,5.87E-08,111.1666667,179,43.33333333,Rbl2,RB transcriptional corepressor like 2 [Source:MGI Symbol	Acc:MGI:105085]
ENSMUSG00000028393,2.04608795,6.501666079,60.98184756,5.76E-15,5.92E-14,2640.833333,4131.666667,1150,Alad,"aminolevulinate, delta-, dehydratase [Source:MGI Symbol	Acc:MGI:96853]"
ENSMUSG00000020189,2.045540203,6.79004375,130.7797981,2.77E-30,1.04E-28,3349.5,5390.666667,1308.333333,Osbpl8,oxysterol binding protein-like 8 [Source:MGI Symbol	Acc:MGI:2443807]
ENSMUSG00000078503,2.044811963,1.930110879,9.984796438,0.00157838,0.003444988,139.8333333,165.3333333,114.3333333,Zfp990,zinc finger protein 990 [Source:MGI Symbol	Acc:MGI:3652161]
ENSMUSG00000032482,2.043927689,0.531722681,12.0946214,0.000505675,0.001212709,51.16666667,85,17.33333333,Cspg5,chondroitin sulfate proteoglycan 5 [Source:MGI Symbol	Acc:MGI:1352747]
ENSMUSG00000042129,2.043232011,4.87733983,23.69434237,1.13E-06,4.25E-06,1049,1702,396,Rassf4,Ras association (RalGDS/AF-6) domain family member 4 [Source:MGI Symbol	Acc:MGI:2386853]
ENSMUSG00000039840,2.039673863,6.137587392,97.53946819,5.28E-23,1.10E-21,2190.5,3525.666667,855.3333333,Epg5,ectopic P-granules autophagy protein 5 homolog (C. elegans) [Source:MGI Symbol	Acc:MGI:1918673]
ENSMUSG00000071001,2.038215335,2.166734096,19.48237885,1.02E-05,3.30E-05,131,212.3333333,49.66666667,Hrct1,histidine rich carboxyl terminus 1 [Source:MGI Symbol	Acc:MGI:1917945]
ENSMUSG00000038145,2.03608554,6.115521588,72.93712809,1.34E-17,1.78E-16,2023.333333,3237.333333,809.3333333,Snrk,SNF related kinase [Source:MGI Symbol	Acc:MGI:108104]
ENSMUSG00000025277,2.035245615,5.693945582,104.0518343,1.97E-24,4.57E-23,1569.333333,2523.333333,615.3333333,Abhd6,abhydrolase domain containing 6 [Source:MGI Symbol	Acc:MGI:1913332]
ENSMUSG00000032353,2.034788569,3.214729186,54.27519825,1.74E-13,1.55E-12,280,450,110,Tmed3,transmembrane p24 trafficking protein 3 [Source:MGI Symbol	Acc:MGI:1913361]
ENSMUSG00000086040,2.034658692,5.606330672,93.47959099,4.10E-22,7.91E-21,1547.666667,2500.333333,595,Wipf3,"WAS/WASL interacting protein family, member 3 [Source:MGI Symbol	Acc:MGI:3044681]"
ENSMUSG00000020057,2.033802766,3.165767336,36.12542677,1.85E-09,1.03E-08,286.5,464,109,Dram1,DNA-damage regulated autophagy modulator 1 [Source:MGI Symbol	Acc:MGI:1918962]
ENSMUSG00000026880,2.033245781,4.362373867,69.09580819,9.38E-17,1.15E-15,622.8333333,1001.333333,244.3333333,Stom,stomatin [Source:MGI Symbol	Acc:MGI:95403]
ENSMUSG00000051435,2.032280599,0.813979215,20.40072255,6.28E-06,2.11E-05,51.33333333,82.66666667,20,Fhad1,forkhead-associated (FHA) phosphopeptide binding domain 1 [Source:MGI Symbol	Acc:MGI:1920323]
ENSMUSG00000024140,2.031548918,5.879702428,60.58802249,7.04E-15,7.14E-14,1713.333333,2776.333333,650.3333333,Epas1,endothelial PAS domain protein 1 [Source:MGI Symbol	Acc:MGI:109169]
ENSMUSG00000026527,2.030560709,1.111789231,22.29937589,2.33E-06,8.40E-06,63.83333333,102.6666667,25,Rgs7,regulator of G protein signaling 7 [Source:MGI Symbol	Acc:MGI:1346089]
ENSMUSG00000061731,2.02905752,6.515341275,130.238518,3.63E-30,1.35E-28,2775.5,4458.666667,1092.333333,Ext1,exostoses (multiple) 1 [Source:MGI Symbol	Acc:MGI:894663]
ENSMUSG00000051076,2.026953306,1.171643074,15.09815159,0.000102063,0.000278466,67.83333333,109.3333333,26.33333333,Vtcn1,V-set domain containing T cell activation inhibitor 1 [Source:MGI Symbol	Acc:MGI:3039619]
ENSMUSG00000053654,2.025519654,-0.051290312,10.41089605,0.001252739,0.002787757,27.33333333,44,10.66666667,Krt42,keratin 42 [Source:MGI Symbol	Acc:MGI:1915489]
ENSMUSG00000075318,2.025120587,-0.212851751,4.831236611,0.027948577,0.046523653,24.33333333,37.33333333,11.33333333,Scn2a,"sodium channel, voltage-gated, type II, alpha [Source:MGI Symbol	Acc:MGI:98248]"
ENSMUSG00000027955,2.02377025,-0.313959273,7.619766562,0.005773196,0.011255237,22.5,36,9,Fam198b,"family with sequence similarity 198, member B [Source:MGI Symbol	Acc:MGI:1915909]"
ENSMUSG00000027737,2.022429221,1.103267192,8.573566622,0.003410784,0.006959999,65.66666667,103.6666667,27.66666667,Slc7a11,"solute carrier family 7 (cationic amino acid transporter, y+ system), member 11 [Source:MGI Symbol	Acc:MGI:1347355]"
ENSMUSG00000028591,2.021569923,6.70788006,59.19698765,1.43E-14,1.41E-13,2979.5,4687.333333,1271.666667,Pramef12,PRAME family member 12 [Source:MGI Symbol	Acc:MGI:1924882]
ENSMUSG00000030782,2.01996079,3.648530587,42.47081166,7.17E-11,4.77E-10,378.6666667,604.3333333,153,Tgfb1i1,transforming growth factor beta 1 induced transcript 1 [Source:MGI Symbol	Acc:MGI:102784]
ENSMUSG00000026875,2.019931695,0.201683402,7.635713242,0.005722375,0.011169033,33,52.66666667,13.33333333,Traf1,TNF receptor-associated factor 1 [Source:MGI Symbol	Acc:MGI:101836]
ENSMUSG00000042817,2.018095485,0.821996928,15.76263851,7.18E-05,0.000200981,51.5,82.66666667,20.33333333,Flt3,FMS-like tyrosine kinase 3 [Source:MGI Symbol	Acc:MGI:95559]
ENSMUSG00000046618,2.015620761,-0.646603241,6.260222293,0.012347871,0.022458219,17.5,28,7,Olfml2a,olfactomedin-like 2A [Source:MGI Symbol	Acc:MGI:2444741]
ENSMUSG00000094132,2.013943246,-0.914813401,5.853478977,0.015546288,0.027636484,14.16666667,22.66666667,5.666666667,Gm3264,predicted gene 3264 [Source:MGI Symbol	Acc:MGI:3781442]
ENSMUSG00000045176,2.012311997,3.139813232,41.5356198,1.16E-10,7.51E-10,263.5,421.3333333,105.6666667,Borcs6,BLOC-1 related complex subunit 6 [Source:MGI Symbol	Acc:MGI:1919173]
ENSMUSG00000047866,2.01220829,7.608755979,139.8305507,2.90E-32,1.24E-30,5923.166667,9493.333333,2353,Lonp2,"lon peptidase 2, peroxisomal [Source:MGI Symbol	Acc:MGI:1914137]"
ENSMUSG00000040918,2.010706327,7.09231167,121.7109633,2.67E-28,8.54E-27,4140.666667,6635,1646.333333,Slc19a2,"solute carrier family 19 (thiamine transporter), member 2 [Source:MGI Symbol	Acc:MGI:1928761]"
ENSMUSG00000058589,2.010656071,0.923694765,18.67798503,1.55E-05,4.86E-05,55.66666667,89.33333333,22,Anks1b,ankyrin repeat and sterile alpha motif domain containing 1B [Source:MGI Symbol	Acc:MGI:1924781]
ENSMUSG00000082848,2.008272048,-0.536471672,6.736491348,0.009446023,0.017608803,19,30.33333333,7.666666667,Gm16066,predicted gene 16066 [Source:MGI Symbol	Acc:MGI:3801953]
ENSMUSG00000087366,2.007903144,0.93199821,13.3593382,0.000257139,0.00065286,54.83333333,88.66666667,21,Junos,"jun proto-oncogene, opposite strand [Source:MGI Symbol	Acc:MGI:2652837]"
ENSMUSG00000022377,2.005892352,7.077051813,77.89297832,1.09E-18,1.59E-17,4035.166667,6428.666667,1641.666667,Asap1,"ArfGAP with SH3 domain, ankyrin repeat and PH domain1 [Source:MGI Symbol	Acc:MGI:1342335]"
ENSMUSG00000036523,2.00408442,-0.787899941,5.040265053,0.024764701,0.041820569,15.66666667,25,6.333333333,Greb1,gene regulated by estrogen in breast cancer protein [Source:MGI Symbol	Acc:MGI:2149712]
ENSMUSG00000074634,2.000129367,3.156962299,29.70109376,5.04E-08,2.30E-07,308,502.6666667,113.3333333,Tmem267,transmembrane protein 267 [Source:MGI Symbol	Acc:MGI:3648543]
ENSMUSG00000022292,1.999082733,3.553201242,42.02038467,9.03E-11,5.94E-10,346.5,548,145,Rrm2b,ribonucleotide reductase M2 B (TP53 inducible) [Source:MGI Symbol	Acc:MGI:2155865]
ENSMUSG00000085143,1.997696494,0.467269074,9.741492645,0.001801545,0.003885686,39.83333333,60.33333333,19.33333333,Gm11520,predicted gene 11520 [Source:MGI Symbol	Acc:MGI:3650534]
ENSMUSG00000010067,1.996111634,5.731185757,74.59929029,5.77E-18,7.88E-17,1692.333333,2702.666667,682,Rassf1,Ras association (RalGDS/AF-6) domain family member 1 [Source:MGI Symbol	Acc:MGI:1928386]
ENSMUSG00000003341,1.995857976,1.57555246,16.71145503,4.35E-05,0.000126269,86.33333333,139,33.66666667,Atp8b3,"ATPase, class I, type 8B, member 3 [Source:MGI Symbol	Acc:MGI:1914581]"
ENSMUSG00000030347,1.99504887,4.489724378,72.49582096,1.67E-17,2.19E-16,680.5,1088.333333,272.6666667,D6Wsu163e,"DNA segment, Chr 6, Wayne State University 163, expressed [Source:MGI Symbol	Acc:MGI:107893]"
ENSMUSG00000034663,1.992839551,4.109329207,70.13508342,5.54E-17,6.89E-16,522.5,835,210,Bmp2k,BMP2 inducible kinase [Source:MGI Symbol	Acc:MGI:2155456]
ENSMUSG00000015053,1.992416957,8.929553923,53.12998799,3.12E-13,2.69E-12,13850.83333,22514.33333,5187.333333,Gata2,GATA binding protein 2 [Source:MGI Symbol	Acc:MGI:95662]
ENSMUSG00000022895,1.992404549,9.403052977,71.00988799,3.55E-17,4.47E-16,20548,32842.33333,8253.666667,Ets2,"E26 avian leukemia oncogene 2, 3' domain [Source:MGI Symbol	Acc:MGI:95456]"
ENSMUSG00000029314,1.990528852,3.783033291,67.69459723,1.91E-16,2.27E-15,416.1666667,664.6666667,167.6666667,Gpat3,glycerol-3-phosphate acyltransferase 3 [Source:MGI Symbol	Acc:MGI:3603816]
ENSMUSG00000072494,1.989467992,-0.342465322,9.552448125,0.001996829,0.004266756,22,35,9,Ppp1r3e,"protein phosphatase 1, regulatory (inhibitor) subunit 3E [Source:MGI Symbol	Acc:MGI:2145790]"
ENSMUSG00000078915,1.986355591,0.111099209,12.92516645,0.000324194,0.000808542,31,49.33333333,12.66666667,Hsp25-ps1,"heat shock protein 25, pseudogene 1 [Source:MGI Symbol	Acc:MGI:96241]"
ENSMUSG00000024030,1.985690553,4.016155728,27.44641272,1.62E-07,6.90E-07,587.6666667,966.3333333,209,Abcg1,"ATP-binding cassette, sub-family G (WHITE), member 1 [Source:MGI Symbol	Acc:MGI:107704]"
ENSMUSG00000005103,1.985396774,7.928757902,109.6277081,1.18E-25,3.02E-24,7394.5,11807.33333,2981.666667,Wdr1,WD repeat domain 1 [Source:MGI Symbol	Acc:MGI:1337100]
ENSMUSG00000042444,1.983840301,2.55243936,37.71397328,8.19E-10,4.79E-09,176.1666667,281.3333333,71,Fam63b,"family with sequence similarity 63, member B [Source:MGI Symbol	Acc:MGI:2443086]"
ENSMUSG00000032418,1.983016301,4.701825215,41.72788358,1.05E-10,6.82E-10,745.3333333,1164.666667,326,Me1,"malic enzyme 1, NADP(+)-dependent, cytosolic [Source:MGI Symbol	Acc:MGI:97043]"
ENSMUSG00000094483,1.981962918,8.167038725,78.57958036,7.68E-19,1.14E-17,8499.666667,13460.66667,3538.666667,Purb,purine rich element binding protein B [Source:MGI Symbol	Acc:MGI:1338779]
ENSMUSG00000039745,1.98084489,3.973401383,61.47010765,4.50E-15,4.70E-14,475,758,192,Htatip2,HIV-1 Tat interactive protein 2 [Source:MGI Symbol	Acc:MGI:1859271]
ENSMUSG00000022090,1.979242782,6.497483655,130.5341455,3.13E-30,1.17E-28,2741.166667,4373.333333,1109,Pdlim2,PDZ and LIM domain 2 [Source:MGI Symbol	Acc:MGI:2384850]
ENSMUSG00000035621,1.979147604,9.414588789,73.12904995,1.21E-17,1.62E-16,21659.16667,34730.66667,8587.666667,Midn,midnolin [Source:MGI Symbol	Acc:MGI:1890222]
ENSMUSG00000020707,1.97879161,2.172793457,25.49637518,4.43E-07,1.78E-06,134.1666667,213.3333333,55,Rnf135,ring finger protein 135 [Source:MGI Symbol	Acc:MGI:1919206]
ENSMUSG00000102752,1.978610711,4.65464816,88.85863403,4.24E-21,7.43E-20,763,1217.333333,308.6666667,Gm7694,predicted gene 7694 [Source:MGI Symbol	Acc:MGI:3649135]
ENSMUSG00000027695,1.978145168,4.553742505,57.10225736,4.14E-14,3.91E-13,698.3333333,1107.333333,289.3333333,Pld1,phospholipase D1 [Source:MGI Symbol	Acc:MGI:109585]
ENSMUSG00000040570,1.978043339,-0.451166916,8.572866504,0.003412095,0.006959999,20.16666667,32,8.333333333,Rundc3b,RUN domain containing 3B [Source:MGI Symbol	Acc:MGI:2685286]
ENSMUSG00000036966,1.975286776,5.646950029,83.84154523,5.36E-20,8.66E-19,1476.166667,2332.666667,619.6666667,Spryd3,SPRY domain containing 3 [Source:MGI Symbol	Acc:MGI:2446175]
ENSMUSG00000029919,1.974929137,0.047419391,8.80121589,0.003010299,0.006201178,30.83333333,49.33333333,12.33333333,Hpgds,hematopoietic prostaglandin D synthase [Source:MGI Symbol	Acc:MGI:1859384]
ENSMUSG00000026768,1.973773386,-0.949594171,5.148728571,0.023263401,0.039551874,13.83333333,22,5.666666667,Itga8,integrin alpha 8 [Source:MGI Symbol	Acc:MGI:109442]
ENSMUSG00000020821,1.973460442,8.864944334,94.65718202,2.26E-22,4.45E-21,14060.16667,22385,5735.333333,Kif1c,kinesin family member 1C [Source:MGI Symbol	Acc:MGI:1098260]
ENSMUSG00000039131,1.972916903,1.771481138,10.90805176,0.000957472,0.002173589,117.5,188,47,Gipc2,"GIPC PDZ domain containing family, member 2 [Source:MGI Symbol	Acc:MGI:1889209]"
ENSMUSG00000071856,1.972184016,-0.622298903,7.180254193,0.007371026,0.014038568,17.83333333,28.33333333,7.333333333,Mcc,mutated in colorectal cancers [Source:MGI Symbol	Acc:MGI:96930]
ENSMUSG00000030643,1.971467302,0.442841349,12.88337784,0.000331513,0.000823912,39.33333333,62.66666667,16,Rab30,"RAB30, member RAS oncogene family [Source:MGI Symbol	Acc:MGI:1923235]"
ENSMUSG00000017754,1.970086545,7.145377647,62.97961383,2.09E-15,2.26E-14,4122.333333,6624,1620.666667,Pltp,phospholipid transfer protein [Source:MGI Symbol	Acc:MGI:103151]
ENSMUSG00000097178,1.967869351,-0.968600502,4.766386539,0.029020675,0.048077597,14.33333333,23,5.666666667,2310002F09Rik,RIKEN cDNA 2310002F09 gene [Source:MGI Symbol	Acc:MGI:1916779]
ENSMUSG00000078439,1.965848506,-0.685019663,7.506993848,0.006145986,0.011901417,17,27,7,Smim24,small integral membrane protein 24 [Source:MGI Symbol	Acc:MGI:1919523]
ENSMUSG00000013846,1.964697082,5.461625228,37.69015883,8.29E-10,4.84E-09,1216.833333,1931.666667,502,St3gal1,"ST3 beta-galactoside alpha-2,3-sialyltransferase 1 [Source:MGI Symbol	Acc:MGI:98304]"
ENSMUSG00000037962,1.964528126,0.230761244,4.887531996,0.027051329,0.045174585,52,83.66666667,20.33333333,Rflna,refilin A [Source:MGI Symbol	Acc:MGI:1920371]
ENSMUSG00000041548,1.964031372,6.318379236,91.38208338,1.18E-21,2.19E-20,2348.166667,3757,939.3333333,Hspb8,heat shock protein 8 [Source:MGI Symbol	Acc:MGI:2135756]
ENSMUSG00000055254,1.961338833,-0.139889058,10.42855939,0.001240815,0.002763494,25.66666667,40.66666667,10.66666667,Ntrk2,"neurotrophic tyrosine kinase, receptor, type 2 [Source:MGI Symbol	Acc:MGI:97384]"
ENSMUSG00000086841,1.961190001,6.479004256,66.48737849,3.52E-16,4.10E-15,3015.666667,4867.666667,1163.666667,2410006H16Rik,RIKEN cDNA 2410006H16 gene [Source:MGI Symbol	Acc:MGI:1916471]
ENSMUSG00000030527,1.957982774,5.206861609,51.82768394,6.06E-13,5.07E-12,1087.833333,1707.666667,468,Crtc3,CREB regulated transcription coactivator 3 [Source:MGI Symbol	Acc:MGI:1917711]
ENSMUSG00000034949,1.957977377,2.437137168,18.25207808,1.94E-05,5.99E-05,156,246.3333333,65.66666667,Zfr2,zinc finger RNA binding protein 2 [Source:MGI Symbol	Acc:MGI:2143792]
ENSMUSG00000043051,1.957889747,-0.368633468,8.454637413,0.003641138,0.007390429,21.66666667,34.33333333,9,Disc1,disrupted in schizophrenia 1 [Source:MGI Symbol	Acc:MGI:2447658]
ENSMUSG00000026335,1.957496295,7.209579218,99.3850156,2.08E-23,4.46E-22,4603.666667,7340.666667,1866.666667,Pam,peptidylglycine alpha-amidating monooxygenase [Source:MGI Symbol	Acc:MGI:97475]
ENSMUSG00000090946,1.956757248,5.039715119,70.64105224,4.29E-17,5.37E-16,974.1666667,1538,410.3333333,Ccdc71l,coiled-coil domain containing 71 like [Source:MGI Symbol	Acc:MGI:1919373]
ENSMUSG00000026494,1.956541865,1.05536148,18.95318758,1.34E-05,4.26E-05,61.33333333,97.66666667,25,Kif26b,kinesin family member 26B [Source:MGI Symbol	Acc:MGI:2447076]
ENSMUSG00000022054,1.956255321,3.172560242,13.13773172,0.000289408,0.000727013,266.6666667,420,113.3333333,Nefm,"neurofilament, medium polypeptide [Source:MGI Symbol	Acc:MGI:97314]"
ENSMUSG00000000594,1.956080087,7.278732019,58.88274704,1.67E-14,1.64E-13,5073.5,8203.333333,1943.666667,Gm2a,GM2 ganglioside activator protein [Source:MGI Symbol	Acc:MGI:95762]
ENSMUSG00000028182,1.955903583,-0.321493078,7.711711189,0.005486372,0.010759619,22.33333333,35.33333333,9.333333333,Lrriq3,leucine-rich repeats and IQ motif containing 3 [Source:MGI Symbol	Acc:MGI:1921685]
ENSMUSG00000014905,1.953587424,4.613727668,79.64236526,4.49E-19,6.78E-18,741.6666667,1179,304.3333333,Dnajb9,DnaJ heat shock protein family (Hsp40) member B9 [Source:MGI Symbol	Acc:MGI:1351618]
ENSMUSG00000026879,1.950711239,9.43653892,97.99444711,4.20E-23,8.84E-22,21030,33416,8644,Gsn,gelsolin [Source:MGI Symbol	Acc:MGI:95851]
ENSMUSG00000030717,1.949045325,1.09607949,14.18645112,0.000165558,0.000435375,62,99,25,Nupr1,nuclear protein transcription regulator 1 [Source:MGI Symbol	Acc:MGI:1891834]
ENSMUSG00000031548,1.946189931,5.796758383,65.0054622,7.47E-16,8.45E-15,1674.833333,2662.333333,687.3333333,Sfrp1,secreted frizzled-related protein 1 [Source:MGI Symbol	Acc:MGI:892014]
ENSMUSG00000097250,1.94587388,1.146358012,13.23342357,0.000275001,0.000694302,64.83333333,103,26.66666667,Gm26771,"predicted gene, 26771 [Source:MGI Symbol	Acc:MGI:5477265]"
ENSMUSG00000058145,1.94297389,0.042943985,11.75907568,0.000605473,0.001431425,29.33333333,46.33333333,12.33333333,Adamts17,"a disintegrin-like and metallopeptidase (reprolysin type) with thrombospondin type 1 motif, 17 [Source:MGI Symbol	Acc:MGI:3588195]"
ENSMUSG00000094634,1.942176225,0.306984499,12.87827241,0.000332419,0.000826011,35.66666667,56.33333333,15,Gm3468,predicted gene 3468 [Source:MGI Symbol	Acc:MGI:3781644]
ENSMUSG00000036109,1.941578363,6.606859304,31.75370627,1.75E-08,8.48E-08,3178.833333,5220.333333,1137.333333,Mbnl3,muscleblind-like 3 (Drosophila) [Source:MGI Symbol	Acc:MGI:2444912]
ENSMUSG00000022951,1.938945415,6.517792961,95.7714397,1.29E-22,2.58E-21,2780.166667,4410.333333,1150,Rcan1,regulator of calcineurin 1 [Source:MGI Symbol	Acc:MGI:1890564]
ENSMUSG00000028668,1.9357116,4.797024852,77.83994019,1.12E-18,1.63E-17,842.3333333,1335.666667,349,Eloa,elongin A [Source:MGI Symbol	Acc:MGI:1351315]
ENSMUSG00000027312,1.932374222,5.921968652,99.95826603,1.56E-23,3.38E-22,1839.166667,2914.666667,763.6666667,Atrn,attractin [Source:MGI Symbol	Acc:MGI:1341628]
ENSMUSG00000085761,1.927566984,-0.470398333,6.013087347,0.014200161,0.025457557,20,31.33333333,8.666666667,4930455G09Rik,RIKEN cDNA 4930455G09 gene [Source:MGI Symbol	Acc:MGI:1926167]
ENSMUSG00000031880,1.92568725,2.10268522,24.389303,7.87E-07,3.04E-06,128.5,203.6666667,53.33333333,Rrad,Ras-related associated with diabetes [Source:MGI Symbol	Acc:MGI:1930943]
ENSMUSG00000038987,1.925035006,1.895495982,14.69974771,0.000126063,0.000338085,111,175.6666667,46.33333333,Cfap157,cilia and flagella associated protein 157 [Source:MGI Symbol	Acc:MGI:2447809]
ENSMUSG00000041444,1.924920107,2.745844569,32.58045149,1.14E-08,5.70E-08,201.8333333,319.6666667,84,Arhgap32,Rho GTPase activating protein 32 [Source:MGI Symbol	Acc:MGI:2450166]
ENSMUSG00000020154,1.924631926,-0.290396322,5.637559657,0.01757966,0.03078602,23,34.66666667,11.33333333,Ptprb,"protein tyrosine phosphatase, receptor type, B [Source:MGI Symbol	Acc:MGI:97809]"
ENSMUSG00000053819,1.922222745,4.296263889,71.98907858,2.16E-17,2.79E-16,594.8333333,941.3333333,248.3333333,Camk2d,"calcium/calmodulin-dependent protein kinase II, delta [Source:MGI Symbol	Acc:MGI:1341265]"
ENSMUSG00000022120,1.92177474,0.893946695,6.501629004,0.01077757,0.01983413,66.83333333,78.33333333,55.33333333,Rnf219,ring finger protein 219 [Source:MGI Symbol	Acc:MGI:1919736]
ENSMUSG00000018983,1.920085615,4.614798614,53.17852973,3.05E-13,2.63E-12,769.5,1223,316,E2f2,E2F transcription factor 2 [Source:MGI Symbol	Acc:MGI:1096341]
ENSMUSG00000026360,1.918978768,2.234787114,10.90263854,0.000960274,0.002179219,152.6666667,248.3333333,57,Rgs2,regulator of G-protein signaling 2 [Source:MGI Symbol	Acc:MGI:1098271]
ENSMUSG00000051224,1.917339134,3.2527668,23.46862012,1.27E-06,4.75E-06,330.5,534.6666667,126.3333333,Tceanc,transcription elongation factor A (SII) N-terminal and central domain containing [Source:MGI Symbol	Acc:MGI:2685236]
ENSMUSG00000026672,1.916616087,4.675773356,45.13637844,1.84E-11,1.31E-10,883.8333333,1425.333333,342.3333333,Optn,optineurin [Source:MGI Symbol	Acc:MGI:1918898]
ENSMUSG00000028277,1.916036874,5.358270155,65.31311134,6.39E-16,7.26E-15,1200.666667,1862.666667,538.6666667,Ube2j1,ubiquitin-conjugating enzyme E2J 1 [Source:MGI Symbol	Acc:MGI:1926245]
ENSMUSG00000001510,1.914319658,4.931690949,10.583152,0.001141229,0.002561518,1433.5,2310.666667,556.3333333,Dlx3,distal-less homeobox 3 [Source:MGI Symbol	Acc:MGI:94903]
ENSMUSG00000044468,1.913434364,2.759020921,38.94474769,4.36E-10,2.64E-09,203.8333333,322.3333333,85.33333333,Fam46c,"family with sequence similarity 46, member C [Source:MGI Symbol	Acc:MGI:1921895]"
ENSMUSG00000002365,1.910652883,8.101749492,108.6429377,1.94E-25,4.88E-24,8336.833333,13170.66667,3503,Snx9,sorting nexin 9 [Source:MGI Symbol	Acc:MGI:1913866]
ENSMUSG00000053226,1.906310046,2.079979611,21.6510242,3.27E-06,1.15E-05,126.5,200,53,Dand5,"DAN domain family member 5, BMP antagonist [Source:MGI Symbol	Acc:MGI:1344365]"
ENSMUSG00000003154,1.905989401,6.786925795,133.202978,8.16E-31,3.19E-29,3350.666667,5289.666667,1411.666667,Foxj2,forkhead box J2 [Source:MGI Symbol	Acc:MGI:1926805]
ENSMUSG00000041037,1.904222037,5.661598039,112.5160171,2.75E-26,7.38E-25,1534.833333,2422.666667,647,Irgq,"immunity-related GTPase family, Q [Source:MGI Symbol	Acc:MGI:2667176]"
ENSMUSG00000042293,1.903282473,0.840659346,16.45030486,4.99E-05,0.000143343,52.5,83,22,Gm5617,predicted gene 5617 [Source:MGI Symbol	Acc:MGI:3643566]
ENSMUSG00000022092,1.90066043,3.142459065,28.52520118,9.25E-08,4.08E-07,261.5,407.6666667,115.3333333,Ppp3cc,"protein phosphatase 3, catalytic subunit, gamma isoform [Source:MGI Symbol	Acc:MGI:107162]"
ENSMUSG00000016534,1.898784282,6.55867601,75.55703969,3.55E-18,4.95E-17,2719.833333,4335,1104.666667,Lamp2,lysosomal-associated membrane protein 2 [Source:MGI Symbol	Acc:MGI:96748]
ENSMUSG00000024942,1.89697427,8.164034967,91.51604852,1.11E-21,2.07E-20,8704.666667,13724.33333,3685,Capn1,calpain 1 [Source:MGI Symbol	Acc:MGI:88263]
ENSMUSG00000028381,1.896233735,7.272133745,84.96876289,3.03E-20,4.97E-19,4875.5,7720,2031,Ugcg,UDP-glucose ceramide glucosyltransferase [Source:MGI Symbol	Acc:MGI:1332243]
ENSMUSG00000020422,1.894169568,7.214390378,96.82500931,7.57E-23,1.56E-21,4505.666667,7101,1910.333333,Tns3,tensin 3 [Source:MGI Symbol	Acc:MGI:2443012]
ENSMUSG00000006906,1.893873004,4.012233619,66.28367126,3.90E-16,4.52E-15,488,769,207,Stambp,STAM binding protein [Source:MGI Symbol	Acc:MGI:1917777]
ENSMUSG00000108942,1.893677155,1.1610329,19.02497945,1.29E-05,4.11E-05,66.16666667,104.3333333,28,Gm44660,predicted gene 44660 [Source:MGI Symbol	Acc:MGI:5753236]
ENSMUSG00000036473,1.889336151,0.932258182,13.09579103,0.00029596,0.000742507,55.33333333,84,26.66666667,Tbc1d24,"TBC1 domain family, member 24 [Source:MGI Symbol	Acc:MGI:2443456]"
ENSMUSG00000001323,1.888032751,3.101856196,28.05894852,1.18E-07,5.12E-07,268.5,425.3333333,111.6666667,Srr,serine racemase [Source:MGI Symbol	Acc:MGI:1351636]
ENSMUSG00000041912,1.886455278,1.360658366,17.00996338,3.72E-05,0.000108944,75.5,118,33,Tdrkh,tudor and KH domain containing protein [Source:MGI Symbol	Acc:MGI:1919884]
ENSMUSG00000042708,1.885266366,-0.370575395,8.785408279,0.003036496,0.006246585,21.83333333,34.33333333,9.333333333,Shcbp1l,Shc SH2-domain binding protein 1-like [Source:MGI Symbol	Acc:MGI:1919086]
ENSMUSG00000030067,1.884998072,1.840494297,23.31053018,1.38E-06,5.12E-06,106.8333333,168.3333333,45.33333333,Foxp1,forkhead box P1 [Source:MGI Symbol	Acc:MGI:1914004]
ENSMUSG00000085665,1.884955782,0.284585085,10.89276872,0.000965404,0.00218976,35,54.33333333,15.66666667,Gm12059,predicted gene 12059 [Source:MGI Symbol	Acc:MGI:3649372]
ENSMUSG00000029581,1.884909996,8.697687845,41.92036739,9.51E-11,6.22E-10,12235,18565.66667,5904.333333,Fscn1,fascin actin-bundling protein 1 [Source:MGI Symbol	Acc:MGI:1352745]
ENSMUSG00000031101,1.88200128,2.411447478,9.664556638,0.001878571,0.004038942,176.8333333,284.3333333,69.33333333,Sash3,SAM and SH3 domain containing 3 [Source:MGI Symbol	Acc:MGI:1921381]
ENSMUSG00000096938,1.880328363,2.070900723,21.33040949,3.87E-06,1.34E-05,125.6666667,197.6666667,53.66666667,9530052E02Rik,RIKEN cDNA 9530052E02 gene [Source:MGI Symbol	Acc:MGI:3588277]
ENSMUSG00000026018,1.879811468,0.402728448,13.83934755,0.000199122,0.000516908,38.33333333,60,16.66666667,Ica1l,islet cell autoantigen 1-like [Source:MGI Symbol	Acc:MGI:1917625]
ENSMUSG00000055978,1.878752633,-0.158943261,8.013306963,0.004643486,0.009239172,25.33333333,39.66666667,11,Fut2,fucosyltransferase 2 [Source:MGI Symbol	Acc:MGI:109374]
ENSMUSG00000046982,1.877087314,5.177293106,95.95541321,1.18E-22,2.37E-21,1096.666667,1724.333333,469,Tshz1,teashirt zinc finger family member 1 [Source:MGI Symbol	Acc:MGI:1346031]
ENSMUSG00000070720,1.876392983,2.641715395,33.55086627,6.94E-09,3.57E-08,187.3333333,294.6666667,80,Tmem200b,transmembrane protein 200B [Source:MGI Symbol	Acc:MGI:3646343]
ENSMUSG00000008496,1.874819002,0.980931974,9.92271085,0.001632518,0.003553405,58.66666667,90.33333333,27,Pou2f2,"POU domain, class 2, transcription factor 2 [Source:MGI Symbol	Acc:MGI:101897]"
ENSMUSG00000031622,1.874483662,10.44132479,90.48541173,1.86E-21,3.35E-20,42201.33333,66316.66667,18086,Sin3b,"transcriptional regulator, SIN3B (yeast) [Source:MGI Symbol	Acc:MGI:107158]"
ENSMUSG00000074925,1.874324186,4.074943943,53.94985338,2.06E-13,1.81E-12,510,801.6666667,218.3333333,Ptar1,protein prenyltransferase alpha subunit repeat containing 1 [Source:MGI Symbol	Acc:MGI:1921875]
ENSMUSG00000007891,1.873301975,7.603188761,104.4902334,1.58E-24,3.69E-23,5900.5,9270.666667,2530.333333,Ctsd,cathepsin D [Source:MGI Symbol	Acc:MGI:88562]
ENSMUSG00000028466,1.873075508,6.027139841,71.82757778,2.35E-17,3.02E-16,1913.333333,2960.333333,866.3333333,Creb3,cAMP responsive element binding protein 3 [Source:MGI Symbol	Acc:MGI:99946]
ENSMUSG00000026249,1.871799398,6.776648336,82.86330891,8.79E-20,1.39E-18,3307.166667,5188.333333,1426,Serpine2,"serine (or cysteine) peptidase inhibitor, clade E, member 2 [Source:MGI Symbol	Acc:MGI:101780]"
ENSMUSG00000049588,1.87135549,1.094658947,13.80709348,0.00020257,0.000524952,62.5,97.66666667,27.33333333,Ccdc69,coiled-coil domain containing 69 [Source:MGI Symbol	Acc:MGI:1196234]
ENSMUSG00000001497,1.870874347,1.551189602,17.18144335,3.40E-05,0.000100276,87.16666667,137,37.33333333,Pax9,paired box 9 [Source:MGI Symbol	Acc:MGI:97493]
ENSMUSG00000025278,1.870574228,10.75663518,57.72135539,3.02E-14,2.89E-13,52043.5,81519.33333,22567.66667,Flnb,"filamin, beta [Source:MGI Symbol	Acc:MGI:2446089]"
ENSMUSG00000036273,1.870037731,0.368484158,10.24137312,0.001373253,0.003036959,36.83333333,56.66666667,17,Lrrk2,leucine-rich repeat kinase 2 [Source:MGI Symbol	Acc:MGI:1913975]
ENSMUSG00000031762,1.868679053,2.578624273,24.65091314,6.87E-07,2.67E-06,176.5,273.6666667,79.33333333,Mt2,metallothionein 2 [Source:MGI Symbol	Acc:MGI:97172]
ENSMUSG00000041343,1.868320479,2.650502207,33.17674906,8.42E-09,4.27E-08,188.8333333,296.6666667,81,Ankrd42,ankyrin repeat domain 42 [Source:MGI Symbol	Acc:MGI:1921095]
ENSMUSG00000030650,1.866899755,1.091080354,13.20617599,0.000279028,0.000703157,62.16666667,96,28.33333333,Tmc5,transmembrane channel-like gene family 5 [Source:MGI Symbol	Acc:MGI:1921674]
ENSMUSG00000034777,1.866427162,1.368051529,17.16071295,3.43E-05,0.000101266,76.5,120.3333333,32.66666667,Vax2,ventral anterior homeobox 2 [Source:MGI Symbol	Acc:MGI:1346018]
ENSMUSG00000047419,1.865036319,-0.207166787,7.520000068,0.006101768,0.011831029,24.66666667,38.66666667,10.66666667,Cmya5,cardiomyopathy associated 5 [Source:MGI Symbol	Acc:MGI:1923719]
ENSMUSG00000021483,1.864004387,3.039607648,24.15927095,8.87E-07,3.39E-06,240.8333333,381,100.6666667,Cdk20,cyclin-dependent kinase 20 [Source:MGI Symbol	Acc:MGI:2145349]
ENSMUSG00000038473,1.860942015,4.220974052,63.93336537,1.29E-15,1.42E-14,564.5,885.3333333,243.6666667,Nos1ap,nitric oxide synthase 1 (neuronal) adaptor protein [Source:MGI Symbol	Acc:MGI:1917979]
ENSMUSG00000075273,1.858817624,1.453472903,19.39852829,1.06E-05,3.44E-05,81.5,127.6666667,35.33333333,Ttc30b,tetratricopeptide repeat domain 30B [Source:MGI Symbol	Acc:MGI:1919671]
ENSMUSG00000040543,1.857979518,1.960103889,18.89999724,1.38E-05,4.37E-05,122.3333333,193.6666667,51,Pitpnm3,PITPNM family member 3 [Source:MGI Symbol	Acc:MGI:2685726]
ENSMUSG00000032307,1.857912037,7.457604941,98.04556306,4.09E-23,8.63E-22,5334.166667,8361.666667,2306.666667,Ube2q2,ubiquitin-conjugating enzyme E2Q family member 2 [Source:MGI Symbol	Acc:MGI:2388672]
ENSMUSG00000026255,1.856917116,0.961474892,18.13322505,2.06E-05,6.33E-05,57.16666667,89.66666667,24.66666667,Efhd1,EF hand domain containing 1 [Source:MGI Symbol	Acc:MGI:1921607]
ENSMUSG00000018042,1.855132716,8.412193478,83.48654601,6.42E-20,1.03E-18,10338.33333,16199,4477.666667,Cyb5r3,cytochrome b5 reductase 3 [Source:MGI Symbol	Acc:MGI:94893]
ENSMUSG00000074899,1.85136859,-0.177913017,7.019443595,0.008062928,0.015246879,25.16666667,39.33333333,11,Sptbn5,"spectrin beta, non-erythrocytic 5 [Source:MGI Symbol	Acc:MGI:2685200]"
ENSMUSG00000086714,1.849751397,-0.543658849,6.881136043,0.008711018,0.016339952,19,29.66666667,8.333333333,0610009E02Rik,RIKEN cDNA 0610009E02 gene [Source:MGI Symbol	Acc:MGI:3698435]
ENSMUSG00000040433,1.845956465,4.60307866,46.63793506,8.54E-12,6.32E-11,715.5,1100.666667,330.3333333,Zbtb38,zinc finger and BTB domain containing 38 [Source:MGI Symbol	Acc:MGI:2442866]
ENSMUSG00000024331,1.845483111,6.357896227,72.11485337,2.03E-17,2.64E-16,2408.333333,3738.666667,1078,Dsc2,desmocollin 2 [Source:MGI Symbol	Acc:MGI:103221]
ENSMUSG00000022768,1.844288045,2.341262902,17.85009525,2.39E-05,7.27E-05,168.1666667,268,68.33333333,Ccdc116,coiled-coil domain containing 116 [Source:MGI Symbol	Acc:MGI:1924122]
ENSMUSG00000025558,1.844244364,8.011777535,91.40510631,1.17E-21,2.17E-20,7832.5,12253,3412,Dock9,dedicator of cytokinesis 9 [Source:MGI Symbol	Acc:MGI:106321]
ENSMUSG00000022867,1.843736468,5.232226523,73.76630478,8.79E-18,1.19E-16,1122.166667,1747.666667,496.6666667,Usp25,ubiquitin specific peptidase 25 [Source:MGI Symbol	Acc:MGI:1353655]
ENSMUSG00000097757,1.841014839,-0.550089878,6.553156087,0.010469828,0.019299288,18.66666667,29,8.333333333,Gm17518,"predicted gene, 17518 [Source:MGI Symbol	Acc:MGI:4937152]"
ENSMUSG00000024423,1.840597535,6.211109907,87.87671288,6.97E-21,1.20E-19,2289.5,3587,992,Impact,"impact, RWD domain protein [Source:MGI Symbol	Acc:MGI:1098233]"
ENSMUSG00000057615,1.839958155,4.523346444,8.941003879,0.002788394,0.005783685,682.3333333,1010.333333,354.3333333,Ldoc1,"leucine zipper, down-regulated in cancer 1 [Source:MGI Symbol	Acc:MGI:2685212]"
ENSMUSG00000026436,1.837887231,3.077883683,34.99317648,3.31E-09,1.78E-08,254.6666667,398,111.3333333,Elk4,"ELK4, member of ETS oncogene family [Source:MGI Symbol	Acc:MGI:102853]"
ENSMUSG00000050272,1.835921649,-0.403373529,5.195671113,0.02264321,0.038638244,21.16666667,33,9.333333333,Dscam,DS cell adhesion molecule [Source:MGI Symbol	Acc:MGI:1196281]
ENSMUSG00000020216,1.833591466,-0.840540664,5.067337221,0.024380808,0.041244352,15.16666667,23.66666667,6.666666667,Jsrp1,junctional sarcoplasmic reticulum protein 1 [Source:MGI Symbol	Acc:MGI:1916700]
ENSMUSG00000005268,1.833315679,3.173532642,13.28570874,0.000267437,0.00067634,269.6666667,403.3333333,136,Prlr,prolactin receptor [Source:MGI Symbol	Acc:MGI:97763]
ENSMUSG00000009569,1.833273039,0.898369368,10.69147648,0.001076303,0.002424234,55.66666667,80,31.33333333,Mkl2,MKL/myocardin-like 2 [Source:MGI Symbol	Acc:MGI:3050795]
ENSMUSG00000099564,1.832855529,-0.275582099,6.392033337,0.011463364,0.020956536,23,36,10,Gm28729,predicted gene 28729 [Source:MGI Symbol	Acc:MGI:5579435]
ENSMUSG00000028975,1.831704047,2.149665383,23.74161105,1.10E-06,4.15E-06,132.8333333,207.3333333,58.33333333,Pex14,peroxisomal biogenesis factor 14 [Source:MGI Symbol	Acc:MGI:1927868]
ENSMUSG00000027420,1.830296342,2.178067838,30.09438438,4.12E-08,1.90E-07,135.5,211.6666667,59.33333333,Bfsp1,"beaded filament structural protein 1, in lens-CP94 [Source:MGI Symbol	Acc:MGI:101770]"
ENSMUSG00000034295,1.829661716,-0.155487708,6.884976266,0.008692322,0.016307144,25.33333333,39.66666667,11,Fhod3,formin homology 2 domain containing 3 [Source:MGI Symbol	Acc:MGI:1925847]
ENSMUSG00000027347,1.828114843,-0.234443407,7.233414113,0.007155899,0.013669253,23.83333333,37,10.66666667,Rasgrp1,RAS guanyl releasing protein 1 [Source:MGI Symbol	Acc:MGI:1314635]
ENSMUSG00000026657,1.827055251,5.940848838,58.0510075,2.55E-14,2.46E-13,1851.5,2883.666667,819.3333333,Frmd4a,FERM domain containing 4A [Source:MGI Symbol	Acc:MGI:1919850]
ENSMUSG00000074259,1.824446418,3.905565003,16.68921227,4.40E-05,0.000127539,516,795.6666667,236.3333333,Gramd2,GRAM domain containing 2 [Source:MGI Symbol	Acc:MGI:3528937]
ENSMUSG00000032322,1.824239907,3.055300006,14.59705283,0.000133123,0.000355256,317.6666667,517,118.3333333,Pstpip1,proline-serine-threonine phosphatase-interacting protein 1 [Source:MGI Symbol	Acc:MGI:1321396]
ENSMUSG00000020777,1.823614101,6.834439919,93.9217718,3.28E-22,6.37E-21,3421,5344.666667,1497.333333,Acox1,"acyl-Coenzyme A oxidase 1, palmitoyl [Source:MGI Symbol	Acc:MGI:1330812]"
ENSMUSG00000015850,1.822529753,1.058437308,16.83037043,4.09E-05,0.000119186,61.33333333,95.66666667,27,Adamtsl4,ADAMTS-like 4 [Source:MGI Symbol	Acc:MGI:2389008]
ENSMUSG00000005615,1.820199314,5.951750729,117.1237125,2.70E-27,7.97E-26,1877.333333,2926,828.6666667,Pcyt1a,"phosphate cytidylyltransferase 1, choline, alpha isoform [Source:MGI Symbol	Acc:MGI:88557]"
ENSMUSG00000034066,1.818945441,4.988578458,41.35851172,1.27E-10,8.18E-10,962,1494.666667,429.3333333,Farp2,"FERM, RhoGEF and pleckstrin domain protein 2 [Source:MGI Symbol	Acc:MGI:2385126]"
ENSMUSG00000110129,1.817267459,1.298795067,16.63706387,4.53E-05,0.000130842,72.83333333,113.3333333,32.33333333,Gm45453,predicted gene 45453 [Source:MGI Symbol	Acc:MGI:5791289]
ENSMUSG00000062861,1.815524711,3.677571048,47.79777088,4.73E-12,3.60E-11,386.8333333,602.6666667,171,Zfp28,zinc finger protein 28 [Source:MGI Symbol	Acc:MGI:99175]
ENSMUSG00000106547,1.815364858,-1.054352539,4.973834412,0.025733538,0.043271011,12.66666667,19.66666667,5.666666667,B230303O12Rik,RIKEN cDNA B230303O12 gene [Source:MGI Symbol	Acc:MGI:2442644]
ENSMUSG00000030000,1.81526336,1.003677471,15.06785901,0.000103714,0.000282515,58.66666667,91.66666667,25.66666667,Add2,adducin 2 (beta) [Source:MGI Symbol	Acc:MGI:87919]
ENSMUSG00000024524,1.814040043,2.519951764,17.9912219,2.22E-05,6.79E-05,194.5,309.6666667,79.33333333,Gnal,"guanine nucleotide binding protein, alpha stimulating, olfactory type [Source:MGI Symbol	Acc:MGI:95774]"
ENSMUSG00000034472,1.813791917,2.710535956,12.55708316,0.000394707,0.000963969,306.5,518.3333333,94.66666667,Rasd2,"RASD family, member 2 [Source:MGI Symbol	Acc:MGI:1922391]"
ENSMUSG00000054277,1.813324681,4.384997974,59.37519117,1.30E-14,1.29E-13,632.6666667,985,280.3333333,Arfgap3,ADP-ribosylation factor GTPase activating protein 3 [Source:MGI Symbol	Acc:MGI:1913501]
ENSMUSG00000027230,1.811461694,2.194047527,15.60127436,7.82E-05,0.000217845,135.6666667,209.3333333,62,Creb3l1,cAMP responsive element binding protein 3-like 1 [Source:MGI Symbol	Acc:MGI:1347062]
ENSMUSG00000027422,1.811231775,8.310411938,54.8830378,1.28E-13,1.15E-12,9222.666667,14502.33333,3943,Rrbp1,ribosome binding protein 1 [Source:MGI Symbol	Acc:MGI:1932395]
ENSMUSG00000056608,1.811085998,4.384365628,57.09869915,4.14E-14,3.91E-13,632,983.6666667,280.3333333,Chd9,chromodomain helicase DNA binding protein 9 [Source:MGI Symbol	Acc:MGI:1924001]
ENSMUSG00000026107,1.809081412,7.019561594,39.25053643,3.73E-10,2.27E-09,4646.166667,7390,1902.333333,Nabp1,nucleic acid binding protein 1 [Source:MGI Symbol	Acc:MGI:1923258]
ENSMUSG00000024759,1.808441356,7.216886451,68.06512696,1.58E-16,1.89E-15,4514.333333,7023.666667,2005,Atl3,atlastin GTPase 3 [Source:MGI Symbol	Acc:MGI:1924270]
ENSMUSG00000000276,1.805467636,4.920097114,76.39344166,2.32E-18,3.30E-17,917.1666667,1426.666667,407.6666667,Dgke,"diacylglycerol kinase, epsilon [Source:MGI Symbol	Acc:MGI:1889276]"
ENSMUSG00000035158,1.803836083,2.678676712,31.88333284,1.64E-08,8.00E-08,192.6666667,299.6666667,85.66666667,Mitf,microphthalmia-associated transcription factor [Source:MGI Symbol	Acc:MGI:104554]
ENSMUSG00000045333,1.803810975,3.563705408,28.30186953,1.04E-07,4.55E-07,354.8333333,550,159.6666667,Zfp423,zinc finger protein 423 [Source:MGI Symbol	Acc:MGI:1891217]
ENSMUSG00000050965,1.803306301,2.975206756,33.99784875,5.52E-09,2.89E-08,237,368.3333333,105.6666667,Prkca,"protein kinase C, alpha [Source:MGI Symbol	Acc:MGI:97595]"
ENSMUSG00000050195,1.802623672,-0.925139179,5.4631249,0.019421883,0.033685179,14.16666667,22,6.333333333,Scd4,stearoyl-coenzyme A desaturase 4 [Source:MGI Symbol	Acc:MGI:2670997]
ENSMUSG00000025921,1.802191321,4.093821001,63.28490858,1.79E-15,1.95E-14,516.6666667,803,230.3333333,Rdh10,retinol dehydrogenase 10 (all-trans) [Source:MGI Symbol	Acc:MGI:1924238]
ENSMUSG00000087165,1.802090326,1.303013018,18.65251847,1.57E-05,4.92E-05,73,113.6666667,32.33333333,2010001A14Rik,RIKEN cDNA 2010001A14 gene [Source:MGI Symbol	Acc:MGI:1923766]
ENSMUSG00000000530,1.801316556,3.965709682,33.07792881,8.85E-09,4.48E-08,528,835.6666667,220.3333333,Acvrl1,"activin A receptor, type II-like 1 [Source:MGI Symbol	Acc:MGI:1338946]"
ENSMUSG00000062296,1.801065488,-0.340878621,6.154385013,0.013108669,0.023666972,22.16666667,34.33333333,10,Trank1,tetratricopeptide repeat and ankyrin repeat containing 1 [Source:MGI Symbol	Acc:MGI:1341834]
ENSMUSG00000000489,1.800373926,4.326255357,15.26683797,9.33E-05,0.000256606,668.6666667,1050.666667,286.6666667,Pdgfb,"platelet derived growth factor, B polypeptide [Source:MGI Symbol	Acc:MGI:97528]"
ENSMUSG00000030259,1.799874524,6.875374212,78.42458129,8.31E-19,1.23E-17,3563.666667,5536.333333,1591,Rassf8,Ras association (RalGDS/AF-6) domain family (N-terminal) member 8 [Source:MGI Symbol	Acc:MGI:1918573]
ENSMUSG00000037946,1.798747004,4.423933806,60.92017865,5.94E-15,6.09E-14,650,1009.666667,290.3333333,Fgd3,"FYVE, RhoGEF and PH domain containing 3 [Source:MGI Symbol	Acc:MGI:1353657]"
ENSMUSG00000033882,1.798184922,0.989630672,14.74204065,0.000123267,0.000331307,58,90.33333333,25.66666667,Rbm46,RNA binding motif protein 46 [Source:MGI Symbol	Acc:MGI:3645057]
ENSMUSG00000041779,1.796867968,6.659233427,67.38389442,2.23E-16,2.65E-15,2964.833333,4510.666667,1419,Tram2,translocating chain-associating membrane protein 2 [Source:MGI Symbol	Acc:MGI:1924817]
ENSMUSG00000046463,1.795779829,1.667721878,21.10369458,4.35E-06,1.50E-05,94.66666667,147,42.33333333,5930403N24Rik,RIKEN cDNA 5930403N24 gene [Source:MGI Symbol	Acc:MGI:2444171]
ENSMUSG00000110404,1.795333025,1.283205938,20.34173857,6.48E-06,2.17E-05,72,111.6666667,32.33333333,Rnf223,ring finger 223 [Source:MGI Symbol	Acc:MGI:3588193]
ENSMUSG00000022838,1.794073555,0.072452611,8.802272198,0.003008556,0.006198533,30.16666667,46.66666667,13.66666667,Eaf2,ELL associated factor 2 [Source:MGI Symbol	Acc:MGI:2146616]
ENSMUSG00000031539,1.789974211,3.37985867,44.02982715,3.23E-11,2.23E-10,314.3333333,487.6666667,141,Ap3m2,"adaptor-related protein complex 3, mu 2 subunit [Source:MGI Symbol	Acc:MGI:1929214]"
ENSMUSG00000018334,1.789001927,6.218913393,56.68204875,5.12E-14,4.79E-13,2498,3933.666667,1062.333333,Ksr1,kinase suppressor of ras 1 [Source:MGI Symbol	Acc:MGI:105051]
ENSMUSG00000041688,1.788842172,7.167411478,73.44566977,1.03E-17,1.39E-16,4546.5,7089.333333,2003.666667,Amot,angiomotin [Source:MGI Symbol	Acc:MGI:108440]
ENSMUSG00000103593,1.787385952,-0.694728695,4.784094181,0.028723751,0.047649872,16.83333333,26,7.666666667,Gm37352,"predicted gene, 37352 [Source:MGI Symbol	Acc:MGI:5610580]"
ENSMUSG00000039910,1.786654315,8.117942869,64.56244312,9.35E-16,1.05E-14,8189.5,12773,3606,Cited2,"Cbp/p300-interacting transactivator, with Glu/Asp-rich carboxy-terminal domain, 2 [Source:MGI Symbol	Acc:MGI:1306784]"
ENSMUSG00000034427,1.786582215,0.567351502,7.491413614,0.006199387,0.011989381,43.5,63.66666667,23.33333333,Myo15b,myosin XVB [Source:MGI Symbol	Acc:MGI:2685534]
ENSMUSG00000021226,1.786435016,4.956358334,50.23080242,1.37E-12,1.11E-11,942.1666667,1452.333333,432,Acot2,acyl-CoA thioesterase 2 [Source:MGI Symbol	Acc:MGI:2159605]
ENSMUSG00000004113,1.786140869,1.32096413,10.09547725,0.001486337,0.003266754,73.5,114,33,Cacna1b,"calcium channel, voltage-dependent, N type, alpha 1B subunit [Source:MGI Symbol	Acc:MGI:88296]"
ENSMUSG00000056752,1.785228978,0.189509097,7.562272766,0.005960278,0.01157992,32.83333333,50.66666667,15,Dnah9,"dynein, axonemal, heavy chain 9 [Source:MGI Symbol	Acc:MGI:1289279]"
ENSMUSG00000026638,1.784658485,3.864839461,30.36984546,3.57E-08,1.66E-07,437,670.3333333,203.6666667,Irf6,interferon regulatory factor 6 [Source:MGI Symbol	Acc:MGI:1859211]
ENSMUSG00000040435,1.783887403,6.304810214,93.7901739,3.51E-22,6.80E-21,2398.666667,3717.666667,1079.666667,Ppp1r15a,"protein phosphatase 1, regulatory (inhibitor) subunit 15A [Source:MGI Symbol	Acc:MGI:1927072]"
ENSMUSG00000020434,1.780915364,1.449933603,12.6811804,0.000369354,0.000908612,84.66666667,132.3333333,37,4921536K21Rik,RIKEN cDNA 4921536K21 gene [Source:MGI Symbol	Acc:MGI:1914680]
ENSMUSG00000041592,1.77924821,4.090974619,46.32457578,1.00E-11,7.36E-11,515.3333333,798.3333333,232.3333333,Sdk2,sidekick cell adhesion molecule 2 [Source:MGI Symbol	Acc:MGI:2443847]
ENSMUSG00000065037,1.779211903,-0.008292841,7.343135094,0.006731933,0.01291775,28.33333333,44,12.66666667,Rn7sk,"RNA, 7SK, nuclear [Source:MGI Symbol	Acc:MGI:103186]"
ENSMUSG00000043154,1.776852214,4.777563758,26.71200758,2.36E-07,9.86E-07,1084.5,1765.333333,403.6666667,Ppp2r3a,"protein phosphatase 2, regulatory subunit B'', alpha [Source:MGI Symbol	Acc:MGI:2442104]"
ENSMUSG00000046731,1.776350422,4.367800332,28.70176806,8.44E-08,3.74E-07,671.6666667,1042.666667,300.6666667,Kctd11,potassium channel tetramerisation domain containing 11 [Source:MGI Symbol	Acc:MGI:2448712]
ENSMUSG00000093587,1.775378671,0.298740874,9.61017772,0.001935019,0.004145813,37.66666667,59,16.33333333,Gm20554,"predicted gene, 20554 [Source:MGI Symbol	Acc:MGI:5295661]"
ENSMUSG00000022018,1.775224248,5.227755344,50.46917605,1.21E-12,9.86E-12,1135.833333,1758,513.6666667,Rgcc,regulator of cell cycle [Source:MGI Symbol	Acc:MGI:1913464]
ENSMUSG00000000794,1.773413393,0.099157616,5.028669793,0.02493104,0.042078557,30.5,47,14,Kcnn3,"potassium intermediate/small conductance calcium-activated channel, subfamily N, member 3 [Source:MGI Symbol	Acc:MGI:2153183]"
ENSMUSG00000030443,1.771199872,2.78147136,21.56851541,3.41E-06,1.20E-05,206,317.6666667,94.33333333,Zfp583,zinc finger protein 583 [Source:MGI Symbol	Acc:MGI:2682297]
ENSMUSG00000060639,1.770905378,3.390508831,21.78310406,3.05E-06,1.08E-05,326.3333333,502.3333333,150.3333333,Hist1h4i,"histone cluster 1, H4i [Source:MGI Symbol	Acc:MGI:2448432]"
ENSMUSG00000021552,1.770668366,5.792352947,34.39182648,4.51E-09,2.38E-08,1914.5,2986.666667,842.3333333,Gkap1,G kinase anchoring protein 1 [Source:MGI Symbol	Acc:MGI:1891694]
ENSMUSG00000051351,1.770243122,4.723771472,68.07909993,1.57E-16,1.88E-15,800.3333333,1238,362.6666667,Zfp46,zinc finger protein 46 [Source:MGI Symbol	Acc:MGI:99192]
ENSMUSG00000028986,1.769733355,4.339488563,66.44862358,3.59E-16,4.18E-15,612.6666667,947.6666667,277.6666667,Klhl7,kelch-like 7 [Source:MGI Symbol	Acc:MGI:1196453]
ENSMUSG00000048581,1.7686805,1.053009601,12.37660545,0.000434747,0.00105509,61,94.33333333,27.66666667,E130311K13Rik,RIKEN cDNA E130311K13 gene [Source:MGI Symbol	Acc:MGI:3607716]
ENSMUSG00000043885,1.767580116,3.526804274,37.98633203,7.12E-10,4.19E-09,348.1666667,538.3333333,158,Slc36a4,"solute carrier family 36 (proton/amino acid symporter), member 4 [Source:MGI Symbol	Acc:MGI:2442595]"
ENSMUSG00000040712,1.766812784,5.580641123,61.28509952,4.94E-15,5.13E-14,1447.5,2236.333333,658.6666667,Camta2,calmodulin binding transcription activator 2 [Source:MGI Symbol	Acc:MGI:2135957]
ENSMUSG00000092274,1.764932229,5.459392029,29.53074657,5.50E-08,2.49E-07,1359,2074.333333,643.6666667,Neat1,nuclear paraspeckle assembly transcript 1 (non-protein coding) [Source:MGI Symbol	Acc:MGI:1914211]
ENSMUSG00000026721,1.764180223,3.465444101,48.96693768,2.60E-12,2.03E-11,333.3333333,515.3333333,151.3333333,Rabgap1l,RAB GTPase activating protein 1-like [Source:MGI Symbol	Acc:MGI:1352507]
ENSMUSG00000026426,1.763898787,7.539016682,81.99852212,1.36E-19,2.14E-18,5643.666667,8720,2567.333333,Arl8a,ADP-ribosylation factor-like 8A [Source:MGI Symbol	Acc:MGI:1915974]
ENSMUSG00000046447,1.763807572,1.911348656,17.34775255,3.11E-05,9.26E-05,112.1666667,173.3333333,51,Camk2n1,calcium/calmodulin-dependent protein kinase II inhibitor 1 [Source:MGI Symbol	Acc:MGI:1913509]
ENSMUSG00000031103,1.76304839,7.120143551,62.16351868,3.16E-15,3.36E-14,4021.666667,6159.666667,1883.666667,Elf4,E74-like factor 4 (ets domain transcription factor) [Source:MGI Symbol	Acc:MGI:1928377]
ENSMUSG00000038244,1.762270184,5.682099909,94.66111674,2.26E-22,4.45E-21,1557,2405,709,Mical2,"microtubule associated monooxygenase, calponin and LIM domain containing 2 [Source:MGI Symbol	Acc:MGI:2444947]"
ENSMUSG00000016496,1.761682879,2.499687795,25.86879626,3.65E-07,1.48E-06,170,262.6666667,77.33333333,Cd274,CD274 antigen [Source:MGI Symbol	Acc:MGI:1926446]
ENSMUSG00000052062,1.759600975,0.20004629,11.19699895,0.000819297,0.001887145,33.16666667,51,15.33333333,Pard3b,par-3 family cell polarity regulator beta [Source:MGI Symbol	Acc:MGI:1919301]
ENSMUSG00000031410,1.758218167,8.089263816,40.00391764,2.53E-10,1.58E-09,7698.833333,12155,3242.666667,Nxf7,nuclear RNA export factor 7 [Source:MGI Symbol	Acc:MGI:2159343]
ENSMUSG00000024901,1.756993,2.357544763,25.68158587,4.03E-07,1.63E-06,153.5,237,70,Peli3,pellino 3 [Source:MGI Symbol	Acc:MGI:1924963]
ENSMUSG00000027605,1.756417045,2.865321335,24.02616287,9.50E-07,3.62E-06,230.1666667,358,102.3333333,Acss2,acyl-CoA synthetase short-chain family member 2 [Source:MGI Symbol	Acc:MGI:1890410]
ENSMUSG00000063146,1.756302421,7.985492244,53.61793893,2.44E-13,2.12E-12,7536.333333,11547,3525.666667,Clip2,CAP-GLY domain containing linker protein 2 [Source:MGI Symbol	Acc:MGI:1313136]
ENSMUSG00000107761,1.755149494,2.594583961,28.38267023,9.96E-08,4.37E-07,181.5,280,83,2010008C14Rik,RIKEN cDNA 2010008C14 gene [Source:MGI Symbol	Acc:MGI:1917109]
ENSMUSG00000028121,1.75509887,5.837610897,74.98859692,4.73E-18,6.51E-17,1742.5,2678.333333,806.6666667,Bcar3,breast cancer anti-estrogen resistance 3 [Source:MGI Symbol	Acc:MGI:1352501]
ENSMUSG00000085860,1.753474535,0.55537984,5.490865537,0.019116077,0.033188826,48.66666667,60.66666667,36.66666667,2410003L11Rik,RIKEN cDNA 2410003L11 gene [Source:MGI Symbol	Acc:MGI:1916979]
ENSMUSG00000019726,1.753008236,4.760833748,70.67376701,4.21E-17,5.29E-16,821.1666667,1266.666667,375.6666667,Lyst,lysosomal trafficking regulator [Source:MGI Symbol	Acc:MGI:107448]
ENSMUSG00000033540,1.751054802,2.386734269,22.68003357,1.91E-06,6.97E-06,156.8333333,242,71.66666667,Idua,"iduronidase, alpha-L- [Source:MGI Symbol	Acc:MGI:96418]"
ENSMUSG00000000901,1.749843901,3.760544094,39.38425473,3.48E-10,2.13E-09,409.5,631.3333333,187.6666667,Mmp11,matrix metallopeptidase 11 [Source:MGI Symbol	Acc:MGI:97008]
ENSMUSG00000024854,1.74977877,4.077154229,59.52241827,1.21E-14,1.20E-13,510.3333333,787,233.6666667,Pold4,"polymerase (DNA-directed), delta 4 [Source:MGI Symbol	Acc:MGI:1916995]"
ENSMUSG00000030556,1.747933845,4.808941824,51.05278659,8.99E-13,7.41E-12,850.6666667,1302.666667,398.6666667,Lrrc28,leucine rich repeat containing 28 [Source:MGI Symbol	Acc:MGI:1915689]
ENSMUSG00000043789,1.746891214,1.325607052,12.16447664,0.000487083,0.001170973,73.5,111.6666667,35.33333333,Vwce,von Willebrand factor C and EGF domains [Source:MGI Symbol	Acc:MGI:1919018]
ENSMUSG00000005802,1.746105025,6.213011034,101.9906924,5.58E-24,1.25E-22,2250.333333,3467,1033.666667,Slc30a4,"solute carrier family 30 (zinc transporter), member 4 [Source:MGI Symbol	Acc:MGI:1345282]"
ENSMUSG00000028917,1.744978018,6.218417129,75.44366504,3.76E-18,5.23E-17,2397.666667,3723.666667,1071.666667,Plekhm2,"pleckstrin homology domain containing, family M (with RUN domain) member 2 [Source:MGI Symbol	Acc:MGI:1916832]"
ENSMUSG00000020268,1.744754346,1.111422776,16.75717793,4.25E-05,0.000123554,63.66666667,98,29.33333333,Lyrm7,LYR motif containing 7 [Source:MGI Symbol	Acc:MGI:1922780]
ENSMUSG00000062012,1.744118516,0.660943328,13.83040838,0.000200072,0.000519174,46.33333333,71.33333333,21.33333333,Zfp13,zinc finger protein 13 [Source:MGI Symbol	Acc:MGI:99159]
ENSMUSG00000028195,1.743817179,5.349250408,26.7687683,2.29E-07,9.60E-07,1520,2407.666667,632.3333333,Cyr61,cysteine rich protein 61 [Source:MGI Symbol	Acc:MGI:88613]
ENSMUSG00000037395,1.743112102,3.459770385,42.34818394,7.64E-11,5.06E-10,332.3333333,511.6666667,153,Rcor3,REST corepressor 3 [Source:MGI Symbol	Acc:MGI:2441920]
ENSMUSG00000028480,1.742654424,5.175986585,74.81257022,5.18E-18,7.09E-17,1096,1688,504,Glipr2,GLI pathogenesis-related 2 [Source:MGI Symbol	Acc:MGI:1917770]
ENSMUSG00000020948,1.742447686,4.503647142,66.0426679,4.41E-16,5.08E-15,686.8333333,1057.666667,316,Klhl28,kelch-like 28 [Source:MGI Symbol	Acc:MGI:1913939]
ENSMUSG00000038702,1.742055554,2.566083486,15.21147558,9.61E-05,0.00026368,176.3333333,269.3333333,83.33333333,Dsel,dermatan sulfate epimerase-like [Source:MGI Symbol	Acc:MGI:2442948]
ENSMUSG00000002881,1.741730208,5.330471127,44.56608276,2.46E-11,1.72E-10,1188.166667,1763,613.3333333,Nab1,Ngfi-A binding protein 1 [Source:MGI Symbol	Acc:MGI:107564]
ENSMUSG00000028057,1.741654695,5.601835296,78.37786956,8.51E-19,1.26E-17,1472.666667,2267.333333,678,Rit1,Ras-like without CAAX 1 [Source:MGI Symbol	Acc:MGI:108053]
ENSMUSG00000038375,1.740787695,7.236506649,55.46605856,9.51E-14,8.68E-13,4558,6927.333333,2188.666667,Trp53inp2,transformation related protein 53 inducible nuclear protein 2 [Source:MGI Symbol	Acc:MGI:1915978]
ENSMUSG00000004347,1.739831229,0.062660888,9.607905783,0.001937415,0.004150288,30,46,14,Pde1c,phosphodiesterase 1C [Source:MGI Symbol	Acc:MGI:108413]
ENSMUSG00000000378,1.737695683,6.117039138,48.34404261,3.58E-12,2.75E-11,2045.666667,3053.333333,1038,Ccm2,cerebral cavernous malformation 2 [Source:MGI Symbol	Acc:MGI:2384924]
ENSMUSG00000070643,1.736909416,2.179020141,18.94573648,1.34E-05,4.28E-05,148.1666667,231.6666667,64.66666667,Sox13,SRY (sex determining region Y)-box 13 [Source:MGI Symbol	Acc:MGI:98361]
ENSMUSG00000026014,1.73588475,6.628184731,70.63725613,4.29E-17,5.38E-16,3008.666667,4620,1397.333333,Raph1,Ras association (RalGDS/AF-6) and pleckstrin homology domains 1 [Source:MGI Symbol	Acc:MGI:1924550]
ENSMUSG00000085929,1.735522623,0.39850648,10.08503624,0.001494782,0.003282649,38.16666667,58.66666667,17.66666667,Gm13421,predicted gene 13421 [Source:MGI Symbol	Acc:MGI:3649922]
ENSMUSG00000097882,1.735040058,1.05725745,17.35696226,3.10E-05,9.22E-05,61.16666667,94,28.33333333,0610038B21Rik,RIKEN cDNA 0610038B21 gene [Source:MGI Symbol	Acc:MGI:1917595]
ENSMUSG00000046179,1.734654466,6.490342407,58.51370055,2.02E-14,1.97E-13,3131.833333,4927.333333,1336.333333,E2f8,E2F transcription factor 8 [Source:MGI Symbol	Acc:MGI:1922038]
ENSMUSG00000078624,1.731618497,0.293433912,11.78256982,0.000597879,0.001414214,35.33333333,54.33333333,16.33333333,Olfr613,olfactory receptor 613 [Source:MGI Symbol	Acc:MGI:3030447]
ENSMUSG00000087222,1.731123344,0.147753013,10.57186338,0.001148219,0.002574218,31.66666667,48.66666667,14.66666667,E030042O20Rik,RIKEN cDNA E030042O20 gene [Source:MGI Symbol	Acc:MGI:2444099]
ENSMUSG00000025283,1.731044482,4.71872251,52.98583902,3.36E-13,2.89E-12,823.1666667,1271,375.3333333,Sat1,spermidine/spermine N1-acetyl transferase 1 [Source:MGI Symbol	Acc:MGI:98233]
ENSMUSG00000028532,1.730505762,3.236606573,34.18636524,5.01E-09,2.64E-08,284.3333333,437,131.6666667,Cachd1,cache domain containing 1 [Source:MGI Symbol	Acc:MGI:2444177]
ENSMUSG00000020034,1.730088289,2.503276128,17.62424053,2.69E-05,8.11E-05,168.3333333,255,81.66666667,Tcp11l2,t-complex 11 (mouse) like 2 [Source:MGI Symbol	Acc:MGI:2444679]
ENSMUSG00000009291,1.728143827,8.013160876,60.76936675,6.42E-15,6.54E-14,7857.333333,12044.33333,3670.333333,Pttg1ip,pituitary tumor-transforming 1 interacting protein [Source:MGI Symbol	Acc:MGI:2652132]
ENSMUSG00000101249,1.727628683,-0.912342644,5.026272337,0.024965577,0.042122989,14.16666667,21.66666667,6.666666667,Gm29216,predicted gene 29216 [Source:MGI Symbol	Acc:MGI:5579922]
ENSMUSG00000003382,1.727091993,6.072435901,95.28902596,1.65E-22,3.27E-21,2041,3135,947,Etv3,ets variant 3 [Source:MGI Symbol	Acc:MGI:1350926]
ENSMUSG00000021756,1.726978675,6.547675298,69.499567,7.64E-17,9.39E-16,2757,4198.333333,1315.666667,Il6st,interleukin 6 signal transducer [Source:MGI Symbol	Acc:MGI:96560]
ENSMUSG00000047728,1.726713117,0.48967158,11.5421023,0.000680377,0.001592229,40.66666667,62.66666667,18.66666667,BC025446,cDNA sequence BC025446 [Source:MGI Symbol	Acc:MGI:2385015]
ENSMUSG00000039110,1.722985849,2.551801845,19.644282,9.33E-06,3.06E-05,183,282.6666667,83.33333333,Mycbpap,MYCBP associated protein [Source:MGI Symbol	Acc:MGI:2388726]
ENSMUSG00000025977,1.722103641,-0.31268168,5.579906518,0.018167692,0.031692738,22.5,34.33333333,10.66666667,Boll,"bol, boule-like (Drosophila) [Source:MGI Symbol	Acc:MGI:1922638]"
ENSMUSG00000058761,1.721798553,6.66563771,87.42473055,8.75E-21,1.50E-19,3091.666667,4735.333333,1448,Rnf169,ring finger protein 169 [Source:MGI Symbol	Acc:MGI:1920257]
ENSMUSG00000057421,1.721535477,8.466879434,95.98437747,1.16E-22,2.34E-21,10738,16479,4997,Las1l,LAS1-like (S. cerevisiae) [Source:MGI Symbol	Acc:MGI:1923380]
ENSMUSG00000028655,1.721515664,5.697017711,72.90119921,1.36E-17,1.81E-16,1573,2414.333333,731.6666667,Mfsd2a,major facilitator superfamily domain containing 2A [Source:MGI Symbol	Acc:MGI:1923824]
ENSMUSG00000040978,1.720940091,0.312652131,8.792249845,0.003025129,0.006224148,35.66666667,54.66666667,16.66666667,Gm11992,predicted gene 11992 [Source:MGI Symbol	Acc:MGI:3651127]
ENSMUSG00000053604,1.720168842,4.920566501,53.57152165,2.49E-13,2.17E-12,952.6666667,1469.666667,435.6666667,Rpia,ribose 5-phosphate isomerase A [Source:MGI Symbol	Acc:MGI:103254]
ENSMUSG00000034035,1.719644472,0.537805409,8.91834768,0.002823198,0.005849598,42.5,61.33333333,23.66666667,Ccdc17,coiled-coil domain containing 17 [Source:MGI Symbol	Acc:MGI:1915667]
ENSMUSG00000060477,1.717527137,4.676262548,29.85543615,4.65E-08,2.13E-07,853.3333333,1326,380.6666667,Irak2,interleukin-1 receptor-associated kinase 2 [Source:MGI Symbol	Acc:MGI:2429603]
ENSMUSG00000068854,1.717105268,0.449135191,7.287804351,0.006942427,0.013293382,40.66666667,62.66666667,18.66666667,Hist2h2be,"histone cluster 2, H2be [Source:MGI Symbol	Acc:MGI:2448415]"
ENSMUSG00000094628,1.716876739,0.245175185,8.498596907,0.003554205,0.007233512,34.16666667,52.33333333,16,Gm3252,predicted gene 3252 [Source:MGI Symbol	Acc:MGI:3781430]
ENSMUSG00000037062,1.716116652,7.085858256,72.82795743,1.41E-17,1.87E-16,4127,6323.666667,1930.333333,Sh3glb1,SH3-domain GRB2-like B1 (endophilin) [Source:MGI Symbol	Acc:MGI:1859730]
ENSMUSG00000034751,1.715441931,3.365385407,43.13947155,5.10E-11,3.45E-10,311.1666667,477.3333333,145,Mast4,microtubule associated serine/threonine kinase family member 4 [Source:MGI Symbol	Acc:MGI:1918885]
ENSMUSG00000026142,1.713858539,5.211592811,77.12173422,1.61E-18,2.33E-17,1123,1721.333333,524.6666667,Rhbdd1,rhomboid domain containing 1 [Source:MGI Symbol	Acc:MGI:1924117]
ENSMUSG00000032786,1.713701224,6.899828398,82.15209425,1.26E-19,1.98E-18,3623.333333,5554,1692.666667,Alas1,aminolevulinic acid synthase 1 [Source:MGI Symbol	Acc:MGI:87989]
ENSMUSG00000085379,1.711827884,1.429184284,9.976513808,0.001585496,0.003458288,79.33333333,116.3333333,42.33333333,2310058D17Rik,RIKEN cDNA 2310058D17 gene [Source:MGI Symbol	Acc:MGI:1922944]
ENSMUSG00000035770,1.71032051,6.863663088,79.18950668,5.64E-19,8.47E-18,3613.5,5551,1676,Dync1li2,"dynein, cytoplasmic 1 light intermediate chain 2 [Source:MGI Symbol	Acc:MGI:107738]"
ENSMUSG00000027035,1.708919531,5.304107212,47.0721404,6.84E-12,5.13E-11,1199.333333,1828,570.6666667,Cers6,ceramide synthase 6 [Source:MGI Symbol	Acc:MGI:2442564]
ENSMUSG00000027865,1.707100682,5.702768379,94.80311662,2.10E-22,4.16E-21,1579.333333,2418.333333,740.3333333,Gdap2,ganglioside-induced differentiation-associated-protein 2 [Source:MGI Symbol	Acc:MGI:1338001]
ENSMUSG00000019876,1.705868206,-0.265350117,5.114408672,0.023727951,0.040230474,23.33333333,35.66666667,11,Pkib,"protein kinase inhibitor beta, cAMP dependent, testis specific [Source:MGI Symbol	Acc:MGI:101937]"
ENSMUSG00000020458,1.705739753,9.0678096,68.36785869,1.36E-16,1.64E-15,16286.83333,24931,7642.666667,Rtn4,reticulon 4 [Source:MGI Symbol	Acc:MGI:1915835]
ENSMUSG00000110945,1.704823246,-0.196202304,4.894034034,0.026949646,0.045025004,24.5,37.66666667,11.33333333,AC133650.1,
ENSMUSG00000069378,1.703700433,2.130193217,15.26244702,9.36E-05,0.000257128,131.6666667,201.6666667,61.66666667,Prdm6,PR domain containing 6 [Source:MGI Symbol	Acc:MGI:2684938]
ENSMUSG00000052298,1.703549236,7.850478204,93.62872377,3.81E-22,7.35E-21,7003.833333,10717.33333,3290.333333,Cdc42se2,CDC42 small effector 2 [Source:MGI Symbol	Acc:MGI:1919979]
ENSMUSG00000038248,1.70326562,1.184851614,8.189724648,0.004212832,0.008439386,67.16666667,103,31.33333333,Sobp,sine oculis-binding protein homolog (Drosophila) [Source:MGI Symbol	Acc:MGI:1924427]
ENSMUSG00000068457,1.700687129,0.351360092,5.636968798,0.017585585,0.030788428,57,95.33333333,18.66666667,Uty,"ubiquitously transcribed tetratricopeptide repeat gene, Y chromosome [Source:MGI Symbol	Acc:MGI:894810]"
ENSMUSG00000035944,1.699248852,4.09897685,42.08437535,8.74E-11,5.75E-10,518.5,791,246,Ttc38,tetratricopeptide repeat domain 38 [Source:MGI Symbol	Acc:MGI:2146198]
ENSMUSG00000020668,1.699189246,3.613350948,40.9783775,1.54E-10,9.83E-10,369.5,565,174,Kif3c,kinesin family member 3C [Source:MGI Symbol	Acc:MGI:107979]
ENSMUSG00000110779,1.698831781,3.745596283,40.99350178,1.53E-10,9.78E-10,405.5,620,191,AC116726.1,
ENSMUSG00000028078,1.697986998,1.09123199,15.03069683,0.000105777,0.000287453,62.83333333,96,29.66666667,Dclk2,doublecortin-like kinase 2 [Source:MGI Symbol	Acc:MGI:1918012]
ENSMUSG00000027293,1.697714799,8.227788202,36.70782538,1.37E-09,7.77E-09,8822.333333,13575.66667,4069,Ehd4,EH-domain containing 4 [Source:MGI Symbol	Acc:MGI:1919619]
ENSMUSG00000042406,1.697453428,8.702936548,83.93249318,5.12E-20,8.29E-19,12647,19333.33333,5960.666667,Atf4,activating transcription factor 4 [Source:MGI Symbol	Acc:MGI:88096]
ENSMUSG00000045314,1.697376511,3.989025459,29.21368796,6.48E-08,2.91E-07,479.6666667,729.6666667,229.6666667,Sowahb,sosondowah ankyrin repeat domain family member B [Source:MGI Symbol	Acc:MGI:1925338]
ENSMUSG00000044042,1.696445143,1.496112136,10.10504586,0.001478639,0.003250892,85.33333333,120.3333333,50.33333333,Fmn1,formin 1 [Source:MGI Symbol	Acc:MGI:101815]
ENSMUSG00000027346,1.694516438,5.636106084,57.21753209,3.90E-14,3.70E-13,1511.5,2294,729,Gpcpd1,glycerophosphocholine phosphodiesterase 1 [Source:MGI Symbol	Acc:MGI:104898]
ENSMUSG00000052957,1.692413966,1.163790211,8.899912048,0.002851844,0.00590172,66.33333333,96,36.66666667,Gas1,growth arrest specific 1 [Source:MGI Symbol	Acc:MGI:95655]
ENSMUSG00000024270,1.69227825,6.224506097,97.69452916,4.88E-23,1.02E-21,2268.166667,3464.333333,1072,Slc39a6,"solute carrier family 39 (metal ion transporter), member 6 [Source:MGI Symbol	Acc:MGI:2147279]"
ENSMUSG00000100954,1.692056436,-0.290769491,5.90043406,0.015137154,0.026994292,23,35,11,Gm10138,predicted gene 10138 [Source:MGI Symbol	Acc:MGI:3708522]
ENSMUSG00000020640,1.691122337,6.221771906,94.49034575,2.46E-22,4.83E-21,2264,3457.333333,1070.666667,Itsn2,intersectin 2 [Source:MGI Symbol	Acc:MGI:1338049]
ENSMUSG00000024122,1.690961601,7.813306351,91.59125678,1.07E-21,1.99E-20,6825.666667,10423.33333,3228,Pdpk1,3-phosphoinositide dependent protein kinase 1 [Source:MGI Symbol	Acc:MGI:1338068]
ENSMUSG00000028212,1.690948116,4.163789124,49.26969605,2.23E-12,1.76E-11,542.1666667,828,256.3333333,Ccne2,cyclin E2 [Source:MGI Symbol	Acc:MGI:1329034]
ENSMUSG00000032440,1.690547737,4.835373832,52.51328412,4.27E-13,3.65E-12,864.1666667,1319.333333,409,Tgfbr2,"transforming growth factor, beta receptor II [Source:MGI Symbol	Acc:MGI:98729]"
ENSMUSG00000037353,1.689693166,4.592000327,58.56926401,1.96E-14,1.91E-13,730.5,1115.333333,345.6666667,Letmd1,LETM1 domain containing 1 [Source:MGI Symbol	Acc:MGI:1915864]
ENSMUSG00000037661,1.689606364,1.134349624,14.20550975,0.00016389,0.000431323,64.66666667,99,30.33333333,Gpr160,G protein-coupled receptor 160 [Source:MGI Symbol	Acc:MGI:1919112]
ENSMUSG00000028890,1.689434511,6.469922711,76.42308125,2.29E-18,3.25E-17,2689.5,4106,1273,Mtf1,metal response element binding transcription factor 1 [Source:MGI Symbol	Acc:MGI:101786]
ENSMUSG00000022469,1.687930721,4.716739229,27.21913881,1.82E-07,7.69E-07,740.5,1135,346,Rapgef3,Rap guanine nucleotide exchange factor (GEF) 3 [Source:MGI Symbol	Acc:MGI:2441741]
ENSMUSG00000023913,1.687749397,1.63813595,12.95550304,0.000318982,0.00079672,92.66666667,141.6666667,43.66666667,Pla2g7,"phospholipase A2, group VII (platelet-activating factor acetylhydrolase, plasma) [Source:MGI Symbol	Acc:MGI:1351327]"
ENSMUSG00000112392,1.685256882,0.175549748,10.51065546,0.001186881,0.002652983,32.5,49.33333333,15.66666667,AC159297.4,
ENSMUSG00000052837,1.684176539,8.148457161,51.51853549,7.09E-13,5.89E-12,8620.166667,13124,4116.333333,Junb,jun B proto-oncogene [Source:MGI Symbol	Acc:MGI:96647]
ENSMUSG00000021585,1.684081062,7.057265537,75.41637058,3.81E-18,5.30E-17,4055,6170.666667,1939.333333,Cast,calpastatin [Source:MGI Symbol	Acc:MGI:1098236]
ENSMUSG00000035305,1.683893576,0.940011512,12.43914621,0.000420428,0.001022172,56.16666667,85.66666667,26.66666667,Ror1,receptor tyrosine kinase-like orphan receptor 1 [Source:MGI Symbol	Acc:MGI:1347520]
ENSMUSG00000048108,1.683879051,3.62576452,41.75139824,1.04E-10,6.75E-10,373.3333333,569.3333333,177.3333333,Tmem72,transmembrane protein 72 [Source:MGI Symbol	Acc:MGI:2442707]
ENSMUSG00000041073,1.680091668,2.989392975,6.217869361,0.012646722,0.022912445,377.5,606,149,Nacad,NAC alpha domain containing [Source:MGI Symbol	Acc:MGI:3603030]
ENSMUSG00000105549,1.679052111,0.733683989,11.85528001,0.000574981,0.001364584,48.66666667,74.33333333,23,Gm43540,predicted gene 43540 [Source:MGI Symbol	Acc:MGI:5663677]
ENSMUSG00000040339,1.676176598,5.032702093,33.87862413,5.87E-09,3.05E-08,954.1666667,1470,438.3333333,Fam102b,"family with sequence similarity 102, member B [Source:MGI Symbol	Acc:MGI:3036259]"
ENSMUSG00000024789,1.674804334,6.175598275,73.78713764,8.70E-18,1.17E-16,2194.833333,3341.333333,1048.333333,Jak2,Janus kinase 2 [Source:MGI Symbol	Acc:MGI:96629]
ENSMUSG00000029603,1.673872228,4.204013475,24.01967759,9.54E-07,3.63E-06,706,1127.333333,284.6666667,Dtx1,"deltex 1, E3 ubiquitin ligase [Source:MGI Symbol	Acc:MGI:1352744]"
ENSMUSG00000040734,1.673078222,7.10756118,70.24571944,5.24E-17,6.53E-16,4112,6222.333333,2001.666667,Ppp1r13l,"protein phosphatase 1, regulatory (inhibitor) subunit 13 like [Source:MGI Symbol	Acc:MGI:3525053]"
ENSMUSG00000020953,1.669215048,0.620845285,10.35626317,0.001290361,0.002861126,44.5,66,23,Coch,cochlin [Source:MGI Symbol	Acc:MGI:1278313]
ENSMUSG00000094472,1.667667173,0.400631483,10.4381305,0.001234401,0.002751388,38.16666667,58,18.33333333,Gm21897,"predicted gene, 21897 [Source:MGI Symbol	Acc:MGI:5434061]"
ENSMUSG00000068220,1.667589701,9.703962247,61.3216266,4.85E-15,5.04E-14,25313.5,38506,12121,Lgals1,"lectin, galactose binding, soluble 1 [Source:MGI Symbol	Acc:MGI:96777]"
ENSMUSG00000020964,1.665778999,6.630511017,101.1049627,8.72E-24,1.92E-22,3005.833333,4571,1440.666667,Sel1l,sel-1 suppressor of lin-12-like (C. elegans) [Source:MGI Symbol	Acc:MGI:1329016]
ENSMUSG00000034430,1.662905577,6.856050352,62.81345159,2.27E-15,2.45E-14,3640,5560,1720,Zxdc,ZXD family zinc finger C [Source:MGI Symbol	Acc:MGI:1933108]
ENSMUSG00000036430,1.66238549,5.151392672,63.6892309,1.46E-15,1.60E-14,1077.166667,1637.333333,517,Tbcc,tubulin-specific chaperone C [Source:MGI Symbol	Acc:MGI:1919976]
ENSMUSG00000062519,1.661015486,2.757551831,22.83145948,1.77E-06,6.47E-06,203.1666667,309,97.33333333,Zfp398,zinc finger protein 398 [Source:MGI Symbol	Acc:MGI:1917856]
ENSMUSG00000026442,1.65999636,0.954009526,13.6536273,0.000219816,0.000564669,56.83333333,86.66666667,27,Nfasc,neurofascin [Source:MGI Symbol	Acc:MGI:104753]
ENSMUSG00000018567,1.659425692,6.667236653,99.22554592,2.25E-23,4.82E-22,3083.666667,4684.333333,1483,Gabarap,gamma-aminobutyric acid receptor associated protein [Source:MGI Symbol	Acc:MGI:1861742]
ENSMUSG00000087269,1.659231532,-0.127982371,7.456332675,0.006321366,0.012202608,26,39.33333333,12.66666667,D330023K18Rik,RIKEN cDNA D330023K18 gene [Source:MGI Symbol	Acc:MGI:2445152]
ENSMUSG00000030557,1.657957712,2.486197963,26.36554788,2.83E-07,1.16E-06,168.3333333,255.6666667,81,Mef2a,myocyte enhancer factor 2A [Source:MGI Symbol	Acc:MGI:99532]
ENSMUSG00000021573,1.657674144,0.866150224,14.4354411,0.000145047,0.000385027,53.5,81.33333333,25.66666667,Tppp,tubulin polymerization promoting protein [Source:MGI Symbol	Acc:MGI:1920198]
ENSMUSG00000041417,1.657624436,4.99754431,60.12744939,8.89E-15,8.92E-14,963.8333333,1462,465.6666667,Pik3r1,"phosphatidylinositol 3-kinase, regulatory subunit, polypeptide 1 (p85 alpha) [Source:MGI Symbol	Acc:MGI:97583]"
ENSMUSG00000022415,1.6572513,6.347930134,61.056386,5.55E-15,5.72E-14,2416.166667,3631.666667,1200.666667,Syngr1,synaptogyrin 1 [Source:MGI Symbol	Acc:MGI:1328323]
ENSMUSG00000041842,1.656377864,5.504015904,33.07644189,8.86E-09,4.48E-08,1347.333333,2077.333333,617.3333333,Fhdc1,FH2 domain containing 1 [Source:MGI Symbol	Acc:MGI:2684972]
ENSMUSG00000034850,1.656150603,6.850886682,74.98795856,4.74E-18,6.51E-17,3563.166667,5422,1704.333333,Tmem127,transmembrane protein 127 [Source:MGI Symbol	Acc:MGI:1916720]
ENSMUSG00000034744,1.65470221,4.174237284,35.44706631,2.62E-09,1.43E-08,540,814.6666667,265.3333333,Nagk,N-acetylglucosamine kinase [Source:MGI Symbol	Acc:MGI:1860418]
ENSMUSG00000047344,1.653828959,-0.034930522,5.813136678,0.015906898,0.02819234,27.66666667,42,13.33333333,Lancl3,LanC lantibiotic synthetase component C-like 3 (bacterial) [Source:MGI Symbol	Acc:MGI:2443335]
ENSMUSG00000112788,1.650543415,-0.206165673,7.509272594,0.006138216,0.011891474,24.5,37,12,AC102369.4,
ENSMUSG00000007817,1.650371599,8.541271822,56.23346589,6.44E-14,5.98E-13,11037.5,16807,5268,Zmiz1,"zinc finger, MIZ-type containing 1 [Source:MGI Symbol	Acc:MGI:3040693]"
ENSMUSG00000067931,1.648967273,5.63025211,49.99216567,1.54E-12,1.24E-11,1505,2274,736,Zfp948,zinc finger protein 948 [Source:MGI Symbol	Acc:MGI:3040683]
ENSMUSG00000097230,1.648312311,1.697990787,10.55547303,0.001158446,0.002594565,98.16666667,138,58.33333333,Gm26853,"predicted gene, 26853 [Source:MGI Symbol	Acc:MGI:5477347]"
ENSMUSG00000036499,1.648295516,6.110112877,86.32917755,1.52E-20,2.56E-19,2095.166667,3177,1013.333333,Eea1,early endosome antigen 1 [Source:MGI Symbol	Acc:MGI:2442192]
ENSMUSG00000078865,1.645019732,0.477199535,6.25975309,0.012351142,0.022461149,42.66666667,57,28.33333333,Gm14406,predicted gene 14406 [Source:MGI Symbol	Acc:MGI:3649838]
ENSMUSG00000002546,1.644284598,6.126593188,80.03249857,3.68E-19,5.61E-18,2119.166667,3211,1027.333333,Golga2,"golgi autoantigen, golgin subfamily a, 2 [Source:MGI Symbol	Acc:MGI:2139395]"
ENSMUSG00000092035,1.643234397,12.32508187,33.57722939,6.85E-09,3.53E-08,154361.6667,231605.6667,77117.66667,Peg10,paternally expressed 10 [Source:MGI Symbol	Acc:MGI:2157785]
ENSMUSG00000040102,1.641143089,5.327939412,71.01642148,3.54E-17,4.46E-16,1217.333333,1843.666667,591,Klhl42,kelch-like 42 [Source:MGI Symbol	Acc:MGI:2444786]
ENSMUSG00000021895,1.639886663,4.754216543,41.82520675,9.98E-11,6.52E-10,865.1666667,1322.333333,408,Arhgef3,Rho guanine nucleotide exchange factor (GEF) 3 [Source:MGI Symbol	Acc:MGI:1918954]
ENSMUSG00000034413,1.637682362,4.878471126,48.59069026,3.15E-12,2.44E-11,876.1666667,1331.333333,421,Neurl1b,neuralized E3 ubiquitin protein ligase 1B [Source:MGI Symbol	Acc:MGI:3643092]
ENSMUSG00000040152,1.63704101,0.307161225,7.877732033,0.005004721,0.009893902,35.5,52.33333333,18.66666667,Thbs1,thrombospondin 1 [Source:MGI Symbol	Acc:MGI:98737]
ENSMUSG00000099032,1.636637572,0.645749782,7.454285474,0.00632856,0.01221301,45.66666667,66.33333333,25,Tcf24,transcription factor 24 [Source:MGI Symbol	Acc:MGI:3780500]
ENSMUSG00000028437,1.635275329,6.757009385,90.30381925,2.04E-21,3.67E-20,3281.833333,4965.333333,1598.333333,Ubap1,ubiquitin-associated protein 1 [Source:MGI Symbol	Acc:MGI:2149543]
ENSMUSG00000049811,1.634422941,1.998326783,17.08141662,3.58E-05,0.000105262,119.5,180.6666667,58.33333333,Fam161a,"family with sequence similarity 161, member A [Source:MGI Symbol	Acc:MGI:1921123]"
ENSMUSG00000049439,1.634027223,5.316321194,56.74136169,4.97E-14,4.66E-13,1208,1827.333333,588.6666667,Cyp20a1,"cytochrome P450, family 20, subfamily a, polypeptide 1 [Source:MGI Symbol	Acc:MGI:1925201]"
ENSMUSG00000037363,1.632493957,1.926123335,17.36708016,3.08E-05,9.17E-05,113.3333333,171.3333333,55.33333333,Letm2,leucine zipper-EF-hand containing transmembrane protein 2 [Source:MGI Symbol	Acc:MGI:2444979]
ENSMUSG00000024238,1.631756858,1.586608035,15.37212701,8.83E-05,0.000243614,89.16666667,135,43.33333333,Zeb1,zinc finger E-box binding homeobox 1 [Source:MGI Symbol	Acc:MGI:1344313]
ENSMUSG00000042734,1.630355493,6.342147251,31.92959202,1.60E-08,7.83E-08,2297.666667,3558.333333,1037,Ttc9,tetratricopeptide repeat domain 9 [Source:MGI Symbol	Acc:MGI:1916730]
ENSMUSG00000019969,1.630324765,6.936370051,59.66685101,1.12E-14,1.12E-13,3959.333333,6025.333333,1893.333333,Psen1,presenilin 1 [Source:MGI Symbol	Acc:MGI:1202717]
ENSMUSG00000102030,1.629986356,-0.335671437,6.724679721,0.00950878,0.017713589,22.16666667,33.33333333,11,Gm29106,predicted gene 29106 [Source:MGI Symbol	Acc:MGI:5579812]
ENSMUSG00000075284,1.627894331,5.557593052,38.95129406,4.35E-10,2.63E-09,1555.166667,2365,745.3333333,Wipf1,"WAS/WASL interacting protein family, member 1 [Source:MGI Symbol	Acc:MGI:2178801]"
ENSMUSG00000026288,1.627827267,4.366515007,36.8724153,1.26E-09,7.18E-09,669,1023,315,Inpp5d,inositol polyphosphate-5-phosphatase D [Source:MGI Symbol	Acc:MGI:107357]
ENSMUSG00000108010,1.627670579,0.245490334,9.822049281,0.001724321,0.003729826,34.16666667,51.66666667,16.66666667,Gm44246,"predicted gene, 44246 [Source:MGI Symbol	Acc:MGI:5690638]"
ENSMUSG00000036934,1.627611024,5.424887766,77.02722428,1.69E-18,2.42E-17,1302.333333,1968,636.6666667,4921524J17Rik,RIKEN cDNA 4921524J17 gene [Source:MGI Symbol	Acc:MGI:1913964]
ENSMUSG00000001552,1.62742699,10.01806814,66.55458449,3.40E-16,3.97E-15,31471,47551.33333,15390.66667,Jup,junction plakoglobin [Source:MGI Symbol	Acc:MGI:96650]
ENSMUSG00000032356,1.626703901,-0.59968029,5.745916417,0.016527031,0.029161546,18.16666667,27.33333333,9,Rasgrf1,RAS protein-specific guanine nucleotide-releasing factor 1 [Source:MGI Symbol	Acc:MGI:99694]
ENSMUSG00000015970,1.626594678,5.82388168,24.65853696,6.84E-07,2.66E-06,1617.833333,2497,738.6666667,Chdh,choline dehydrogenase [Source:MGI Symbol	Acc:MGI:1860776]
ENSMUSG00000020818,1.626331208,5.480203683,53.77966972,2.24E-13,1.97E-12,1349.5,2036.666667,662.3333333,Mfsd11,major facilitator superfamily domain containing 11 [Source:MGI Symbol	Acc:MGI:1917150]
ENSMUSG00000026773,1.623345334,4.248621786,19.92716867,8.04E-06,2.66E-05,655,1004.333333,305.6666667,Pfkfb3,"6-phosphofructo-2-kinase/fructose-2,6-biphosphatase 3 [Source:MGI Symbol	Acc:MGI:2181202]"
ENSMUSG00000030882,1.623327858,0.186243452,9.188483462,0.002435426,0.005111108,32.66666667,49.33333333,16,Dnhd1,dynein heavy chain domain 1 [Source:MGI Symbol	Acc:MGI:1924755]
ENSMUSG00000029602,1.62129511,3.557587923,16.60184079,4.61E-05,0.000133181,343.1666667,524.3333333,162,Rasal1,RAS protein activator like 1 (GAP1 like) [Source:MGI Symbol	Acc:MGI:1330842]
ENSMUSG00000020553,1.620106774,3.410183813,20.4235977,6.21E-06,2.09E-05,318,458.6666667,177.3333333,Pctp,phosphatidylcholine transfer protein [Source:MGI Symbol	Acc:MGI:107375]
ENSMUSG00000072437,1.619866118,1.757866987,11.01757553,0.00090252,0.002059208,97.5,149,46,Nanos1,nanos homolog 1 (Drosophila) [Source:MGI Symbol	Acc:MGI:2669254]
ENSMUSG00000075028,1.617484158,1.792661284,18.24361646,1.94E-05,6.01E-05,103.1666667,155.6666667,50.66666667,Prdm11,PR domain containing 11 [Source:MGI Symbol	Acc:MGI:2685553]
ENSMUSG00000055670,1.617212077,6.38598648,83.38896516,6.74E-20,1.08E-18,2536.833333,3826.666667,1247,Zzef1,"zinc finger, ZZ-type with EF hand domain 1 [Source:MGI Symbol	Acc:MGI:2444286]"
ENSMUSG00000040591,1.61715377,1.786232099,14.09501086,0.000173804,0.000455466,101.6666667,154,49.33333333,1110051M20Rik,RIKEN cDNA 1110051M20 gene [Source:MGI Symbol	Acc:MGI:1915079]
ENSMUSG00000043831,1.616142218,3.046367672,30.83339385,2.81E-08,1.33E-07,249,375.3333333,122.6666667,Lysmd4,"LysM, putative peptidoglycan-binding, domain containing 4 [Source:MGI Symbol	Acc:MGI:1922349]"
ENSMUSG00000017132,1.61463564,5.024661873,38.75026359,4.82E-10,2.89E-09,1007.166667,1521.666667,492.6666667,Cyth1,cytohesin 1 [Source:MGI Symbol	Acc:MGI:1334257]
ENSMUSG00000022096,1.614100412,4.965140491,27.33180035,1.71E-07,7.29E-07,915.1666667,1343,487.3333333,Hr,hairless [Source:MGI Symbol	Acc:MGI:96223]
ENSMUSG00000046598,1.613577683,4.405547163,58.27315887,2.28E-14,2.20E-13,641.5,967,316,Bdh1,"3-hydroxybutyrate dehydrogenase, type 1 [Source:MGI Symbol	Acc:MGI:1919161]"
ENSMUSG00000038855,1.613018006,4.84726565,22.18102606,2.48E-06,8.89E-06,1058,1656,460,Itpkb,"inositol 1,4,5-trisphosphate 3-kinase B [Source:MGI Symbol	Acc:MGI:109235]"
ENSMUSG00000035551,1.612683384,1.149655548,12.48353929,0.000410554,0.000999782,65.33333333,98.66666667,32,Igfbpl1,insulin-like growth factor binding protein-like 1 [Source:MGI Symbol	Acc:MGI:1933198]
ENSMUSG00000066607,1.612543916,0.388103824,6.897463685,0.008631812,0.016200364,46.5,73.33333333,19.66666667,6030419C18Rik,RIKEN cDNA 6030419C18 gene [Source:MGI Symbol	Acc:MGI:2442108]
ENSMUSG00000036264,1.61046838,-0.239234785,5.235140639,0.022135019,0.037871371,23.83333333,36,11.66666667,Fstl4,follistatin-like 4 [Source:MGI Symbol	Acc:MGI:2443199]
ENSMUSG00000017615,1.608195572,6.69805158,60.58041073,7.06E-15,7.16E-14,3095.166667,4627.666667,1562.666667,Tnfaip1,"tumor necrosis factor, alpha-induced protein 1 (endothelial) [Source:MGI Symbol	Acc:MGI:104961]"
ENSMUSG00000073856,1.608025257,0.228134276,7.511593954,0.00613031,0.011877859,33.5,49.33333333,17.66666667,Iqck,IQ motif containing K [Source:MGI Symbol	Acc:MGI:3612188]
ENSMUSG00000044519,1.604927007,0.378137898,11.00917694,0.000906619,0.002067513,37.5,56.66666667,18.33333333,Zfp488,zinc finger protein 488 [Source:MGI Symbol	Acc:MGI:2686052]
ENSMUSG00000038560,1.604537918,1.843807312,20.00629808,7.72E-06,2.56E-05,107.1666667,161.3333333,53,Sp6,trans-acting transcription factor 6 [Source:MGI Symbol	Acc:MGI:1932575]
ENSMUSG00000052917,1.604460756,4.434790286,35.59318129,2.43E-09,1.33E-08,637.8333333,959,316.6666667,Senp7,SUMO1/sentrin specific peptidase 7 [Source:MGI Symbol	Acc:MGI:1913565]
ENSMUSG00000051652,1.603894497,3.946585982,20.98139806,4.64E-06,1.59E-05,505.8333333,771.6666667,240,Lrrc3,leucine rich repeat containing 3 [Source:MGI Symbol	Acc:MGI:2447899]
ENSMUSG00000024511,1.602548657,0.715162604,11.97874212,0.000538109,0.001285419,47.83333333,72,23.66666667,Rab27b,"RAB27B, member RAS oncogene family [Source:MGI Symbol	Acc:MGI:1931295]"
ENSMUSG00000044864,1.601932184,6.87151101,91.37930261,1.19E-21,2.19E-20,3552.5,5344.333333,1760.666667,Ankrd50,ankyrin repeat domain 50 [Source:MGI Symbol	Acc:MGI:2139777]
ENSMUSG00000049690,1.598679056,0.442905408,9.011005539,0.002683587,0.00558943,39.16666667,59,19.33333333,Nckap5,NCK-associated protein 5 [Source:MGI Symbol	Acc:MGI:2686394]
ENSMUSG00000021432,1.598038588,4.406915438,35.2259621,2.94E-09,1.59E-08,642.3333333,965.6666667,319,Slc35b3,"solute carrier family 35, member B3 [Source:MGI Symbol	Acc:MGI:1913978]"
ENSMUSG00000043541,1.597949838,-0.003621854,6.40735078,0.011364886,0.020796173,28.5,42.33333333,14.66666667,Casc1,cancer susceptibility candidate 1 [Source:MGI Symbol	Acc:MGI:2444480]
ENSMUSG00000035629,1.596694,6.099734167,64.93522323,7.74E-16,8.73E-15,2070.666667,3115,1026.333333,Rubcn,"RUN domain and cysteine-rich domain containing, Beclin 1-interacting protein [Source:MGI Symbol	Acc:MGI:1915160]"
ENSMUSG00000033039,1.594780166,5.551897333,67.98274508,1.65E-16,1.97E-15,1422.5,2137.666667,707.3333333,Micall1,"microtubule associated monooxygenase, calponin and LIM domain containing -like 1 [Source:MGI Symbol	Acc:MGI:105870]"
ENSMUSG00000042284,1.594555823,5.001274504,15.82004334,6.97E-05,0.000195339,902.8333333,1399.333333,406.3333333,Itga1,integrin alpha 1 [Source:MGI Symbol	Acc:MGI:96599]
ENSMUSG00000022973,1.593524664,6.005477744,74.49758031,6.07E-18,8.27E-17,1948.5,2927.333333,969.6666667,Synj1,synaptojanin 1 [Source:MGI Symbol	Acc:MGI:1354961]
ENSMUSG00000041351,1.591789822,3.903016191,34.82718145,3.60E-09,1.93E-08,450.3333333,677,223.6666667,Rap1gap,Rap1 GTPase-activating protein [Source:MGI Symbol	Acc:MGI:109338]
ENSMUSG00000034640,1.591273834,4.217319845,45.76281346,1.33E-11,9.64E-11,563,845.3333333,280.6666667,Tiparp,TCDD-inducible poly(ADP-ribose) polymerase [Source:MGI Symbol	Acc:MGI:2159210]
ENSMUSG00000032313,1.590525654,2.725863721,11.72261668,0.000617451,0.00145542,198,279.6666667,116.3333333,Tmem266,transmembrane protein 266 [Source:MGI Symbol	Acc:MGI:2142980]
ENSMUSG00000102018,1.588762152,1.834340351,11.09017458,0.000867863,0.001986834,106,158.3333333,53.66666667,K230010J24Rik,RIKEN cDNA K230010J24 gene [Source:MGI Symbol	Acc:MGI:3588184]
ENSMUSG00000021234,1.587689958,1.687315511,14.59076129,0.000133568,0.000356374,96,144,48,Fam161b,"family with sequence similarity 161, member B [Source:MGI Symbol	Acc:MGI:2443027]"
ENSMUSG00000048647,1.587581676,1.800446145,8.209330457,0.004167553,0.008356104,109.3333333,159,59.66666667,Exd1,exonuclease 3'-5' domain containing 1 [Source:MGI Symbol	Acc:MGI:3045306]
ENSMUSG00000041890,1.5865736,6.897991911,70.39200462,4.86E-17,6.07E-16,3618.333333,5429,1807.666667,Git2,G protein-coupled receptor kinase-interactor 2 [Source:MGI Symbol	Acc:MGI:1347053]
ENSMUSG00000039629,1.585280033,0.181619554,6.925198529,0.008498956,0.015984448,32.5,47.33333333,17.66666667,Strip2,striatin interacting protein 2 [Source:MGI Symbol	Acc:MGI:2444363]
ENSMUSG00000028464,1.584503183,6.921260544,67.0972726,2.58E-16,3.05E-15,3645.333333,5476.666667,1814,Tpm2,"tropomyosin 2, beta [Source:MGI Symbol	Acc:MGI:98810]"
ENSMUSG00000087326,1.583404921,0.949998451,9.852472781,0.001696036,0.003674519,60,91,29,Gm12503,predicted gene 12503 [Source:MGI Symbol	Acc:MGI:3651570]
ENSMUSG00000051098,1.583233918,0.47680738,10.02498455,0.00154431,0.003377709,40.33333333,60.66666667,20,Mblac2,metallo-beta-lactamase domain containing 2 [Source:MGI Symbol	Acc:MGI:1920102]
ENSMUSG00000020893,1.583043418,6.258763877,77.08324857,1.64E-18,2.36E-17,2322.5,3482.666667,1162.333333,Per1,period circadian clock 1 [Source:MGI Symbol	Acc:MGI:1098283]
ENSMUSG00000060166,1.581856863,6.320982767,85.44699493,2.38E-20,3.92E-19,2425.333333,3636,1214.666667,Zdhhc8,"zinc finger, DHHC domain containing 8 [Source:MGI Symbol	Acc:MGI:1338012]"
ENSMUSG00000042757,1.5813251,2.993303356,31.64142483,1.85E-08,8.98E-08,239.8333333,359.6666667,120,Tmem108,transmembrane protein 108 [Source:MGI Symbol	Acc:MGI:1932411]
ENSMUSG00000040363,1.58097029,9.628451551,31.82373388,1.69E-08,8.22E-08,22729.16667,34699.66667,10758.66667,Bcor,BCL6 interacting corepressor [Source:MGI Symbol	Acc:MGI:1918708]
ENSMUSG00000050064,1.579574254,2.542739466,22.87487864,1.73E-06,6.34E-06,175,262.3333333,87.66666667,Zfp697,zinc finger protein 697 [Source:MGI Symbol	Acc:MGI:2139736]
ENSMUSG00000102705,1.579457475,-0.291059889,5.215912694,0.022381096,0.038239201,23,34.33333333,11.66666667,4632432E15Rik,RIKEN cDNA 4632432E15 gene [Source:MGI Symbol	Acc:MGI:1921296]
ENSMUSG00000049807,1.579330758,6.881068147,44.18221271,2.99E-11,2.08E-10,3523,5275.333333,1770.666667,Arhgap23,Rho GTPase activating protein 23 [Source:MGI Symbol	Acc:MGI:3697726]
ENSMUSG00000025314,1.579036348,2.949487648,15.98210968,6.39E-05,0.000180731,230.1666667,339.6666667,120.6666667,Ptprj,"protein tyrosine phosphatase, receptor type, J [Source:MGI Symbol	Acc:MGI:104574]"
ENSMUSG00000033187,1.579010435,2.563859798,23.70399944,1.12E-06,4.23E-06,177.6666667,266.3333333,89,BC016579,"cDNA sequence, BC016579 [Source:MGI Symbol	Acc:MGI:2384848]"
ENSMUSG00000020892,1.578353964,2.80694051,17.29348069,3.20E-05,9.50E-05,208,306,110,Aloxe3,arachidonate lipoxygenase 3 [Source:MGI Symbol	Acc:MGI:1345140]
ENSMUSG00000064358,1.578183808,-0.149828953,6.90255789,0.008607251,0.016165479,25.5,38,13,mt-Co3,mitochondrially encoded cytochrome c oxidase III [Source:MGI Symbol	Acc:MGI:102502]
ENSMUSG00000020135,1.576823938,4.190411653,29.30457644,6.18E-08,2.79E-07,541.5,816,267,Apc2,adenomatosis polyposis coli 2 [Source:MGI Symbol	Acc:MGI:1346052]
ENSMUSG00000082809,1.576398551,0.715282789,11.06765106,0.000878469,0.002009414,48,72,24,Gm14150,predicted gene 14150 [Source:MGI Symbol	Acc:MGI:3651006]
ENSMUSG00000079364,1.575425454,-0.332832116,5.202895976,0.02254929,0.038492543,22.16666667,33,11.33333333,Gm3558,predicted gene 3558 [Source:MGI Symbol	Acc:MGI:3781735]
ENSMUSG00000028646,1.575342909,6.922059715,88.86468741,4.23E-21,7.42E-20,3679.333333,5509.666667,1849,Rragc,Ras-related GTP binding C [Source:MGI Symbol	Acc:MGI:1858751]
ENSMUSG00000037148,1.575297853,7.164895626,54.457669,1.59E-13,1.41E-12,4444.833333,6676.666667,2213,Arhgap10,Rho GTPase activating protein 10 [Source:MGI Symbol	Acc:MGI:1925764]
ENSMUSG00000104377,1.574151802,1.017738465,11.61817449,0.000653105,0.001531988,59.66666667,89.66666667,29.66666667,Gm37515,"predicted gene, 37515 [Source:MGI Symbol	Acc:MGI:5610743]"
ENSMUSG00000034327,1.572988202,6.636489825,91.61715479,1.05E-21,1.97E-20,3018.333333,4518.333333,1518.333333,Kctd9,potassium channel tetramerisation domain containing 9 [Source:MGI Symbol	Acc:MGI:2145579]
ENSMUSG00000056537,1.572443756,9.315291857,68.27523281,1.42E-16,1.71E-15,19334.83333,28939.33333,9730.333333,Rlim,"ring finger protein, LIM domain interacting [Source:MGI Symbol	Acc:MGI:1342291]"
ENSMUSG00000040212,1.57168027,2.272811007,11.24254665,0.000799434,0.001847053,161.6666667,247.3333333,76,Emp3,epithelial membrane protein 3 [Source:MGI Symbol	Acc:MGI:1098729]
ENSMUSG00000024043,1.570482199,5.052095667,46.78527968,7.92E-12,5.90E-11,1005.5,1504.666667,506.3333333,Arhgap28,Rho GTPase activating protein 28 [Source:MGI Symbol	Acc:MGI:2147003]
ENSMUSG00000112496,1.570239072,3.565058962,36.35767655,1.64E-09,9.16E-09,357.5,535,180,AC121569.2,
ENSMUSG00000031986,1.569344202,6.49291961,99.97476532,1.54E-23,3.36E-22,2732.5,4087.666667,1377.333333,Sprtn,SprT-like N-terminal domain [Source:MGI Symbol	Acc:MGI:2685351]
[truncated: 2,238 more rows]
[truncated: 1 more columns]
