# Supplementary material for: Transcriptomic analysis reveals differential gene expression, alternative splicing, and novel exons during mouse trophoblast stem cell differentiation
Source: Stem Cell Res Ther. 2020 Aug 6;11:342. doi: 10.1186/s13287-020-01848-8 (PMC7409654; doi:10.1186/s13287-020-01848-8)
Supplement: Supplementary file 3 — Additional file 3. [file 13287_2020_1848_MOESM3_ESM.xlsx]

## Sheet: Sheet1
Analysis Type:	PANTHER Overrepresentation Test (Released 20190711)
Annotation Version and Release Date:	GO Ontology database Released 2020-02-21
Analyzed List:	TGCs Upregulated (Mus musculus)
Reference List:	Mus musculus (all genes in database)
Test Type:	FISHER
Correction:	FDR
GO biological process complete	Mus musculus - REFLIST (22265)	1592	expected	over/under	fold Enrichment	raw P-value	FDR
cellular response to potassium ion starvation (GO:0051365)	4	4	0.29	+	13.99	0.00111	0.0339
positive regulation of lactation (GO:1903489)	27	19	1.93	+	9.84	3.01e-11	8.08e-09
regulation of lactation (GO:1903487)	29	19	2.07	+	9.16	7.36e-11	1.91e-08
positive regulation of axon guidance (GO:1902669)	9	5	0.64	+	7.77	0.00158	0.0445
trophoblast giant cell differentiation (GO:0060707)	19	9	1.36	+	6.62	5.54e-05	0.00286
positive regulation of chondrocyte differentiation (GO:0032332)	21	8	1.5	+	5.33	0.000467	0.0168
vascular endothelial growth factor signaling pathway (GO:0038084)	19	7	1.36	+	5.15	0.00124	0.037
regulation of GTP binding (GO:1904424)	19	7	1.36	+	5.15	0.00124	0.037
cellular response to cadmium ion (GO:0071276)	23	8	1.64	+	4.86	0.000762	0.0253
cell differentiation involved in embryonic placenta development (GO:0060706)	32	11	2.29	+	4.81	8.88e-05	0.00428
cellular response to vascular endothelial growth factor stimulus (GO:0035924)	38	13	2.72	+	4.78	2.16e-05	0.00127
regulation of receptor binding (GO:1900120)	27	9	1.93	+	4.66	0.000465	0.0167
response to cadmium ion (GO:0046686)	34	11	2.43	+	4.52	0.000138	0.00622
positive regulation of cartilage development (GO:0061036)	31	10	2.22	+	4.51	0.000283	0.0115
lymph vessel development (GO:0001945)	25	8	1.79	+	4.48	0.00119	0.0359
maternal placenta development (GO:0001893)	32	10	2.29	+	4.37	0.000349	0.0134
regulation of axon extension involved in axon guidance (GO:0048841)	32	10	2.29	+	4.37	0.000349	0.0134
female pregnancy (GO:0007565)	141	43	10.08	+	4.27	3.02e-13	1.09e-10
positive regulation of axon extension (GO:0045773)	57	17	4.08	+	4.17	5.67e-06	0.000381
sarcomere organization (GO:0045214)	41	12	2.93	+	4.09	0.000154	0.00682
cyclic nucleotide metabolic process (GO:0009187)	35	10	2.5	+	4	0.00063	0.0215
neuron recognition (GO:0008038)	50	14	3.58	+	3.92	6.65e-05	0.00333
multi-multicellular organism process (GO:0044706)	171	46	12.23	+	3.76	1.9e-12	6e-10
negative regulation of myeloid leukocyte differentiation (GO:0002762)	49	13	3.5	+	3.71	0.000189	0.0081
maternal process involved in female pregnancy (GO:0060135)	46	12	3.29	+	3.65	0.000377	0.0142
positive regulation of receptor signaling pathway via JAK-STAT (GO:0046427)	101	26	7.22	+	3.6	2.46e-07	2.59e-05
regulation of transcription from RNA polymerase II promoter in response to stress (GO:0043618)	52	13	3.72	+	3.5	0.00031	0.0123
positive regulation of receptor signaling pathway via STAT (GO:1904894)	105	26	7.51	+	3.46	4.66e-07	4.38e-05
negative regulation of smooth muscle cell proliferation (GO:0048662)	53	13	3.79	+	3.43	0.000363	0.0138
regulation of vascular smooth muscle cell proliferation (GO:1904705)	53	13	3.79	+	3.43	0.000363	0.0137
regulation of axon guidance (GO:1902667)	45	11	3.22	+	3.42	0.00103	0.0318
regulation of extracellular matrix organization (GO:1903053)	41	10	2.93	+	3.41	0.00175	0.0488
actin filament bundle organization (GO:0061572)	70	17	5.01	+	3.4	5.35e-05	0.00277
mammary gland development (GO:0030879)	149	36	10.65	+	3.38	5.43e-09	8.95e-07
regulation of chondrocyte differentiation (GO:0032330)	50	12	3.58	+	3.36	0.000713	0.0239
regulation of T cell migration (GO:2000404)	46	11	3.29	+	3.34	0.0012	0.0361
cardiac muscle cell development (GO:0055013)	67	16	4.79	+	3.34	0.000104	0.00486
regulation of extent of cell growth (GO:0061387)	128	30	9.15	+	3.28	1.75e-07	1.92e-05
negative regulation of coagulation (GO:0050819)	47	11	3.36	+	3.27	0.0014	0.0407
eye photoreceptor cell differentiation (GO:0001754)	52	12	3.72	+	3.23	0.000958	0.0303
regulation of axon extension (GO:0030516)	113	26	8.08	+	3.22	1.53e-06	0.000122
myofibril assembly (GO:0030239)	61	14	4.36	+	3.21	0.000392	0.0146
homophilic cell adhesion via plasma membrane adhesion molecules (GO:0007156)	109	25	7.79	+	3.21	2.53e-06	0.000188
regulation of DNA-templated transcription in response to stress (GO:0043620)	57	13	4.08	+	3.19	0.000657	0.0223
acid secretion (GO:0046717)	66	15	4.72	+	3.18	0.000269	0.011
positive regulation of smooth muscle cell migration (GO:0014911)	62	14	4.43	+	3.16	0.000451	0.0163
actin filament bundle assembly (GO:0051017)	67	15	4.79	+	3.13	0.00031	0.0123
regulation of smooth muscle cell migration (GO:0014910)	85	19	6.08	+	3.13	5.29e-05	0.00277
cardiac cell development (GO:0055006)	73	16	5.22	+	3.07	0.000244	0.01
positive regulation of axonogenesis (GO:0050772)	105	23	7.51	+	3.06	1.2e-05	0.000762
regulation of lymphocyte migration (GO:2000401)	60	13	4.29	+	3.03	0.000992	0.0308
vasculogenesis (GO:0001570)	88	19	6.29	+	3.02	7.9e-05	0.00388
endothelial cell migration (GO:0043542)	61	13	4.36	+	2.98	0.00113	0.0344
regulation of CD4-positive, alpha-beta T cell activation (GO:2000514)	62	13	4.43	+	2.93	0.00129	0.038
negative regulation of myeloid cell differentiation (GO:0045638)	86	18	6.15	+	2.93	0.000169	0.00738
negative regulation of axonogenesis (GO:0050771)	67	14	4.79	+	2.92	0.000876	0.028
cardiac muscle tissue morphogenesis (GO:0055008)	72	15	5.15	+	2.91	0.000598	0.0206
positive regulation of fibroblast proliferation (GO:0048146)	68	14	4.86	+	2.88	0.000993	0.0308
epithelial cell migration (GO:0010631)	78	16	5.58	+	2.87	0.000462	0.0166
cell-matrix adhesion (GO:0007160)	113	23	8.08	+	2.85	3.3e-05	0.00183
mesenchymal cell development (GO:0014031)	85	17	6.08	+	2.8	0.000402	0.0149
epithelium migration (GO:0090132)	80	16	5.72	+	2.8	0.000588	0.0203
regulation of sprouting angiogenesis (GO:1903670)	70	14	5.01	+	2.8	0.00127	0.0376
regulation of cartilage development (GO:0061035)	70	14	5.01	+	2.8	0.00127	0.0375
embryonic placenta development (GO:0001892)	111	22	7.94	+	2.77	6.84e-05	0.00339
cell-cell junction assembly (GO:0007043)	96	19	6.86	+	2.77	0.000212	0.00886
placenta development (GO:0001890)	172	34	12.3	+	2.76	8.74e-07	7.55e-05
peripheral nervous system development (GO:0007422)	71	14	5.08	+	2.76	0.00142	0.041
response to calcium ion (GO:0051592)	127	25	9.08	+	2.75	2.5e-05	0.00142
cell-substrate adhesion (GO:0031589)	168	33	12.01	+	2.75	2.3e-06	0.000173
regulation of leukocyte apoptotic process (GO:2000106)	97	19	6.94	+	2.74	0.000238	0.00986
regulation of blood vessel endothelial cell migration (GO:0043535)	93	18	6.65	+	2.71	0.000389	0.0145
regulation of axonogenesis (GO:0050770)	207	40	14.8	+	2.7	2.02e-07	2.2e-05
negative regulation of response to wounding (GO:1903035)	88	17	6.29	+	2.7	0.000568	0.0197
muscle tissue morphogenesis (GO:0060415)	83	16	5.93	+	2.7	0.000832	0.0269
tissue migration (GO:0090130)	83	16	5.93	+	2.7	0.000832	0.0268
cardiac ventricle morphogenesis (GO:0003208)	78	15	5.58	+	2.69	0.00122	0.0365
negative regulation of developmental growth (GO:0048640)	125	24	8.94	+	2.69	8.37e-05	0.00406
organic hydroxy compound transport (GO:0015850)	115	22	8.22	+	2.68	0.000108	0.00497
Notch signaling pathway (GO:0007219)	117	22	8.37	+	2.63	0.0002	0.00846
neural crest cell development (GO:0014032)	80	15	5.72	+	2.62	0.00152	0.0432
cellular hormone metabolic process (GO:0034754)	96	18	6.86	+	2.62	0.000541	0.0189
regulation of smooth muscle cell proliferation (GO:0048660)	161	30	11.51	+	2.61	1.22e-05	0.00077
cardiac muscle cell differentiation (GO:0055007)	102	19	7.29	+	2.61	0.000643	0.0219
stem cell development (GO:0048864)	86	16	6.15	+	2.6	0.00116	0.0349
regulation of body fluid levels (GO:0050878)	348	64	24.88	+	2.57	2.27e-10	5.27e-08
striated muscle cell development (GO:0055002)	147	27	10.51	+	2.57	4.09e-05	0.00221
positive regulation of angiogenesis (GO:0045766)	180	33	12.87	+	2.56	5.59e-06	0.000377
monocarboxylic acid transport (GO:0015718)	115	21	8.22	+	2.55	0.000348	0.0135
actomyosin structure organization (GO:0031032)	110	20	7.87	+	2.54	0.000511	0.0181
regulation of heart rate (GO:0002027)	94	17	6.72	+	2.53	0.00154	0.0438
positive regulation of leukocyte migration (GO:0002687)	150	27	10.73	+	2.52	5.24e-05	0.00275
positive regulation of endothelial cell migration (GO:0010595)	100	18	7.15	+	2.52	0.00111	0.0338
positive regulation of smooth muscle cell proliferation (GO:0048661)	106	19	7.58	+	2.51	0.0008	0.0262
positive regulation of T cell differentiation (GO:0045582)	95	17	6.79	+	2.5	0.00163	0.0456
actin filament organization (GO:0007015)	241	43	17.23	+	2.5	4.57e-07	4.32e-05
cardiac muscle tissue development (GO:0048738)	192	34	13.73	+	2.48	9.94e-06	0.000641
positive regulation of lymphocyte differentiation (GO:0045621)	108	19	7.72	+	2.46	0.000915	0.029
cell-cell junction organization (GO:0045216)	148	26	10.58	+	2.46	9.86e-05	0.00463
cell junction assembly (GO:0034329)	217	38	15.52	+	2.45	3.13e-06	0.000225
positive regulation of chemotaxis (GO:0050921)	143	25	10.22	+	2.45	0.000143	0.0064
negative regulation of leukocyte differentiation (GO:1902106)	103	18	7.36	+	2.44	0.00134	0.0392
cellular component assembly involved in morphogenesis (GO:0010927)	103	18	7.36	+	2.44	0.00134	0.0391
cell-cell adhesion via plasma-membrane adhesion molecules (GO:0098742)	184	32	13.16	+	2.43	2.34e-05	0.00136
muscle cell development (GO:0055001)	161	28	11.51	+	2.43	8.91e-05	0.00428
regulation of receptor signaling pathway via JAK-STAT (GO:0046425)	168	29	12.01	+	2.41	6.75e-05	0.00337
cardiac chamber morphogenesis (GO:0003206)	140	24	10.01	+	2.4	0.000383	0.0143
cell-cell adhesion (GO:0098609)	391	67	27.96	+	2.4	1.19e-09	2.38e-07
cell growth (GO:0016049)	111	19	7.94	+	2.39	0.00114	0.0346
negative regulation of cell migration (GO:0030336)	275	47	19.66	+	2.39	4.08e-07	3.93e-05
angiogenesis (GO:0001525)	311	53	22.24	+	2.38	1.04e-07	1.21e-05
positive regulation of epithelial cell migration (GO:0010634)	147	25	10.51	+	2.38	0.000285	0.0115
positive regulation of vasculature development (GO:1904018)	200	34	14.3	+	2.38	1.71e-05	0.00103
regulation of fibroblast proliferation (GO:0048145)	106	18	7.58	+	2.37	0.00166	0.0465
eye morphogenesis (GO:0048592)	165	28	11.8	+	2.37	0.000109	0.00504
regulation of endothelial cell proliferation (GO:0001936)	130	22	9.3	+	2.37	0.000807	0.0264
regulation of epithelial cell differentiation (GO:0030856)	148	25	10.58	+	2.36	0.000298	0.0119
cellular response to metal ion (GO:0071248)	154	26	11.01	+	2.36	0.000216	0.009
regulation of endothelial cell migration (GO:0010594)	160	27	11.44	+	2.36	0.000158	0.007
inner ear morphogenesis (GO:0042472)	113	19	8.08	+	2.35	0.00133	0.0392
organ growth (GO:0035265)	113	19	8.08	+	2.35	0.00133	0.0391
negative regulation of blood vessel morphogenesis (GO:2000181)	119	20	8.51	+	2.35	0.000995	0.0308
neuron migration (GO:0001764)	143	24	10.22	+	2.35	0.000431	0.0157
regulation of receptor signaling pathway via STAT (GO:1904892)	173	29	12.37	+	2.34	9.17e-05	0.00437
bone morphogenesis (GO:0060349)	114	19	8.15	+	2.33	0.00144	0.0413
regulation of T cell differentiation (GO:0045580)	150	25	10.73	+	2.33	0.00033	0.013
negative regulation of cell motility (GO:2000146)	288	48	20.59	+	2.33	6.97e-07	6.15e-05
cardiocyte differentiation (GO:0035051)	132	22	9.44	+	2.33	0.000866	0.0278
regulation of cell morphogenesis involved in differentiation (GO:0010769)	348	58	24.88	+	2.33	5.26e-08	6.54e-06
positive regulation of cell growth (GO:0030307)	187	31	13.37	+	2.32	5.93e-05	0.003
calcium-mediated signaling (GO:0019722)	127	21	9.08	+	2.31	0.00125	0.0373
muscle tissue development (GO:0060537)	339	56	24.24	+	2.31	1.12e-07	1.29e-05
blood vessel morphogenesis (GO:0048514)	424	70	30.32	+	2.31	2.48e-09	4.71e-07
ameboidal-type cell migration (GO:0001667)	176	29	12.58	+	2.3	0.000113	0.0052
negative regulation of cellular component movement (GO:0051271)	322	53	23.02	+	2.3	3.06e-07	3.12e-05
camera-type eye morphogenesis (GO:0048593)	140	23	10.01	+	2.3	0.000689	0.0233
cardiac ventricle development (GO:0003231)	140	23	10.01	+	2.3	0.000689	0.0233
regulation of myeloid leukocyte differentiation (GO:0002761)	128	21	9.15	+	2.29	0.00131	0.0385
positive regulation of cell morphogenesis involved in differentiation (GO:0010770)	189	31	13.51	+	2.29	9.86e-05	0.00464
regulation of protein kinase B signaling (GO:0051896)	159	26	11.37	+	2.29	0.000293	0.0117
ear morphogenesis (GO:0042471)	135	22	9.65	+	2.28	0.000995	0.0307
regulation of developmental growth (GO:0048638)	394	64	28.17	+	2.27	2.12e-08	2.88e-06
regulation of nervous system process (GO:0031644)	179	29	12.8	+	2.27	0.000203	0.00854
regulation of cell size (GO:0008361)	210	34	15.02	+	2.26	4.5e-05	0.00238
regulation of leukocyte migration (GO:0002685)	210	34	15.02	+	2.26	4.5e-05	0.00237
regulation of epithelial cell migration (GO:0010632)	229	37	16.37	+	2.26	2e-05	0.00119
sensory organ morphogenesis (GO:0090596)	291	47	20.81	+	2.26	1.61e-06	0.000128
supramolecular fiber organization (GO:0097435)	465	75	33.25	+	2.26	1.47e-09	2.91e-07
regulation of cell migration (GO:0030334)	914	147	65.35	+	2.25	1.35e-17	8.86e-15
regulation of angiogenesis (GO:0045765)	305	49	21.81	+	2.25	1.41e-06	0.000115
developmental growth involved in morphogenesis (GO:0060560)	131	21	9.37	+	2.24	0.00151	0.0431
negative regulation of locomotion (GO:0040013)	338	54	24.17	+	2.23	3.74e-07	3.71e-05
cell maturation (GO:0048469)	169	27	12.08	+	2.23	0.000415	0.0153
negative regulation of epithelial cell proliferation (GO:0050680)	144	23	10.3	+	2.23	0.000871	0.0279
response to metal ion (GO:0010038)	270	43	19.31	+	2.23	6.2e-06	0.000413
positive regulation of cell migration (GO:0030335)	553	88	39.54	+	2.23	1.04e-10	2.64e-08
hormone metabolic process (GO:0042445)	176	28	12.58	+	2.22	0.000314	0.0124
positive regulation of leukocyte differentiation (GO:1902107)	170	27	12.16	+	2.22	0.000431	0.0158
striated muscle tissue development (GO:0014706)	322	51	23.02	+	2.22	1.01e-06	8.52e-05
sensory perception of sound (GO:0007605)	158	25	11.3	+	2.21	0.000822	0.0266
regulation of heart contraction (GO:0008016)	178	28	12.73	+	2.2	0.000344	0.0134
locomotory behavior (GO:0007626)	242	38	17.3	+	2.2	3.02e-05	0.00168
negative regulation of hemopoiesis (GO:1903707)	147	23	10.51	+	2.19	0.00106	0.0325
regulation of leukocyte differentiation (GO:1902105)	295	46	21.09	+	2.18	5.16e-06	0.000353
eye development (GO:0001654)	366	57	26.17	+	2.18	5.5e-07	4.97e-05
regulation of lymphocyte differentiation (GO:0045619)	180	28	12.87	+	2.18	0.000381	0.0143
regulation of vasculature development (GO:1901342)	341	53	24.38	+	2.17	1.12e-06	9.31e-05
positive regulation of cellular component movement (GO:0051272)	594	92	42.47	+	2.17	1.52e-10	3.69e-08
response to nutrient levels (GO:0031667)	362	56	25.88	+	2.16	7.97e-07	6.96e-05
positive regulation of epithelial cell proliferation (GO:0050679)	207	32	14.8	+	2.16	0.000197	0.0084
camera-type eye development (GO:0043010)	330	51	23.6	+	2.16	2.13e-06	0.000162
positive regulation of cell motility (GO:2000147)	576	89	41.19	+	2.16	3.87e-10	8.5e-08
telencephalon development (GO:0021537)	246	38	17.59	+	2.16	3.82e-05	0.00208
visual system development (GO:0150063)	369	57	26.38	+	2.16	6.03e-07	5.39e-05
renal system development (GO:0072001)	280	43	20.02	+	2.15	1.46e-05	0.000902
regulation of cell motility (GO:2000145)	965	148	69	+	2.14	4.08e-16	2.08e-13
sensory system development (GO:0048880)	372	57	26.6	+	2.14	6.83e-07	6.07e-05
cell adhesion (GO:0007155)	791	121	56.56	+	2.14	2.99e-13	1.1e-10
response to extracellular stimulus (GO:0009991)	393	60	28.1	+	2.14	4.9e-07	4.55e-05
reproductive structure development (GO:0048608)	433	66	30.96	+	2.13	9.55e-08	1.12e-05
biological adhesion (GO:0022610)	801	122	57.27	+	2.13	4.06e-13	1.39e-10
regulation of chemotaxis (GO:0050920)	217	33	15.52	+	2.13	0.000173	0.00751
positive regulation of locomotion (GO:0040017)	607	92	43.4	+	2.12	3.92e-10	8.48e-08
reproductive system development (GO:0061458)	437	66	31.25	+	2.11	1.64e-07	1.81e-05
regulation of cellular component movement (GO:0051270)	1054	159	75.36	+	2.11	1.16e-16	6.78e-14
cellular response to inorganic substance (GO:0071241)	179	27	12.8	+	2.11	0.00102	0.0313
cardiac chamber development (GO:0003205)	186	28	13.3	+	2.11	0.000761	0.0253
urogenital system development (GO:0001655)	319	48	22.81	+	2.1	7.33e-06	0.000483
cell junction organization (GO:0034330)	466	70	33.32	+	2.1	6.34e-08	7.76e-06
actin cytoskeleton organization (GO:0030036)	500	75	35.75	+	2.1	2.39e-08	3.13e-06
striated muscle cell differentiation (GO:0051146)	220	33	15.73	+	2.1	0.000203	0.00853
blood vessel development (GO:0001568)	527	79	37.68	+	2.1	1.2e-08	1.82e-06
inner ear development (GO:0048839)	207	31	14.8	+	2.09	0.000345	0.0134
gland development (GO:0048732)	428	64	30.6	+	2.09	3.33e-07	3.37e-05
sensory perception of mechanical stimulus (GO:0050954)	188	28	13.44	+	2.08	0.000813	0.0265
sensory organ development (GO:0007423)	578	86	41.33	+	2.08	3.14e-09	5.64e-07
gliogenesis (GO:0042063)	236	35	16.87	+	2.07	0.000188	0.00808
negative regulation of cell differentiation (GO:0045596)	756	112	54.06	+	2.07	1.45e-11	3.96e-09
positive regulation of developmental growth (GO:0048639)	216	32	15.44	+	2.07	0.000442	0.016
regulation of blood circulation (GO:1903522)	243	36	17.38	+	2.07	0.000145	0.00649
tube morphogenesis (GO:0035239)	716	106	51.2	+	2.07	5.2e-11	1.37e-08
positive regulation of secretion (GO:0051047)	534	79	38.18	+	2.07	1.63e-08	2.37e-06
regulation of locomotion (GO:0040012)	1042	154	74.51	+	2.07	1.65e-15	8.16e-13
ear development (GO:0043583)	237	35	16.95	+	2.07	0.000195	0.00834
regulation of epithelial cell proliferation (GO:0050678)	366	54	26.17	+	2.06	4.02e-06	0.000285
muscle structure development (GO:0061061)	489	72	34.96	+	2.06	1.13e-07	1.3e-05
vasculature development (GO:0001944)	557	82	39.83	+	2.06	1.15e-08	1.77e-06
muscle cell differentiation (GO:0042692)	272	40	19.45	+	2.06	7.93e-05	0.00388
cellular response to extracellular stimulus (GO:0031668)	211	31	15.09	+	2.05	0.000617	0.0212
negative regulation of endopeptidase activity (GO:0010951)	177	26	12.66	+	2.05	0.00155	0.0439
heart morphogenesis (GO:0003007)	266	39	19.02	+	2.05	0.000107	0.00496
positive regulation of hemopoiesis (GO:1903708)	212	31	15.16	+	2.05	0.000632	0.0215
negative regulation of developmental process (GO:0051093)	1033	151	73.86	+	2.04	8.33e-15	3.66e-12
axon guidance (GO:0007411)	219	32	15.66	+	2.04	0.000479	0.0171
epithelial cell development (GO:0002064)	219	32	15.66	+	2.04	0.000479	0.017
protein homooligomerization (GO:0051260)	178	26	12.73	+	2.04	0.00161	0.0451
actin filament-based process (GO:0030029)	555	81	39.68	+	2.04	1.85e-08	2.61e-06
second-messenger-mediated signaling (GO:0019932)	295	43	21.09	+	2.04	5.95e-05	0.003
cardiovascular system development (GO:0072358)	571	83	40.83	+	2.03	1.67e-08	2.4e-06
regulation of cell morphogenesis (GO:0022604)	537	78	38.4	+	2.03	4.35e-08	5.54e-06
positive regulation of neuron differentiation (GO:0045666)	469	68	33.53	+	2.03	4.19e-07	4.02e-05
regulation of cellular component size (GO:0032535)	407	59	29.1	+	2.03	2.07e-06	0.000159
regulation of myeloid cell differentiation (GO:0045637)	207	30	14.8	+	2.03	0.000881	0.028
neuron projection guidance (GO:0097485)	221	32	15.8	+	2.03	0.000514	0.0181
regulation of cell growth (GO:0001558)	422	61	30.17	+	2.02	1.86e-06	0.000146
kidney development (GO:0001822)	263	38	18.81	+	2.02	0.00016	0.00704
circulatory system development (GO:0072359)	908	131	64.92	+	2.02	1.33e-12	4.37e-10
skeletal system morphogenesis (GO:0048705)	257	37	18.38	+	2.01	0.000214	0.00894
negative regulation of cell-cell adhesion (GO:0022408)	189	27	13.51	+	2	0.00148	0.0423
enzyme linked receptor protein signaling pathway (GO:0007167)	540	77	38.61	+	1.99	1.14e-07	1.3e-05
regulation of inflammatory response (GO:0050727)	344	49	24.6	+	1.99	2.35e-05	0.00136
regulation of neuron differentiation (GO:0045664)	776	110	55.49	+	1.98	2.51e-10	5.67e-08
regulation of neuron projection development (GO:0010975)	609	86	43.54	+	1.97	2.9e-08	3.76e-06
positive regulation of cell differentiation (GO:0045597)	1105	156	79.01	+	1.97	3.57e-14	1.45e-11
organic acid transport (GO:0015849)	234	33	16.73	+	1.97	0.000723	0.0242
carboxylic acid transport (GO:0046942)	234	33	16.73	+	1.97	0.000723	0.0242
positive regulation of neuron projection development (GO:0010976)	369	52	26.38	+	1.97	1.79e-05	0.00107
positive regulation of neurogenesis (GO:0050769)	583	82	41.69	+	1.97	8.79e-08	1.04e-05
regulation of neurogenesis (GO:0050767)	953	134	68.14	+	1.97	4.1e-12	1.24e-09
regulation of multicellular organismal development (GO:2000026)	2151	302	153.8	+	1.96	3.71e-27	9.78e-24
regulation of cellular response to growth factor stimulus (GO:0090287)	271	38	19.38	+	1.96	0.000308	0.0122
regulation of nervous system development (GO:0051960)	1070	150	76.51	+	1.96	2.15e-13	8.11e-11
muscle organ development (GO:0007517)	279	39	19.95	+	1.95	0.000245	0.01
positive regulation of developmental process (GO:0051094)	1539	215	110.04	+	1.95	7.51e-19	5.65e-16
regulation of actin filament-based process (GO:0032970)	409	57	29.24	+	1.95	8.72e-06	0.000567
positive regulation of cell projection organization (GO:0031346)	474	66	33.89	+	1.95	1.89e-06	0.000147
positive regulation of nervous system development (GO:0051962)	654	91	46.76	+	1.95	2.28e-08	3.05e-06
negative regulation of cell adhesion (GO:0007162)	288	40	20.59	+	1.94	0.000207	0.00868
neuron development (GO:0048666)	843	117	60.28	+	1.94	2.15e-10	5.08e-08
forebrain development (GO:0030900)	383	53	27.39	+	1.94	2.48e-05	0.00142
regulation of system process (GO:0044057)	601	83	42.97	+	1.93	1.34e-07	1.5e-05
blood circulation (GO:0008015)	406	56	29.03	+	1.93	1.78e-05	0.00107
negative regulation of neurogenesis (GO:0050768)	334	46	23.88	+	1.93	0.000103	0.0048
transmembrane receptor protein tyrosine kinase signaling pathway (GO:0007169)	349	48	24.95	+	1.92	6.4e-05	0.00321
positive regulation of response to external stimulus (GO:0032103)	400	55	28.6	+	1.92	2.37e-05	0.00137
negative regulation of cell population proliferation (GO:0008285)	684	94	48.91	+	1.92	2e-08	2.77e-06
cell morphogenesis (GO:0000902)	736	101	52.63	+	1.92	7.45e-09	1.2e-06
negative regulation of neuron differentiation (GO:0045665)	256	35	18.3	+	1.91	0.000797	0.0262
response to inorganic substance (GO:0010035)	417	57	29.82	+	1.91	1.55e-05	0.000956
circulatory system process (GO:0003013)	418	57	29.89	+	1.91	1.61e-05	0.000988
animal organ morphogenesis (GO:0009887)	1012	138	72.36	+	1.91	1.11e-11	3.08e-09
tube development (GO:0035295)	924	126	66.07	+	1.91	1.05e-10	2.63e-08
regulation of cell adhesion (GO:0030155)	704	96	50.34	+	1.91	2.02e-08	2.78e-06
chemotaxis (GO:0006935)	477	65	34.11	+	1.91	4.65e-06	0.000325
negative regulation of proteolysis (GO:0045861)	345	47	24.67	+	1.91	9.11e-05	0.00435
regulation of secretion (GO:0051046)	918	125	65.64	+	1.9	1.39e-10	3.43e-08
negative regulation of cell development (GO:0010721)	382	52	27.31	+	1.9	3.91e-05	0.00212
divalent metal ion transport (GO:0070838)	272	37	19.45	+	1.9	0.000518	0.0182
regulation of hemopoiesis (GO:1903706)	397	54	28.39	+	1.9	3.38e-05	0.00187
negative regulation of growth (GO:0045926)	258	35	18.45	+	1.9	0.000844	0.0272
taxis (GO:0042330)	480	65	34.32	+	1.89	5.12e-06	0.000352
regulation of cell differentiation (GO:0045595)	1870	253	133.71	+	1.89	1.23e-20	9.7e-18
cellular response to external stimulus (GO:0071496)	244	33	17.45	+	1.89	0.00142	0.0409
positive regulation of cell adhesion (GO:0045785)	422	57	30.17	+	1.89	2.53e-05	0.00144
regulation of anatomical structure size (GO:0090066)	571	77	40.83	+	1.89	8.55e-07	7.43e-05
regulation of response to external stimulus (GO:0032101)	884	119	63.21	+	1.88	8.01e-10	1.62e-07
divalent inorganic cation transport (GO:0072511)	275	37	19.66	+	1.88	0.000797	0.0262
regulation of anatomical structure morphogenesis (GO:0022603)	1090	146	77.94	+	1.87	1.01e-11	2.91e-09
negative regulation of multicellular organismal process (GO:0051241)	1307	175	93.45	+	1.87	6.46e-14	2.49e-11
cellular component morphogenesis (GO:0032989)	844	113	60.35	+	1.87	2.74e-09	5.04e-07
regulation of cell development (GO:0060284)	1092	146	78.08	+	1.87	1.07e-11	3.03e-09
negative regulation of nervous system development (GO:0051961)	360	48	25.74	+	1.86	0.000125	0.00568
in utero embryonic development (GO:0001701)	518	69	37.04	+	1.86	4.86e-06	0.000337
neuron projection development (GO:0031175)	691	92	49.41	+	1.86	1.17e-07	1.32e-05
regulation of T cell activation (GO:0050863)	308	41	22.02	+	1.86	0.000467	0.0167
cell projection morphogenesis (GO:0048858)	481	64	34.39	+	1.86	1.14e-05	0.000729
regulation of actin cytoskeleton organization (GO:0032956)	361	48	25.81	+	1.86	0.00013	0.00585
regulation of cell projection organization (GO:0031344)	790	105	56.49	+	1.86	1.54e-08	2.27e-06
cell migration (GO:0016477)	844	112	60.35	+	1.86	6.03e-09	9.82e-07
negative regulation of response to external stimulus (GO:0032102)	377	50	26.96	+	1.85	0.000114	0.00523
apoptotic signaling pathway (GO:0097190)	279	37	19.95	+	1.85	0.00088	0.028
developmental maturation (GO:0021700)	264	35	18.88	+	1.85	0.00144	0.0413
positive regulation of cell development (GO:0010720)	665	88	47.55	+	1.85	3.42e-07	3.44e-05
locomotion (GO:0040011)	1172	155	83.8	+	1.85	4.68e-12	1.4e-09
neuron projection morphogenesis (GO:0048812)	470	62	33.61	+	1.84	2.02e-05	0.0012
regulation of developmental process (GO:0050793)	2684	354	191.91	+	1.84	1.08e-27	3.42e-24
regulation of leukocyte cell-cell adhesion (GO:1903037)	296	39	21.16	+	1.84	0.000818	0.0267
synapse organization (GO:0050808)	296	39	21.16	+	1.84	0.000818	0.0266
regulation of cell-cell adhesion (GO:0022407)	410	54	29.32	+	1.84	6.78e-05	0.00337
generation of neurons (GO:0048699)	1663	219	118.91	+	1.84	1.34e-16	7.58e-14
axon development (GO:0061564)	373	49	26.67	+	1.84	0.000159	0.00701
regulation of hormone levels (GO:0010817)	556	73	39.76	+	1.84	4.61e-06	0.000324
embryonic organ development (GO:0048568)	488	64	34.89	+	1.83	1.93e-05	0.00116
regulation of plasma membrane bounded cell projection organization (GO:0120035)	781	102	55.84	+	1.83	6.17e-08	7.62e-06
plasma membrane bounded cell projection morphogenesis (GO:0120039)	475	62	33.96	+	1.83	2.33e-05	0.00136
neurogenesis (GO:0022008)	1771	231	126.63	+	1.82	4.04e-17	2.46e-14
cellular response to growth factor stimulus (GO:0071363)	391	51	27.96	+	1.82	0.00015	0.00666
positive regulation of growth (GO:0045927)	299	39	21.38	+	1.82	0.000876	0.028
regulation of growth (GO:0040008)	698	91	49.91	+	1.82	3e-07	3.12e-05
regulation of ERK1 and ERK2 cascade (GO:0070372)	307	40	21.95	+	1.82	0.000708	0.0238
positive regulation of multicellular organismal process (GO:0051240)	1914	249	136.86	+	1.82	2.75e-18	1.98e-15
anatomical structure morphogenesis (GO:0009653)	2216	288	158.45	+	1.82	3.19e-21	2.66e-18
heart development (GO:0007507)	562	73	40.18	+	1.82	5.3e-06	0.000361
cell development (GO:0048468)	1750	227	125.13	+	1.81	1.38e-16	7.3e-14
neuron differentiation (GO:0030182)	1036	134	74.08	+	1.81	6.22e-10	1.28e-07
secretion (GO:0046903)	526	68	37.61	+	1.81	1.28e-05	0.000803
positive regulation of cell population proliferation (GO:0008284)	967	125	69.14	+	1.81	2.64e-09	4.96e-07
regulation of cell population proliferation (GO:0042127)	1657	214	118.48	+	1.81	1.99e-15	9.25e-13
axonogenesis (GO:0007409)	342	44	24.45	+	1.8	0.000606	0.0208
regulation of multicellular organismal process (GO:0051239)	3223	414	230.45	+	1.8	1.28e-30	2.02e-26
epithelial cell differentiation (GO:0030855)	493	63	35.25	+	1.79	4.5e-05	0.00238
movement of cell or subcellular component (GO:0006928)	1395	178	99.75	+	1.78	1.63e-12	5.24e-10
developmental growth (GO:0048589)	448	57	32.03	+	1.78	9.54e-05	0.00452
negative regulation of immune system process (GO:0002683)	448	57	32.03	+	1.78	9.54e-05	0.0045
growth (GO:0040007)	464	59	33.18	+	1.78	8.34e-05	0.00406
anatomical structure formation involved in morphogenesis (GO:0048646)	928	118	66.35	+	1.78	1.85e-08	2.58e-06
cell morphogenesis involved in differentiation (GO:0000904)	569	72	40.68	+	1.77	1.31e-05	0.000822
lipid localization (GO:0010876)	293	37	20.95	+	1.77	0.00179	0.0497
cell part morphogenesis (GO:0032990)	507	64	36.25	+	1.77	5.68e-05	0.00291
organic anion transport (GO:0015711)	365	46	26.1	+	1.76	0.000623	0.0213
tissue morphogenesis (GO:0048729)	627	79	44.83	+	1.76	7.48e-06	0.000491
response to growth factor (GO:0070848)	405	51	28.96	+	1.76	0.000288	0.0116
regulation of localization (GO:0032879)	2886	361	206.36	+	1.75	2.04e-24	2.94e-21
inflammatory response (GO:0006954)	466	58	33.32	+	1.74	0.000177	0.00764
localization of cell (GO:0051674)	965	120	69	+	1.74	4.71e-08	5.96e-06
cell motility (GO:0048870)	965	120	69	+	1.74	4.71e-08	5.91e-06
tissue development (GO:0009888)	1650	205	117.98	+	1.74	3.34e-13	1.17e-10
negative regulation of transcription by RNA polymerase II (GO:0000122)	865	107	61.85	+	1.73	3.51e-07	3.51e-05
regulation of MAPK cascade (GO:0043408)	714	88	51.05	+	1.72	4.85e-06	0.000338
negative regulation of response to stimulus (GO:0048585)	1586	195	113.4	+	1.72	3.25e-12	1.01e-09
cell morphogenesis involved in neuron differentiation (GO:0048667)	433	53	30.96	+	1.71	0.000438	0.0159
negative regulation of cell communication (GO:0010648)	1355	165	96.89	+	1.7	3.79e-10	8.45e-08
regulation of peptide secretion (GO:0002791)	534	65	38.18	+	1.7	0.000121	0.00549
regulation of protein secretion (GO:0050708)	494	60	35.32	+	1.7	0.000199	0.00844
nervous system development (GO:0007399)	2266	275	162.02	+	1.7	1.37e-16	7.46e-14
negative regulation of signaling (GO:0023057)	1360	165	97.24	+	1.7	4.17e-10	8.9e-08
regulation of neurotransmitter levels (GO:0001505)	371	45	26.53	+	1.7	0.0014	0.0406
regulation of transport (GO:0051049)	1972	238	141	+	1.69	3.74e-14	1.48e-11
brain development (GO:0007420)	624	75	44.62	+	1.68	5.58e-05	0.00288
negative regulation of intracellular signal transduction (GO:1902532)	508	61	36.32	+	1.68	0.000239	0.00987
animal organ development (GO:0048513)	3046	365	217.8	+	1.68	1.13e-21	1.19e-18
central nervous system development (GO:0007417)	835	100	59.7	+	1.67	2.55e-06	0.000188
negative regulation of hydrolase activity (GO:0051346)	401	48	28.67	+	1.67	0.0015	0.0427
negative regulation of signal transduction (GO:0009968)	1181	141	84.44	+	1.67	2.26e-08	3.06e-06
morphogenesis of an epithelium (GO:0002009)	506	60	36.18	+	1.66	0.000431	0.0157
system development (GO:0048731)	4226	500	302.17	+	1.65	6.15e-30	4.86e-26
positive regulation of transport (GO:0051050)	1099	130	78.58	+	1.65	1.47e-07	1.63e-05
epithelium development (GO:0060429)	1018	120	72.79	+	1.65	5.19e-07	4.76e-05
modulation of chemical synaptic transmission (GO:0050804)	526	62	37.61	+	1.65	0.000402	0.0149
reproductive process (GO:0022414)	1401	165	100.17	+	1.65	3.51e-09	6.23e-07
reproduction (GO:0000003)	1402	165	100.25	+	1.65	3.55e-09	6.24e-07
regulation of trans-synaptic signaling (GO:0099177)	527	62	37.68	+	1.65	0.000407	0.015
regulation of secretion by cell (GO:1903530)	842	99	60.2	+	1.64	6.97e-06	0.000461
regulation of signal transduction (GO:0009966)	2809	329	200.85	+	1.64	6.55e-18	4.5e-15
cell activation (GO:0001775)	599	70	42.83	+	1.63	0.000201	0.00851
positive regulation of MAPK cascade (GO:0043410)	522	61	37.32	+	1.63	0.000525	0.0184
regulation of signaling (GO:0023051)	3346	391	239.25	+	1.63	1.55e-21	1.53e-18
regulation of cell communication (GO:0010646)	3332	389	238.25	+	1.63	2.64e-21	2.31e-18
regulation of defense response (GO:0031347)	566	66	40.47	+	1.63	0.000346	0.0134
metal ion transport (GO:0030001)	567	66	40.54	+	1.63	0.00035	0.0134
head development (GO:0060322)	679	79	48.55	+	1.63	8.08e-05	0.00394
regulation of biological quality (GO:0065008)	3959	460	283.08	+	1.62	1.69e-25	3.34e-22
multi-organism reproductive process (GO:0044703)	965	112	69	+	1.62	2.49e-06	0.000185
cytoskeleton organization (GO:0007010)	1070	124	76.51	+	1.62	9.18e-07	7.88e-05
skeletal system development (GO:0001501)	493	57	35.25	+	1.62	0.000958	0.0302
multi-organism process (GO:0051704)	979	113	70	+	1.61	2.88e-06	0.00021
negative regulation of transcription, DNA-templated (GO:0045892)	1187	137	84.87	+	1.61	2.21e-07	2.34e-05
regulation of ion transmembrane transport (GO:0034765)	486	56	34.75	+	1.61	0.00119	0.0358
plasma membrane bounded cell projection organization (GO:0120036)	1060	122	75.79	+	1.61	1.5e-06	0.000122
negative regulation of nucleic acid-templated transcription (GO:1903507)	1191	137	85.16	+	1.61	3.02e-07	3.12e-05
regulation of intracellular signal transduction (GO:1902531)	1574	181	112.54	+	1.61	2.7e-09	5.03e-07
negative regulation of RNA biosynthetic process (GO:1902679)	1192	137	85.23	+	1.61	3.06e-07	3.14e-05
cell differentiation (GO:0030154)	3696	421	264.27	+	1.59	1.94e-21	1.8e-18
cellular developmental process (GO:0048869)	3783	430	270.49	+	1.59	8.48e-22	9.58e-19
divalent inorganic cation homeostasis (GO:0072507)	511	58	36.54	+	1.59	0.00155	0.0439
positive regulation of signal transduction (GO:0009967)	1538	174	109.97	+	1.58	1.54e-08	2.25e-06
cell projection organization (GO:0030030)	1116	126	79.8	+	1.58	2.03e-06	0.000157
positive regulation of programmed cell death (GO:0043068)	648	73	46.33	+	1.58	0.000352	0.0134
cellular metal ion homeostasis (GO:0006875)	577	65	41.26	+	1.58	0.000947	0.03
regulation of transmembrane transport (GO:0034762)	579	65	41.4	+	1.57	0.000965	0.0304
chemical homeostasis (GO:0048878)	1125	126	80.44	+	1.57	2.95e-06	0.000213
negative regulation of protein metabolic process (GO:0051248)	1072	120	76.65	+	1.57	5.49e-06	0.000372
intracellular signal transduction (GO:0035556)	1396	156	99.82	+	1.56	2.2e-07	2.35e-05
positive regulation of phosphorus metabolic process (GO:0010562)	1146	128	81.94	+	1.56	2.72e-06	0.0002
positive regulation of phosphate metabolic process (GO:0045937)	1146	128	81.94	+	1.56	2.72e-06	0.000199
developmental process involved in reproduction (GO:0003006)	978	109	69.93	+	1.56	2.12e-05	0.00125
positive regulation of phosphorylation (GO:0042327)	1078	120	77.08	+	1.56	7.57e-06	0.000494
multicellular organism development (GO:0007275)	4844	538	346.36	+	1.55	2.27e-26	5.13e-23
positive regulation of protein phosphorylation (GO:0001934)	1002	111	71.65	+	1.55	2.01e-05	0.0012
negative regulation of RNA metabolic process (GO:0051253)	1284	142	91.81	+	1.55	1.32e-06	0.000108
positive regulation of transcription by RNA polymerase II (GO:0045944)	1231	136	88.02	+	1.55	2.47e-06	0.000185
negative regulation of apoptotic process (GO:0043066)	906	100	64.78	+	1.54	5.89e-05	0.003
regulation of ion transport (GO:0043269)	735	81	52.55	+	1.54	0.000338	0.0132
positive regulation of cell death (GO:0010942)	710	78	50.77	+	1.54	0.000469	0.0167
negative regulation of catalytic activity (GO:0043086)	701	77	50.12	+	1.54	0.000561	0.0195
positive regulation of signaling (GO:0023056)	1821	200	130.21	+	1.54	1.12e-08	1.74e-06
positive regulation of cell communication (GO:0010647)	1814	199	129.71	+	1.53	1.08e-08	1.69e-06
cellular cation homeostasis (GO:0030003)	639	70	45.69	+	1.53	0.00098	0.0306
developmental process (GO:0032502)	5570	609	398.27	+	1.53	3.55e-29	1.87e-25
cation transport (GO:0006812)	732	80	52.34	+	1.53	0.000439	0.0159
negative regulation of molecular function (GO:0044092)	1034	113	73.93	+	1.53	2.7e-05	0.00152
negative regulation of cellular process (GO:0048523)	4632	506	331.2	+	1.53	7.15e-23	8.7e-20
regulation of apoptotic process (GO:0042981)	1493	163	106.75	+	1.53	3.9e-07	3.81e-05
lipid metabolic process (GO:0006629)	1063	116	76.01	+	1.53	2.56e-05	0.00145
negative regulation of programmed cell death (GO:0043069)	926	101	66.21	+	1.53	8.99e-05	0.00431
regulation of kinase activity (GO:0043549)	771	84	55.13	+	1.52	0.000355	0.0135
positive regulation of apoptotic process (GO:0043065)	643	70	45.98	+	1.52	0.0013	0.0384
regulation of peptide transport (GO:0090087)	781	85	55.84	+	1.52	0.000379	0.0142
embryo development (GO:0009790)	1177	128	84.16	+	1.52	1.03e-05	0.000659
cellular ion homeostasis (GO:0006873)	653	71	46.69	+	1.52	0.0011	0.0337
ion transport (GO:0006811)	1159	126	82.87	+	1.52	1.17e-05	0.000743
regulation of programmed cell death (GO:0043067)	1518	165	108.54	+	1.52	4.7e-07	4.4e-05
negative regulation of cellular protein metabolic process (GO:0032269)	1004	109	71.79	+	1.52	5.9e-05	0.003
negative regulation of cell death (GO:0060548)	1041	113	74.43	+	1.52	3.68e-05	0.00201
positive regulation of cellular component organization (GO:0051130)	1254	136	89.66	+	1.52	6.6e-06	0.000439
anatomical structure development (GO:0048856)	5212	565	372.67	+	1.52	1.88e-25	3.31e-22
negative regulation of nucleobase-containing compound metabolic process (GO:0045934)	1393	151	99.6	+	1.52	1.87e-06	0.000146
negative regulation of nitrogen compound metabolic process (GO:0051172)	2272	246	162.45	+	1.51	4.51e-10	9.38e-08
regulation of protein transport (GO:0051223)	739	80	52.84	+	1.51	0.000599	0.0206
regulation of protein phosphorylation (GO:0001932)	1432	155	102.39	+	1.51	1.5e-06	0.000121
metal ion homeostasis (GO:0055065)	648	70	46.33	+	1.51	0.00138	0.0403
positive regulation of protein modification process (GO:0031401)	1232	133	88.09	+	1.51	9.39e-06	0.000609
regulation of response to stimulus (GO:0048583)	3959	426	283.08	+	1.5	1.6e-17	1.01e-14
behavior (GO:0007610)	688	74	49.19	+	1.5	0.00113	0.0344
negative regulation of macromolecule biosynthetic process (GO:0010558)	1414	152	101.1	+	1.5	2.25e-06	0.00017
regulation of phosphorylation (GO:0042325)	1573	169	112.47	+	1.5	5.67e-07	5.09e-05
cellular response to endogenous stimulus (GO:0071495)	922	99	65.93	+	1.5	0.000189	0.00811
negative regulation of cellular macromolecule biosynthetic process (GO:2000113)	1379	148	98.6	+	1.5	3.67e-06	0.000261
negative regulation of biosynthetic process (GO:0009890)	1510	162	107.97	+	1.5	1.25e-06	0.000103
ion homeostasis (GO:0050801)	802	86	57.34	+	1.5	0.000579	0.0201
negative regulation of biological process (GO:0048519)	5169	553	369.6	+	1.5	1.59e-23	2.1e-20
cellular chemical homeostasis (GO:0055082)	739	79	52.84	+	1.5	0.00099	0.0308
regulation of hydrolase activity (GO:0051336)	994	106	71.07	+	1.49	0.00012	0.00549
cell death (GO:0008219)	882	94	63.07	+	1.49	0.000305	0.0122
regulation of cell death (GO:0010941)	1672	178	119.55	+	1.49	5.28e-07	4.82e-05
regulation of establishment of protein localization (GO:0070201)	771	82	55.13	+	1.49	0.000974	0.0306
regulation of phosphate metabolic process (GO:0019220)	1731	184	123.77	+	1.49	3.74e-07	3.7e-05
negative regulation of cellular biosynthetic process (GO:0031327)	1468	156	104.97	+	1.49	3.27e-06	0.000234
regulation of phosphorus metabolic process (GO:0051174)	1732	184	123.84	+	1.49	3.78e-07	3.71e-05
regulation of protein modification process (GO:0031399)	1796	190	128.42	+	1.48	2.8e-07	2.93e-05
response to endogenous stimulus (GO:0009719)	1126	119	80.51	+	1.48	6.87e-05	0.0034
apoptotic process (GO:0006915)	806	85	57.63	+	1.47	0.000976	0.0305
inorganic ion homeostasis (GO:0098771)	732	77	52.34	+	1.47	0.00157	0.0443
response to organonitrogen compound (GO:0010243)	745	78	53.27	+	1.46	0.00171	0.0477
regulation of transferase activity (GO:0051338)	880	92	62.92	+	1.46	0.000781	0.0258
negative regulation of cellular metabolic process (GO:0031324)	2469	258	176.54	+	1.46	3.77e-09	6.55e-07
programmed cell death (GO:0012501)	843	88	60.28	+	1.46	0.000986	0.0308
regulation of immune system process (GO:0002682)	1475	153	105.47	+	1.45	1.45e-05	0.000897
cell surface receptor signaling pathway (GO:0007166)	1853	192	132.49	+	1.45	1.05e-06	8.79e-05
regulation of molecular function (GO:0065009)	2559	265	182.97	+	1.45	4.08e-09	7e-07
regulation of response to stress (GO:0080134)	1295	134	92.6	+	1.45	6.21e-05	0.00312
homeostatic process (GO:0042592)	1644	170	117.55	+	1.45	4.96e-06	0.000342
cell-cell signaling (GO:0007267)	862	89	61.64	+	1.44	0.00113	0.0344
regulation of catalytic activity (GO:0050790)	1881	194	134.5	+	1.44	9.98e-07	8.48e-05
negative regulation of metabolic process (GO:0009892)	2766	285	197.78	+	1.44	1.52e-09	2.96e-07
regulation of transcription by RNA polymerase II (GO:0006357)	2003	205	143.22	+	1.43	7.9e-07	6.94e-05
positive regulation of gene expression (GO:0010628)	1995	204	142.65	+	1.43	9.42e-07	8.04e-05
negative regulation of macromolecule metabolic process (GO:0010605)	2494	255	178.33	+	1.43	2.95e-08	3.79e-06
regulation of cellular component organization (GO:0051128)	2537	259	181.4	+	1.43	2.35e-08	3.12e-06
positive regulation of transcription, DNA-templated (GO:0045893)	1544	157	110.4	+	1.42	2.72e-05	0.00153
positive regulation of intracellular signal transduction (GO:1902533)	945	96	67.57	+	1.42	0.00118	0.0356
positive regulation of nucleic acid-templated transcription (GO:1903508)	1548	157	110.69	+	1.42	3.44e-05	0.00189
positive regulation of RNA biosynthetic process (GO:1902680)	1549	157	110.76	+	1.42	3.46e-05	0.0019
response to external stimulus (GO:0009605)	2263	228	161.81	+	1.41	5.17e-07	4.78e-05
positive regulation of response to stimulus (GO:0048584)	2317	233	165.67	+	1.41	4.35e-07	4.14e-05
negative regulation of gene expression (GO:0010629)	1643	165	117.48	+	1.4	2.98e-05	0.00166
cellular response to chemical stimulus (GO:0070887)	2359	236	168.67	+	1.4	5.33e-07	4.84e-05
positive regulation of metabolic process (GO:0009893)	3560	356	254.55	+	1.4	2.02e-10	4.83e-08
positive regulation of protein metabolic process (GO:0051247)	1673	167	119.62	+	1.4	4.2e-05	0.00226
positive regulation of cellular protein metabolic process (GO:0032270)	1564	156	111.83	+	1.39	7.16e-05	0.00352
positive regulation of macromolecule metabolic process (GO:0010604)	3256	324	232.81	+	1.39	2.87e-09	5.22e-07
cellular response to organic substance (GO:0071310)	1822	179	130.28	+	1.37	4.47e-05	0.00238
positive regulation of RNA metabolic process (GO:0051254)	1649	162	117.91	+	1.37	0.000106	0.00491
response to chemical (GO:0042221)	3484	341	249.11	+	1.37	4.95e-09	8.33e-07
positive regulation of cellular metabolic process (GO:0031325)	3270	320	233.81	+	1.37	1.74e-08	2.48e-06
positive regulation of nitrogen compound metabolic process (GO:0051173)	3086	301	220.66	+	1.36	8.05e-08	9.57e-06
positive regulation of cellular process (GO:0048522)	5424	529	387.83	+	1.36	1.72e-14	7.17e-12
positive regulation of biosynthetic process (GO:0009891)	1953	190	139.64	+	1.36	4.26e-05	0.00228
positive regulation of cellular biosynthetic process (GO:0031328)	1912	186	136.71	+	1.36	5.33e-05	0.00278
regulation of cellular protein metabolic process (GO:0032268)	2531	246	180.97	+	1.36	2.13e-06	0.000162
positive regulation of macromolecule biosynthetic process (GO:0010557)	1813	176	129.63	+	1.36	9.48e-05	0.0045
regulation of protein metabolic process (GO:0051246)	2723	264	194.7	+	1.36	1.1e-06	9.22e-05
positive regulation of biological process (GO:0048518)	6100	586	436.16	+	1.34	3.25e-15	1.47e-12
positive regulation of nucleobase-containing compound metabolic process (GO:0045935)	1811	171	129.49	+	1.32	0.000416	0.0153
cellular component assembly (GO:0022607)	1941	182	138.79	+	1.31	0.000372	0.014
localization (GO:0051179)	4864	454	347.79	+	1.31	2e-09	3.85e-07
response to organic substance (GO:0010033)	2488	231	177.9	+	1.3	8.69e-05	0.0042
multicellular organismal process (GO:0032501)	7300	675	521.97	+	1.29	1.16e-14	4.94e-12
regulation of primary metabolic process (GO:0080090)	5349	489	382.47	+	1.28	4.52e-09	7.68e-07
regulation of metabolic process (GO:0019222)	5976	545	427.3	+	1.28	4.31e-10	9.08e-08
regulation of cellular metabolic process (GO:0031323)	5552	503	396.98	+	1.27	8.23e-09	1.3e-06
regulation of macromolecule metabolic process (GO:0060255)	5484	496	392.12	+	1.26	1.45e-08	2.16e-06
regulation of nitrogen compound metabolic process (GO:0051171)	5198	469	371.67	+	1.26	6.5e-08	7.9e-06
regulation of RNA biosynthetic process (GO:2001141)	2905	260	207.71	+	1.25	0.000276	0.0112
regulation of transcription, DNA-templated (GO:0006355)	2894	259	206.93	+	1.25	0.000271	0.0111
regulation of nucleic acid-templated transcription (GO:1903506)	2902	259	207.5	+	1.25	0.00032	0.0126
cellular component organization (GO:0016043)	5045	445	360.73	+	1.23	2.02e-06	0.000156
establishment of localization (GO:0051234)	3711	325	265.35	+	1.22	0.00016	0.00704
regulation of gene expression (GO:0010468)	3827	335	273.64	+	1.22	0.000127	0.00574
transport (GO:0006810)	3572	312	255.41	+	1.22	0.000291	0.0117
regulation of biosynthetic process (GO:0009889)	3644	318	260.55	+	1.22	0.00025	0.0102
regulation of RNA metabolic process (GO:0051252)	3165	276	226.3	+	1.22	0.000775	0.0256
regulation of cellular biosynthetic process (GO:0031326)	3571	308	255.33	+	1.21	0.00073	0.0244
regulation of macromolecule biosynthetic process (GO:0010556)	3419	293	244.47	+	1.2	0.00144	0.0413
cellular component organization or biogenesis (GO:0071840)	5239	448	374.6	+	1.2	4.43e-05	0.00237
biological regulation (GO:0065007)	12152	1031	868.9	+	1.19	1.82e-15	8.74e-13
regulation of biological process (GO:0050789)	11534	973	824.71	+	1.18	5.56e-13	1.87e-10
cell communication (GO:0007154)	5260	441	376.1	+	1.17	0.000292	0.0117
regulation of cellular process (GO:0050794)	10826	905	774.08	+	1.17	2.28e-10	5.23e-08
signaling (GO:0023052)	5138	427	367.38	+	1.16	0.000821	0.0266
response to stimulus (GO:0050896)	8435	671	603.12	+	1.11	0.000765	0.0253
cellular process (GO:0009987)	14059	1089	1005.25	+	1.08	2.3e-05	0.00135
biological_process (GO:0008150)	20364	1512	1456.07	+	1.04	2.11e-07	2.29e-05
organic cyclic compound metabolic process (GO:1901360)	2616	141	187.05	-	0.75	0.000352	0.0135
cellular aromatic compound metabolic process (GO:0006725)	2402	119	171.75	-	0.69	1.63e-05	0.000994
cellular nitrogen compound metabolic process (GO:0034641)	2789	136	199.42	-	0.68	1.32e-06	0.000108
nervous system process (GO:0050877)	2084	101	149.01	-	0.68	2.8e-05	0.00157
heterocycle metabolic process (GO:0046483)	2328	111	166.46	-	0.67	4.36e-06	0.000307
nucleobase-containing compound metabolic process (GO:0006139)	2191	102	156.66	-	0.65	2.9e-06	0.00021
RNA metabolic process (GO:0016070)	1232	52	88.09	-	0.59	5.35e-05	0.00278
Unclassified (UNCLASSIFIED)	1901	80	135.93	-	0.59	2.11e-07	2.27e-05
cellular response to DNA damage stimulus (GO:0006974)	677	26	48.41	-	0.54	0.000708	0.0238
gene expression (GO:0010467)	1616	62	115.55	-	0.54	6.52e-08	7.86e-06
G protein-coupled receptor signaling pathway (GO:0007186)	1851	71	132.35	-	0.54	5.19e-09	8.63e-07
nucleic acid metabolic process (GO:0090304)	1767	67	126.34	-	0.53	7.75e-09	1.24e-06
sensory perception (GO:0007600)	1642	61	117.41	-	0.52	1.39e-08	2.1e-06
cellular amide metabolic process (GO:0043603)	665	24	47.55	-	0.5	0.000338	0.0132
DNA metabolic process (GO:0006259)	628	18	44.9	-	0.4	1.34e-05	0.000835
mRNA metabolic process (GO:0016071)	531	15	37.97	-	0.4	5.68e-05	0.00291
amide biosynthetic process (GO:0043604)	421	11	30.1	-	0.37	0.000187	0.00808
peptide metabolic process (GO:0006518)	448	10	32.03	-	0.31	1.67e-05	0.00101
DNA repair (GO:0006281)	441	9	31.53	-	0.29	5.98e-06	0.0004
mRNA processing (GO:0006397)	405	8	28.96	-	0.28	1.44e-05	0.000898
chromosome segregation (GO:0007059)	264	5	18.88	-	0.26	0.000484	0.0171
RNA splicing (GO:0008380)	318	6	22.74	-	0.26	0.00011	0.00504
B cell receptor signaling pathway (GO:0050853)	216	4	15.44	-	0.26	0.00156	0.0441
ncRNA metabolic process (GO:0034660)	416	7	29.74	-	0.24	1.73e-06	0.000138
mRNA splicing, via spliceosome (GO:0000398)	196	3	14.01	-	0.21	0.0014	0.0407
RNA splicing, via transesterification reactions with bulged adenosine as nucleophile (GO:0000377)	196	3	14.01	-	0.21	0.0014	0.0407
RNA splicing, via transesterification reactions (GO:0000375)	196	3	14.01	-	0.21	0.0014	0.0406
phagocytosis, recognition (GO:0006910)	200	3	14.3	-	0.21	0.000968	0.0304
RNA processing (GO:0006396)	752	11	53.77	-	0.2	5.1e-12	1.49e-09
ribosome biogenesis (GO:0042254)	284	4	20.31	-	0.2	3.95e-05	0.00214
complement activation, classical pathway (GO:0006958)	215	3	15.37	-	0.2	0.000512	0.018
humoral immune response mediated by circulating immunoglobulin (GO:0002455)	220	3	15.73	-	0.19	0.000355	0.0135
ribonucleoprotein complex biogenesis (GO:0022613)	392	5	28.03	-	0.18	4.04e-07	3.92e-05
ncRNA processing (GO:0034470)	340	4	24.31	-	0.16	1.77e-06	0.000139
sensory perception of chemical stimulus (GO:0007606)	1228	10	87.8	-	0.11	2.5e-25	3.95e-22
peptide biosynthetic process (GO:0043043)	326	2	23.31	-	0.09	7.53e-08	9.02e-06
ribonucleoprotein complex assembly (GO:0022618)	163	1	11.65	-	0.09	0.000239	0.00986
ribonucleoprotein complex subunit organization (GO:0071826)	170	1	12.16	-	0.08	0.000164	0.00718
sensory perception of smell (GO:0007608)	1128	5	80.65	-	0.06	1.04e-27	4.12e-24
translation (GO:0006412)	306	1	21.88	-	0.05	2.39e-08	3.15e-06
response to pheromone (GO:0019236)	105	0	7.51	-	< 0.01	0.00127	0.0375
tRNA metabolic process (GO:0006399)	165	0	11.8	-	< 0.01	2.41e-05	0.00138
sister chromatid segregation (GO:0000819)	125	0	8.94	-	< 0.01	0.000402	0.0149
RNA modification (GO:0009451)	134	0	9.58	-	< 0.01	0.00017	0.0074
tRNA processing (GO:0008033)	115	0	8.22	-	< 0.01	0.00056	0.0196
