# Supplementary material for: Transcriptomic analysis reveals differential gene expression, alternative splicing, and novel exons during mouse trophoblast stem cell differentiation
Source: Stem Cell Res Ther. 2020 Aug 6;11:342. doi: 10.1186/s13287-020-01848-8 (PMC7409654; doi:10.1186/s13287-020-01848-8)
Supplement: Supplementary file 4 — Additional file 4. [file 13287_2020_1848_MOESM4_ESM.xlsx]

## Sheet: Sheet1
Analysis Type:	PANTHER Overrepresentation Test (Released 20190711)
Annotation Version and Release Date:	GO Ontology database Released 2020-02-21
Analyzed List:	TGCs Upregulated (Mus musculus)
Reference List:	Mus musculus (all genes in database)
Test Type:	FISHER
Correction:	FDR
GO molecular function complete	Mus musculus - REFLIST (22265)	1592	expected	over/under	fold Enrichment	raw P-value	FDR
prolactin receptor binding (GO:0005148)	27	18	1.93	+	9.32	1.89e-10	1.25e-07
cell adhesion mediator activity (GO:0098631)	40	11	2.86	+	3.85	0.000449	0.0315
calcium-dependent phospholipid binding (GO:0005544)	54	13	3.86	+	3.37	0.000423	0.0306
hormone activity (GO:0005179)	129	27	9.22	+	2.93	4.54e-06	0.0007
cysteine-type endopeptidase activity (GO:0004197)	93	18	6.65	+	2.71	0.000389	0.0295
cytokine binding (GO:0019955)	135	25	9.65	+	2.59	7.53e-05	0.0071
growth factor binding (GO:0019838)	150	27	10.73	+	2.52	5.24e-05	0.00538
cell adhesion molecule binding (GO:0050839)	245	43	17.52	+	2.45	6.32e-07	0.000112
extracellular matrix structural constituent (GO:0005201)	143	25	10.22	+	2.45	0.000143	0.0125
integrin binding (GO:0005178)	133	23	9.51	+	2.42	0.000301	0.024
actin filament binding (GO:0051015)	201	33	14.37	+	2.3	5.2e-05	0.00559
protease binding (GO:0002020)	148	24	10.58	+	2.27	0.000569	0.0381
actin binding (GO:0003779)	426	68	30.46	+	2.23	1.42e-08	4.69e-06
GTPase activator activity (GO:0005096)	235	35	16.8	+	2.08	0.000181	0.0155
GTPase regulator activity (GO:0030695)	255	36	18.23	+	1.97	0.000334	0.0262
cytokine receptor binding (GO:0005126)	298	40	21.31	+	1.88	0.000398	0.0292
calcium ion binding (GO:0005509)	612	82	43.76	+	1.87	4.15e-07	7.68e-05
RNA polymerase II regulatory region sequence-specific DNA binding (GO:0000977)	861	112	61.56	+	1.82	1.27e-08	4.91e-06
RNA polymerase II regulatory region DNA binding (GO:0001012)	869	113	62.14	+	1.82	1.42e-08	5.04e-06
DNA-binding transcription activator activity, RNA polymerase II-specific (GO:0001228)	472	61	33.75	+	1.81	4.53e-05	0.00511
DNA-binding transcription activator activity (GO:0001216)	475	61	33.96	+	1.8	4.8e-05	0.00528
metal ion transmembrane transporter activity (GO:0046873)	425	54	30.39	+	1.78	0.000187	0.0158
transcription regulatory region sequence-specific DNA binding (GO:0000976)	900	114	64.35	+	1.77	3.59e-08	1.1e-05
DNA-binding transcription factor activity, RNA polymerase II-specific (GO:0000981)	814	100	58.2	+	1.72	9.58e-07	0.000164
RNA polymerase II cis-regulatory region sequence-specific DNA binding (GO:0000978)	638	78	45.62	+	1.71	1.83e-05	0.00257
protein homodimerization activity (GO:0042803)	648	79	46.33	+	1.71	2.05e-05	0.00271
cis-regulatory region binding (GO:0035326)	666	81	47.62	+	1.7	1.88e-05	0.00256
transcription regulatory region DNA binding (GO:0044212)	1005	122	71.86	+	1.7	1.17e-07	2.84e-05
sequence-specific double-stranded DNA binding (GO:1990837)	940	114	67.21	+	1.7	2.7e-07	5.2e-05
cis-regulatory region sequence-specific DNA binding (GO:0000987)	660	80	47.19	+	1.7	1.82e-05	0.00262
regulatory region nucleic acid binding (GO:0001067)	1009	122	72.15	+	1.69	1.25e-07	2.75e-05
signaling receptor activator activity (GO:0030546)	493	59	35.25	+	1.67	0.000366	0.0282
receptor ligand activity (GO:0048018)	488	58	34.89	+	1.66	0.000477	0.0329
double-stranded DNA binding (GO:0003690)	1027	119	73.43	+	1.62	1.43e-06	0.000235
cytoskeletal protein binding (GO:0008092)	976	113	69.79	+	1.62	2.74e-06	0.000437
cation transmembrane transporter activity (GO:0008324)	619	71	44.26	+	1.6	0.000261	0.0215
protein domain specific binding (GO:0019904)	786	90	56.2	+	1.6	4.31e-05	0.00498
protein dimerization activity (GO:0046983)	945	106	67.57	+	1.57	2.07e-05	0.00265
inorganic molecular entity transmembrane transporter activity (GO:0015318)	785	88	56.13	+	1.57	0.000102	0.00928
molecular function regulator (GO:0098772)	1771	197	126.63	+	1.56	5.54e-09	2.85e-06
enzyme regulator activity (GO:0030234)	989	108	70.72	+	1.53	5.24e-05	0.0055
identical protein binding (GO:0042802)	1983	216	141.79	+	1.52	4.7e-09	2.72e-06
protein kinase binding (GO:0019901)	727	79	51.98	+	1.52	0.000552	0.0375
ion transmembrane transporter activity (GO:0015075)	833	90	59.56	+	1.51	0.000271	0.0219
DNA-binding transcription factor activity (GO:0003700)	1066	114	76.22	+	1.5	5.83e-05	0.00574
transmembrane transporter activity (GO:0022857)	1003	107	71.72	+	1.49	0.000126	0.0112
transporter activity (GO:0005215)	1145	116	81.87	+	1.42	0.000393	0.0293
protein-containing complex binding (GO:0044877)	1451	146	103.75	+	1.41	9.44e-05	0.00873
sequence-specific DNA binding (GO:0043565)	1204	121	86.09	+	1.41	0.000428	0.0304
anion binding (GO:0043168)	2703	268	193.27	+	1.39	1.32e-07	2.77e-05
enzyme binding (GO:0019899)	2331	226	166.67	+	1.36	8.35e-06	0.00125
carbohydrate derivative binding (GO:0097367)	2123	203	151.8	+	1.34	5.55e-05	0.00558
metal ion binding (GO:0046872)	3499	332	250.19	+	1.33	1.93e-07	3.88e-05
ion binding (GO:0043167)	5485	520	392.19	+	1.33	3.62e-12	3.34e-09
cation binding (GO:0043169)	3598	341	257.27	+	1.33	1.24e-07	2.87e-05
protein binding (GO:0005515)	9112	858	651.53	+	1.32	1.01e-23	2.32e-20
binding (GO:0005488)	13351	1127	954.63	+	1.18	3.73e-18	5.74e-15
molecular_function (GO:0003674)	20149	1505	1440.7	+	1.04	1.12e-08	4.72e-06
signaling receptor activity (GO:0038023)	2339	102	167.24	-	0.61	3.9e-08	1.13e-05
molecular transducer activity (GO:0060089)	2344	102	167.6	-	0.61	3.92e-08	1.07e-05
Unclassified (UNCLASSIFIED)	2116	87	151.3	-	0.58	1.12e-08	5.19e-06
transmembrane signaling receptor activity (GO:0004888)	2139	79	152.94	-	0.52	3.97e-11	3.06e-08
RNA binding (GO:0003723)	1086	35	77.65	-	0.45	1.12e-07	2.87e-05
catalytic activity, acting on RNA (GO:0140098)	337	6	24.1	-	0.25	4.2e-05	0.00497
antigen binding (GO:0003823)	248	3	17.73	-	0.17	5.99e-05	0.00577
immunoglobulin receptor binding (GO:0034987)	193	1	13.8	-	0.07	3.57e-05	0.00435
odorant binding (GO:0005549)	473	1	33.82	-	0.03	2.61e-13	3.02e-10
olfactory receptor activity (GO:0004984)	1141	2	81.58	-	0.02	5.74e-32	2.66e-28
structural constituent of ribosome (GO:0003735)	161	0	11.51	-	< 0.01	2.26e-05	0.00282
