# Supplementary material for: Transcriptomic analysis reveals differential gene expression, alternative splicing, and novel exons during mouse trophoblast stem cell differentiation
Source: Stem Cell Res Ther. 2020 Aug 6;11:342. doi: 10.1186/s13287-020-01848-8 (PMC7409654; doi:10.1186/s13287-020-01848-8)
Supplement: Supplementary file 5 — Additional file 5. [file 13287_2020_1848_MOESM5_ESM.xlsx]

## Sheet: Sheet1
Analysis Type:	PANTHER Overrepresentation Test (Released 20190711)
Annotation Version and Release Date:	GO Ontology database Released 2020-02-21
Analyzed List:	TGCs Upregulated (Mus musculus)
Reference List:	Mus musculus (all genes in database)
Test Type:	FISHER
Correction:	FDR
GO cellular component complete	Mus musculus - REFLIST (22265)	1592	expected	over/under	fold Enrichment	raw P-value	FDR
integrin complex (GO:0008305)	33	9	2.36	+	3.81	0.00153	0.0298
euchromatin (GO:0000791)	45	12	3.22	+	3.73	0.000318	0.00778
protein complex involved in cell adhesion (GO:0098636)	38	10	2.72	+	3.68	0.00108	0.022
nuclear euchromatin (GO:0005719)	35	9	2.5	+	3.6	0.00216	0.0401
actin filament bundle (GO:0032432)	94	22	6.72	+	3.27	7.54e-06	0.000452
integral component of postsynaptic density membrane (GO:0099061)	71	16	5.08	+	3.15	0.000185	0.00517
contractile actin filament bundle (GO:0097517)	85	19	6.08	+	3.13	5.29e-05	0.00184
stress fiber (GO:0001725)	85	19	6.08	+	3.13	5.29e-05	0.00181
actomyosin (GO:0042641)	96	20	6.86	+	2.91	7.96e-05	0.00246
intrinsic component of postsynaptic density membrane (GO:0099146)	77	16	5.51	+	2.91	0.000408	0.00952
Z disc (GO:0030018)	126	26	9.01	+	2.89	8.44e-06	0.000478
excitatory synapse (GO:0060076)	78	16	5.58	+	2.87	0.000462	0.0106
microvillus (GO:0005902)	96	19	6.86	+	2.77	0.000212	0.00567
intermediate filament (GO:0005882)	129	25	9.22	+	2.71	3.13e-05	0.00122
basement membrane (GO:0005604)	109	21	7.79	+	2.69	0.00014	0.00408
neuromuscular junction (GO:0031594)	99	19	7.08	+	2.68	0.000298	0.00738
collagen-containing extracellular matrix (GO:0062023)	366	69	26.17	+	2.64	1.85e-11	4.57e-09
I band (GO:0031674)	138	26	9.87	+	2.63	4.5e-05	0.00159
extracellular exosome (GO:0070062)	80	15	5.72	+	2.62	0.00152	0.0298
intermediate filament cytoskeleton (GO:0045111)	165	29	11.8	+	2.46	5.89e-05	0.00191
postsynaptic density membrane (GO:0098839)	97	17	6.94	+	2.45	0.00184	0.035
filopodium (GO:0030175)	93	16	6.65	+	2.41	0.00288	0.05
sarcomere (GO:0030017)	187	32	13.37	+	2.39	2.85e-05	0.0012
actin-based cell projection (GO:0098858)	216	36	15.44	+	2.33	1.76e-05	0.00087
myofibril (GO:0030016)	210	35	15.02	+	2.33	2.41e-05	0.00106
extracellular matrix (GO:0031012)	481	80	34.39	+	2.33	1.05e-10	2.07e-08
actin filament (GO:0005884)	136	22	9.72	+	2.26	0.00105	0.0217
contractile fiber (GO:0043292)	224	36	16.02	+	2.25	2.86e-05	0.00118
focal adhesion (GO:0005925)	156	25	11.15	+	2.24	0.000482	0.0109
cell-substrate junction (GO:0030055)	168	26	12.01	+	2.16	0.000698	0.0154
neuron projection terminus (GO:0044306)	212	32	15.16	+	2.11	0.000244	0.00645
actin cytoskeleton (GO:0015629)	497	73	35.54	+	2.05	8.9e-08	8.82e-06
axon terminus (GO:0043679)	191	28	13.66	+	2.05	0.000918	0.0195
anchoring junction (GO:0070161)	619	89	44.26	+	2.01	9.62e-09	1.36e-06
neuron spine (GO:0044309)	199	28	14.23	+	1.97	0.0018	0.0346
intrinsic component of postsynaptic membrane (GO:0098936)	178	25	12.73	+	1.96	0.00276	0.0483
receptor complex (GO:0043235)	399	55	28.53	+	1.93	2.33e-05	0.00105
postsynaptic density (GO:0014069)	396	54	28.31	+	1.91	3.3e-05	0.00123
site of polarized growth (GO:0030427)	213	29	15.23	+	1.9	0.00253	0.0451
axon (GO:0030424)	715	97	51.12	+	1.9	2.5e-08	3.1e-06
asymmetric synapse (GO:0032279)	400	54	28.6	+	1.89	3.68e-05	0.00135
cell-cell junction (GO:0005911)	497	67	35.54	+	1.89	4.71e-06	0.000292
distal axon (GO:0150034)	379	51	27.1	+	1.88	7.91e-05	0.00249
membrane raft (GO:0045121)	372	50	26.6	+	1.88	7.29e-05	0.00233
membrane microdomain (GO:0098857)	373	50	26.67	+	1.87	0.000105	0.00311
neuron to neuron synapse (GO:0098984)	427	57	30.53	+	1.87	2.91e-05	0.00118
integral component of synaptic membrane (GO:0099699)	226	30	16.16	+	1.86	0.00238	0.0433
neuronal cell body (GO:0043025)	710	94	50.77	+	1.85	1.14e-07	1.07e-05
membrane region (GO:0098589)	386	51	27.6	+	1.85	9.53e-05	0.00286
synaptic membrane (GO:0097060)	468	61	33.46	+	1.82	2.95e-05	0.00117
cell body (GO:0044297)	801	104	57.27	+	1.82	6.05e-08	6.3e-06
exocytic vesicle (GO:0070382)	262	34	18.73	+	1.81	0.00207	0.0387
somatodendritic compartment (GO:0036477)	1028	132	73.5	+	1.8	1.19e-09	1.97e-07
neuron projection (GO:0043005)	1516	193	108.4	+	1.78	1.91e-13	7.57e-11
postsynaptic membrane (GO:0045211)	330	42	23.6	+	1.78	0.00104	0.0218
cell cortex (GO:0005938)	316	40	22.59	+	1.77	0.00121	0.0243
postsynaptic specialization (GO:0099572)	435	55	31.1	+	1.77	0.000156	0.00442
perinuclear region of cytoplasm (GO:0048471)	657	83	46.98	+	1.77	3.02e-06	0.000193
cell junction (GO:0030054)	2028	255	145.01	+	1.76	4.16e-17	8.24e-14
cell projection membrane (GO:0031253)	295	37	21.09	+	1.75	0.00253	0.0455
plasma membrane region (GO:0098590)	1218	152	87.09	+	1.75	4.33e-10	7.79e-08
synapse (GO:0045202)	1435	178	102.61	+	1.73	1.8e-11	5.11e-09
supramolecular polymer (GO:0099081)	909	112	65	+	1.72	1.72e-07	1.55e-05
supramolecular fiber (GO:0099512)	902	111	64.5	+	1.72	2.17e-07	1.79e-05
lytic vacuole (GO:0000323)	451	55	32.25	+	1.71	0.0004	0.00954
lysosome (GO:0005764)	451	55	32.25	+	1.71	0.0004	0.00943
apical part of cell (GO:0045177)	429	51	30.67	+	1.66	0.00112	0.0227
polymeric cytoskeletal fiber (GO:0099513)	682	81	48.76	+	1.66	3.29e-05	0.00125
postsynapse (GO:0098794)	727	86	51.98	+	1.65	2.19e-05	0.00101
cell leading edge (GO:0031252)	389	46	27.81	+	1.65	0.00185	0.0349
glutamatergic synapse (GO:0098978)	508	59	36.32	+	1.62	0.000826	0.018
secretory vesicle (GO:0099503)	596	69	42.62	+	1.62	0.000267	0.00671
plasma membrane bounded cell projection (GO:0120025)	2281	264	163.1	+	1.62	9.92e-14	4.92e-11
presynapse (GO:0098793)	590	68	42.19	+	1.61	0.000338	0.00816
cell projection (GO:0042995)	2499	288	178.68	+	1.61	8.4e-15	5.55e-12
dendrite (GO:0030425)	705	80	50.41	+	1.59	0.000147	0.00422
dendritic tree (GO:0097447)	708	80	50.62	+	1.58	0.000197	0.00534
vacuole (GO:0005773)	544	61	38.9	+	1.57	0.00124	0.0245
cell surface (GO:0009986)	1165	126	83.3	+	1.51	1.57e-05	0.000797
vesicle (GO:0031982)	2039	216	145.79	+	1.48	3.39e-08	3.95e-06
supramolecular complex (GO:0099080)	1197	126	85.59	+	1.47	5.34e-05	0.00179
cytoplasmic vesicle (GO:0031410)	1905	198	136.21	+	1.45	5.57e-07	4.09e-05
intracellular vesicle (GO:0097708)	1910	198	136.57	+	1.45	5.78e-07	4.09e-05
integral component of plasma membrane (GO:0005887)	1499	154	107.18	+	1.44	2.1e-05	0.000992
intrinsic component of plasma membrane (GO:0031226)	1576	159	112.69	+	1.41	3.98e-05	0.00143
extracellular space (GO:0005615)	1951	194	139.5	+	1.39	1.03e-05	0.000551
cell periphery (GO:0071944)	5473	537	391.33	+	1.37	3.11e-15	3.08e-12
cytoskeleton (GO:0005856)	2135	208	152.66	+	1.36	1.52e-05	0.000793
extracellular region (GO:0005576)	2797	270	199.99	+	1.35	9.94e-07	6.79e-05
plasma membrane (GO:0005886)	5326	512	380.82	+	1.34	7.33e-13	2.42e-10
Golgi apparatus (GO:0005794)	1419	133	101.46	+	1.31	0.00268	0.0474
endomembrane system (GO:0012505)	3884	347	277.72	+	1.25	1.83e-05	0.000885
cytoplasm (GO:0005737)	10945	921	782.59	+	1.18	2e-11	4.41e-09
intracellular (GO:0005622)	13691	1094	978.94	+	1.12	7.44e-09	1.13e-06
membrane (GO:0016020)	9391	748	671.48	+	1.11	0.000193	0.00531
organelle (GO:0043226)	12303	970	879.69	+	1.1	1.01e-05	0.000556
intracellular organelle (GO:0043229)	11954	941	854.74	+	1.1	2.75e-05	0.00118
cellular anatomical entity (GO:0110165)	18638	1408	1332.66	+	1.06	2.69e-07	2.13e-05
catalytic complex (GO:1902494)	1341	50	95.88	-	0.52	4.11e-07	3.13e-05
transferase complex (GO:1990234)	758	24	54.2	-	0.44	7.91e-06	0.000461
ribonucleoprotein complex (GO:1990904)	703	16	50.27	-	0.32	5.08e-08	5.59e-06
mitochondrial matrix (GO:0005759)	272	5	19.45	-	0.26	0.000247	0.00644
spliceosomal complex (GO:0005681)	197	3	14.09	-	0.21	0.000955	0.0201
condensed chromosome (GO:0000793)	210	3	15.02	-	0.2	0.000481	0.011
condensed nuclear chromosome (GO:0000794)	158	2	11.3	-	0.18	0.00219	0.0401
immunoglobulin complex, circulating (GO:0042571)	186	1	13.3	-	0.08	8.29e-05	0.00253
immunoglobulin complex (GO:0019814)	190	1	13.59	-	0.07	5.4e-05	0.00178
oxidoreductase complex (GO:1990204)	109	0	7.79	-	< 0.01	0.000838	0.018
inner mitochondrial membrane protein complex (GO:0098800)	126	0	9.01	-	< 0.01	0.000251	0.00646
mitochondrial protein complex (GO:0098798)	260	0	18.59	-	< 0.01	2.5e-08	3.3e-06
large ribosomal subunit (GO:0015934)	129	0	9.22	-	< 0.01	0.000257	0.00653
ribosome (GO:0005840)	234	0	16.73	-	< 0.01	1.97e-07	1.7e-05
cytosolic ribosome (GO:0022626)	117	0	8.37	-	< 0.01	0.00057	0.0127
ribosomal subunit (GO:0044391)	202	0	14.44	-	< 0.01	1.37e-06	9.05e-05
