# Supplementary material for: Transcriptomic analysis reveals differential gene expression, alternative splicing, and novel exons during mouse trophoblast stem cell differentiation
Source: Stem Cell Res Ther. 2020 Aug 6;11:342. doi: 10.1186/s13287-020-01848-8 (PMC7409654; doi:10.1186/s13287-020-01848-8)
Supplement: Supplementary file 6 — Additional file 6. [file 13287_2020_1848_MOESM6_ESM.xlsx]

## Sheet: Sheet1
Analysis Type:	PANTHER Overrepresentation Test (Released 20190711)
Annotation Version and Release Date:	GO Ontology database Released 2020-02-21
Analyzed List:	TGCs Downregulated (Mus musculus)
Reference List:	Mus musculus (all genes in database)
Test Type:	FISHER
Correction:	FDR
GO biological process complete	Mus musculus - REFLIST (22265)	1268	expected	over/under	fold Enrichment	raw P-value	FDR
centrosome separation (GO:0051299)	7	5	0.4	+	12.54	0.000259	0.00924
regulation of smooth muscle cell chemotaxis (GO:0071671)	6	4	0.34	+	11.71	0.00136	0.0337
regulation of attachment of spindle microtubules to kinetochore (GO:0051988)	13	8	0.74	+	10.81	7.53e-06	0.000496
pre-replicative complex assembly involved in cell cycle DNA replication (GO:1902299)	7	4	0.4	+	10.03	0.00204	0.0467
pre-replicative complex assembly involved in nuclear cell cycle DNA replication (GO:0006267)	7	4	0.4	+	10.03	0.00204	0.0467
positive regulation of artery morphogenesis (GO:1905653)	7	4	0.4	+	10.03	0.00204	0.0466
pre-replicative complex assembly (GO:0036388)	7	4	0.4	+	10.03	0.00204	0.0465
positive regulation of ubiquitin protein ligase activity (GO:1904668)	7	4	0.4	+	10.03	0.00204	0.0465
fatty acid homeostasis (GO:0055089)	15	7	0.85	+	8.19	0.000108	0.00437
signal transduction involved in mitotic cell cycle checkpoint (GO:0072413)	13	6	0.74	+	8.1	0.000357	0.012
signal transduction involved in mitotic DNA integrity checkpoint (GO:1902403)	13	6	0.74	+	8.1	0.000357	0.012
signal transduction involved in mitotic DNA damage checkpoint (GO:1902402)	13	6	0.74	+	8.1	0.000357	0.0119
protein localization to kinetochore (GO:0034501)	13	6	0.74	+	8.1	0.000357	0.0119
venous blood vessel morphogenesis (GO:0048845)	11	5	0.63	+	7.98	0.00119	0.0309
double-strand break repair via break-induced replication (GO:0000727)	11	5	0.63	+	7.98	0.00119	0.0308
vascular smooth muscle cell development (GO:0097084)	11	5	0.63	+	7.98	0.00119	0.0308
protein localization to chromosome, centromeric region (GO:0071459)	18	8	1.03	+	7.8	4.54e-05	0.00219
signal transduction involved in G2 DNA damage checkpoint (GO:0072425)	12	5	0.68	+	7.32	0.00162	0.0387
notochord morphogenesis (GO:0048570)	12	5	0.68	+	7.32	0.00162	0.0386
kinetochore organization (GO:0051383)	17	7	0.97	+	7.23	0.0002	0.00746
negative regulation of mitotic sister chromatid separation (GO:2000816)	27	11	1.54	+	7.15	3.33e-06	0.00026
negative regulation of mitotic sister chromatid segregation (GO:0033048)	30	12	1.71	+	7.02	1.39e-06	0.000123
meiotic spindle organization (GO:0000212)	15	6	0.85	+	7.02	0.000651	0.0191
negative regulation of chromosome separation (GO:1905819)	28	11	1.59	+	6.9	4.41e-06	0.000324
negative regulation of mitotic metaphase/anaphase transition (GO:0045841)	26	10	1.48	+	6.75	1.4e-05	0.00084
mitotic spindle assembly checkpoint (GO:0007094)	24	9	1.37	+	6.58	4.43e-05	0.00215
negative regulation of sister chromatid segregation (GO:0033046)	32	12	1.82	+	6.58	2.4e-06	0.000199
spindle assembly checkpoint (GO:0071173)	24	9	1.37	+	6.58	4.43e-05	0.00214
regulation of spindle checkpoint (GO:0090231)	16	6	0.91	+	6.58	0.000855	0.0234
signal transduction involved in DNA damage checkpoint (GO:0072422)	27	10	1.54	+	6.5	1.82e-05	0.00104
signal transduction involved in DNA integrity checkpoint (GO:0072401)	27	10	1.54	+	6.5	1.82e-05	0.00104
signal transduction involved in cell cycle checkpoint (GO:0072395)	27	10	1.54	+	6.5	1.82e-05	0.00104
negative regulation of metaphase/anaphase transition of cell cycle (GO:1902100)	27	10	1.54	+	6.5	1.82e-05	0.00103
aortic valve morphogenesis (GO:0003180)	19	7	1.08	+	6.47	0.000345	0.0118
negative regulation of mitotic nuclear division (GO:0045839)	41	15	2.33	+	6.42	1.74e-07	2.14e-05
DNA replication initiation (GO:0006270)	22	8	1.25	+	6.39	0.00014	0.00551
negative regulation of chromosome segregation (GO:0051985)	34	12	1.94	+	6.2	4.01e-06	0.000303
notochord development (GO:0030903)	23	8	1.31	+	6.11	0.00018	0.00683
mitotic spindle checkpoint (GO:0071174)	26	9	1.48	+	6.08	7.35e-05	0.00318
spindle checkpoint (GO:0031577)	26	9	1.48	+	6.08	7.35e-05	0.00317
positive regulation of cardiac muscle cell proliferation (GO:0060045)	27	9	1.54	+	5.85	9.34e-05	0.00385
regulation of ubiquitin protein ligase activity (GO:1904666)	21	7	1.2	+	5.85	0.000565	0.0169
mitotic spindle assembly (GO:0090307)	37	12	2.11	+	5.69	8.19e-06	0.000526
nuclear DNA replication (GO:0033260)	22	7	1.25	+	5.59	0.00071	0.0204
paraxial mesoderm development (GO:0048339)	22	7	1.25	+	5.59	0.00071	0.0204
DNA-dependent DNA replication maintenance of fidelity (GO:0045005)	38	12	2.16	+	5.54	1.02e-05	0.000633
female meiotic nuclear division (GO:0007143)	35	11	1.99	+	5.52	2.48e-05	0.00135
negative regulation of nuclear division (GO:0051784)	51	16	2.9	+	5.51	3.81e-07	4.21e-05
positive regulation of positive chemotaxis (GO:0050927)	26	8	1.48	+	5.4	0.000359	0.0119
histone phosphorylation (GO:0016572)	26	8	1.48	+	5.4	0.000359	0.0119
cell cycle DNA replication (GO:0044786)	23	7	1.31	+	5.34	0.000884	0.0241
calcium ion-regulated exocytosis of neurotransmitter (GO:0048791)	23	7	1.31	+	5.34	0.000884	0.0241
centromere complex assembly (GO:0034508)	23	7	1.31	+	5.34	0.000884	0.024
aortic valve development (GO:0003176)	23	7	1.31	+	5.34	0.000884	0.024
replication fork processing (GO:0031297)	30	9	1.71	+	5.27	0.000182	0.00687
mitotic sister chromatid segregation (GO:0000070)	97	29	5.52	+	5.25	2.11e-11	7.09e-09
regulation of positive chemotaxis (GO:0050926)	27	8	1.54	+	5.2	0.000444	0.0138
mitotic nuclear division (GO:0140014)	136	40	7.75	+	5.16	5.38e-15	3.7e-12
glutamate metabolic process (GO:0006536)	24	7	1.37	+	5.12	0.00109	0.0285
epithelial cell differentiation involved in kidney development (GO:0035850)	24	7	1.37	+	5.12	0.00109	0.0285
regulation of chromosome segregation (GO:0051983)	103	30	5.87	+	5.11	1.65e-11	5.91e-09
positive regulation of cardiac muscle tissue growth (GO:0055023)	42	12	2.39	+	5.02	2.37e-05	0.00131
chromosome condensation (GO:0030261)	42	12	2.39	+	5.02	2.37e-05	0.00131
regulation of metaphase/anaphase transition of cell cycle (GO:1902099)	56	16	3.19	+	5.02	1.08e-06	0.000101
cell fate commitment involved in formation of primary germ layer (GO:0060795)	25	7	1.42	+	4.92	0.00133	0.0335
positive regulation of cardiac muscle tissue development (GO:0055025)	54	15	3.08	+	4.88	3.13e-06	0.000251
regulation of mitotic metaphase/anaphase transition (GO:0030071)	54	15	3.08	+	4.88	3.13e-06	0.00025
regulation of mitotic sister chromatid separation (GO:0010965)	58	16	3.3	+	4.84	1.6e-06	0.000139
outflow tract septum morphogenesis (GO:0003148)	29	8	1.65	+	4.84	0.000661	0.0194
sister chromatid segregation (GO:0000819)	125	34	7.12	+	4.78	3.71e-12	1.5e-09
regulation of chromosome separation (GO:1905818)	63	17	3.59	+	4.74	9.83e-07	9.31e-05
vascular smooth muscle cell differentiation (GO:0035886)	26	7	1.48	+	4.73	0.00161	0.0386
regulation of sister chromatid segregation (GO:0033045)	82	22	4.67	+	4.71	2.85e-08	4.25e-06
positive regulation of heart growth (GO:0060421)	45	12	2.56	+	4.68	4.21e-05	0.00206
positive regulation of cell cycle G2/M phase transition (GO:1902751)	30	8	1.71	+	4.68	0.000798	0.0222
mitotic cytokinesis (GO:0000281)	64	17	3.64	+	4.66	1.18e-06	0.000107
secondary alcohol biosynthetic process (GO:1902653)	34	9	1.94	+	4.65	0.000398	0.0127
G2 DNA damage checkpoint (GO:0031572)	34	9	1.94	+	4.65	0.000398	0.0127
base-excision repair (GO:0006284)	38	10	2.16	+	4.62	0.000199	0.00747
positive regulation of organ growth (GO:0046622)	57	15	3.25	+	4.62	5.48e-06	0.000383
negative regulation of G2/M transition of mitotic cell cycle (GO:0010972)	42	11	2.39	+	4.6	0.0001	0.00408
negative regulation of axon guidance (GO:1902668)	27	7	1.54	+	4.55	0.00194	0.0449
positive regulation of meiotic cell cycle (GO:0051446)	27	7	1.54	+	4.55	0.00194	0.0448
metaphase plate congression (GO:0051310)	54	14	3.08	+	4.55	1.29e-05	0.000786
positive regulation of G2/M transition of mitotic cell cycle (GO:0010971)	27	7	1.54	+	4.55	0.00194	0.0447
determination of adult lifespan (GO:0008340)	27	7	1.54	+	4.55	0.00194	0.0447
cholesterol biosynthetic process (GO:0006695)	31	8	1.77	+	4.53	0.000958	0.0255
cell differentiation involved in kidney development (GO:0061005)	35	9	1.99	+	4.52	0.000477	0.0146
regulation of cardiac muscle cell proliferation (GO:0060043)	47	12	2.68	+	4.48	6.03e-05	0.00272
microtubule cytoskeleton organization involved in mitosis (GO:1902850)	106	27	6.04	+	4.47	2.04e-09	4.03e-07
mitotic DNA integrity checkpoint (GO:0044774)	63	16	3.59	+	4.46	3.97e-06	0.000303
protein localization to chromosome (GO:0034502)	63	16	3.59	+	4.46	3.97e-06	0.000302
mitotic spindle organization (GO:0007052)	75	19	4.27	+	4.45	5.23e-07	5.41e-05
mitotic G2/M transition checkpoint (GO:0044818)	32	8	1.82	+	4.39	0.00114	0.0297
establishment of mitotic spindle localization (GO:0040001)	36	9	2.05	+	4.39	0.000568	0.0169
establishment of chromosome localization (GO:0051303)	72	18	4.1	+	4.39	1.22e-06	0.00011
nuclear chromosome segregation (GO:0098813)	206	51	11.73	+	4.35	4.1e-16	3.08e-13
chromosome localization (GO:0050000)	73	18	4.16	+	4.33	1.45e-06	0.000126
regulation of mitotic sister chromatid segregation (GO:0033047)	69	17	3.93	+	4.33	2.84e-06	0.000229
negative regulation of cell cycle G2/M phase transition (GO:1902750)	53	13	3.02	+	4.31	4.29e-05	0.00209
smooth muscle cell differentiation (GO:0051145)	49	12	2.79	+	4.3	8.5e-05	0.00356
sterol biosynthetic process (GO:0016126)	41	10	2.33	+	4.28	0.000336	0.0115
chromosome segregation (GO:0007059)	264	64	15.03	+	4.26	1.72e-19	2.47e-16
positive regulation of cytokinesis (GO:0032467)	33	8	1.88	+	4.26	0.00135	0.034
establishment of mitotic spindle orientation (GO:0000132)	33	8	1.88	+	4.26	0.00135	0.0339
growth plate cartilage development (GO:0003417)	33	8	1.88	+	4.26	0.00135	0.0339
cell junction maintenance (GO:0034331)	33	8	1.88	+	4.26	0.00135	0.0338
mitotic metaphase plate congression (GO:0007080)	42	10	2.39	+	4.18	0.000396	0.0127
G2/M transition of mitotic cell cycle (GO:0000086)	42	10	2.39	+	4.18	0.000396	0.0127
regulation of G2/M transition of mitotic cell cycle (GO:0010389)	80	19	4.56	+	4.17	1.21e-06	0.000109
nuclear division (GO:0000280)	275	65	15.66	+	4.15	2.71e-19	3.57e-16
mitotic cell cycle checkpoint (GO:0007093)	116	27	6.61	+	4.09	1.06e-08	1.85e-06
DNA integrity checkpoint (GO:0031570)	99	23	5.64	+	4.08	1.32e-07	1.64e-05
mitotic DNA damage checkpoint (GO:0044773)	56	13	3.19	+	4.08	6.98e-05	0.00305
establishment of spindle orientation (GO:0051294)	39	9	2.22	+	4.05	0.000929	0.0249
regulation of cell cycle G2/M phase transition (GO:1902749)	96	22	5.47	+	4.02	3.01e-07	3.5e-05
reciprocal meiotic recombination (GO:0007131)	48	11	2.73	+	4.02	0.000274	0.00965
meiotic chromosome segregation (GO:0045132)	96	22	5.47	+	4.02	3.01e-07	3.48e-05
astrocyte development (GO:0014002)	35	8	1.99	+	4.01	0.00187	0.0434
embryonic heart tube morphogenesis (GO:0003143)	70	16	3.99	+	4.01	1.25e-05	0.000761
cell cycle G2/M phase transition (GO:0044839)	44	10	2.51	+	3.99	0.000544	0.0163
somitogenesis (GO:0001756)	71	16	4.04	+	3.96	1.45e-05	0.000866
endochondral bone growth (GO:0003416)	40	9	2.28	+	3.95	0.00108	0.0285
cartilage development involved in endochondral bone morphogenesis (GO:0060351)	49	11	2.79	+	3.94	0.000319	0.0111
homologous recombination (GO:0035825)	49	11	2.79	+	3.94	0.000319	0.011
signal transduction in response to DNA damage (GO:0042770)	58	13	3.3	+	3.94	9.49e-05	0.00391
meiotic nuclear division (GO:0140013)	157	35	8.94	+	3.91	2.02e-10	4.9e-08
heart looping (GO:0001947)	63	14	3.59	+	3.9	5.6e-05	0.00257
spindle organization (GO:0007051)	135	30	7.69	+	3.9	4.17e-09	7.74e-07
cytokinetic process (GO:0032506)	36	8	2.05	+	3.9	0.00217	0.049
regulation of meiotic nuclear division (GO:0040020)	36	8	2.05	+	3.9	0.00217	0.0489
positive regulation of cell cycle arrest (GO:0071158)	36	8	2.05	+	3.9	0.00217	0.0489
DNA geometric change (GO:0032392)	36	8	2.05	+	3.9	0.00217	0.0488
positive regulation of cardiocyte differentiation (GO:1905209)	36	8	2.05	+	3.9	0.00217	0.0487
meiotic cell cycle process (GO:1903046)	172	38	9.8	+	3.88	4.27e-11	1.3e-08
spindle assembly (GO:0051225)	77	17	4.39	+	3.88	9.99e-06	0.000619
determination of heart left/right asymmetry (GO:0061371)	69	15	3.93	+	3.82	3.83e-05	0.0019
regulation of DNA-dependent DNA replication (GO:0090329)	46	10	2.62	+	3.82	0.000734	0.0209
establishment of spindle localization (GO:0051293)	46	10	2.62	+	3.82	0.000734	0.0208
cytoskeleton-dependent cytokinesis (GO:0061640)	88	19	5.01	+	3.79	4.06e-06	0.000305
spindle localization (GO:0051653)	51	11	2.9	+	3.79	0.000429	0.0134
cardiac septum morphogenesis (GO:0060411)	79	17	4.5	+	3.78	1.34e-05	0.000809
sister chromatid cohesion (GO:0007062)	42	9	2.39	+	3.76	0.00146	0.0356
regulation of meiotic cell cycle (GO:0051445)	56	12	3.19	+	3.76	0.000251	0.00901
meiosis I cell cycle process (GO:0061982)	112	24	6.38	+	3.76	2.59e-07	3.12e-05
organelle fission (GO:0048285)	309	66	17.6	+	3.75	1.25e-17	1.16e-14
DNA-dependent DNA replication (GO:0006261)	103	22	5.87	+	3.75	8.45e-07	8.1e-05
glutamine family amino acid metabolic process (GO:0009064)	57	12	3.25	+	3.7	0.000289	0.0101
negative regulation of mitotic cell cycle phase transition (GO:1901991)	124	26	7.06	+	3.68	1.2e-07	1.51e-05
mesoderm formation (GO:0001707)	62	13	3.53	+	3.68	0.000169	0.00647
meiosis I (GO:0007127)	110	23	6.26	+	3.67	6.62e-07	6.54e-05
cell cycle checkpoint (GO:0000075)	151	31	8.6	+	3.6	1.16e-08	1.98e-06
bone growth (GO:0098868)	44	9	2.51	+	3.59	0.00193	0.0448
somite development (GO:0061053)	88	18	5.01	+	3.59	1.37e-05	0.000828
mitotic cell cycle process (GO:1903047)	445	91	25.34	+	3.59	9.49e-23	3e-19
regulation of cell cycle arrest (GO:0071156)	59	12	3.36	+	3.57	0.00038	0.0123
chromosome organization involved in meiotic cell cycle (GO:0070192)	74	15	4.21	+	3.56	7.67e-05	0.00328
regulation of cardiac muscle tissue growth (GO:0055021)	74	15	4.21	+	3.56	7.67e-05	0.00328
segmentation (GO:0035282)	99	20	5.64	+	3.55	5.47e-06	0.000384
regulation of heart growth (GO:0060420)	80	16	4.56	+	3.51	5.15e-05	0.00241
regulation of stem cell proliferation (GO:0072091)	85	17	4.84	+	3.51	3.03e-05	0.00158
DNA damage checkpoint (GO:0000077)	90	18	5.13	+	3.51	1.79e-05	0.00103
positive regulation of protein tyrosine kinase activity (GO:0061098)	45	9	2.56	+	3.51	0.00221	0.0493
positive regulation of muscle organ development (GO:0048636)	81	16	4.61	+	3.47	5.86e-05	0.00268
positive regulation of striated muscle tissue development (GO:0045844)	81	16	4.61	+	3.47	5.86e-05	0.00267
mesoderm morphogenesis (GO:0048332)	66	13	3.76	+	3.46	0.000289	0.0101
synaptic vesicle exocytosis (GO:0016079)	61	12	3.47	+	3.45	0.000494	0.0151
negative regulation of lymphocyte differentiation (GO:0045620)	56	11	3.19	+	3.45	0.000848	0.0233
negative regulation of osteoblast differentiation (GO:0045668)	51	10	2.9	+	3.44	0.00146	0.0356
positive regulation of muscle tissue development (GO:1901863)	82	16	4.67	+	3.43	6.66e-05	0.00296
recombinational repair (GO:0000725)	93	18	5.3	+	3.4	2.62e-05	0.00142
double-strand break repair via homologous recombination (GO:0000724)	93	18	5.3	+	3.4	2.62e-05	0.00141
mitotic cell cycle (GO:0000278)	517	100	29.44	+	3.4	2.46e-23	1.3e-19
negative regulation of cell cycle phase transition (GO:1901988)	140	27	7.97	+	3.39	3e-07	3.52e-05
mesoderm development (GO:0007498)	109	21	6.21	+	3.38	6.13e-06	0.000423
positive regulation of stem cell proliferation (GO:2000648)	52	10	2.96	+	3.38	0.00166	0.039
negative regulation of cell cycle process (GO:0010948)	203	39	11.56	+	3.37	8.33e-10	1.78e-07
spinal cord development (GO:0021510)	99	19	5.64	+	3.37	1.75e-05	0.00102
positive regulation of neural precursor cell proliferation (GO:2000179)	68	13	3.87	+	3.36	0.000372	0.0121
embryonic heart tube development (GO:0035050)	85	16	4.84	+	3.31	9.65e-05	0.00395
cell division (GO:0051301)	489	92	27.85	+	3.3	7.89e-21	1.39e-17
positive regulation of cell cycle phase transition (GO:1901989)	101	19	5.75	+	3.3	2.24e-05	0.00125
homologous chromosome segregation (GO:0045143)	64	12	3.64	+	3.29	0.000719	0.0205
regulation of cytokinesis (GO:0032465)	80	15	4.56	+	3.29	0.000164	0.0063
osteoblast differentiation (GO:0001649)	91	17	5.18	+	3.28	6.42e-05	0.00287
negative regulation of ossification (GO:0030279)	86	16	4.9	+	3.27	0.000109	0.00439
regulation of mitotic cell cycle phase transition (GO:1901990)	259	48	14.75	+	3.25	2.86e-11	9.43e-09
digestive tract morphogenesis (GO:0048546)	54	10	3.08	+	3.25	0.00212	0.048
cytokinesis (GO:0000910)	103	19	5.87	+	3.24	2.84e-05	0.0015
double-strand break repair (GO:0006302)	174	32	9.91	+	3.23	6.53e-08	8.68e-06
regulation of cardiac muscle tissue development (GO:0055024)	98	18	5.58	+	3.23	4.8e-05	0.00228
nucleoside diphosphate phosphorylation (GO:0006165)	60	11	3.42	+	3.22	0.00139	0.0343
chondrocyte differentiation (GO:0002062)	82	15	4.67	+	3.21	0.000208	0.00773
vasculogenesis (GO:0001570)	88	16	5.01	+	3.19	0.000138	0.00543
regulation of cell cycle phase transition (GO:1901987)	292	53	16.63	+	3.19	5.35e-12	2.11e-09
epithelial to mesenchymal transition (GO:0001837)	61	11	3.47	+	3.17	0.00156	0.0377
regulation of mitotic nuclear division (GO:0007088)	161	29	9.17	+	3.16	3.9e-07	4.28e-05
outflow tract morphogenesis (GO:0003151)	78	14	4.44	+	3.15	0.000396	0.0127
negative regulation of axonogenesis (GO:0050771)	67	12	3.82	+	3.14	0.00102	0.0271
positive regulation of cell cycle process (GO:0090068)	252	45	14.35	+	3.14	3.4e-10	7.79e-08
negative regulation of mitotic cell cycle (GO:0045930)	219	39	12.47	+	3.13	5.42e-09	9.73e-07
regulation of nuclear division (GO:0051783)	191	34	10.88	+	3.13	5.14e-08	7e-06
nucleotide phosphorylation (GO:0046939)	62	11	3.53	+	3.12	0.00175	0.0409
regulation of neural precursor cell proliferation (GO:2000177)	113	20	6.44	+	3.11	2.98e-05	0.00156
positive regulation of mitotic cell cycle phase transition (GO:1901992)	86	15	4.9	+	3.06	0.000327	0.0113
DNA recombination (GO:0006310)	201	35	11.45	+	3.06	5.31e-08	7.11e-06
DNA replication (GO:0006260)	167	29	9.51	+	3.05	7.56e-07	7.33e-05
cardiac septum development (GO:0003279)	121	21	6.89	+	3.05	2.46e-05	0.00135
neurotransmitter secretion (GO:0007269)	87	15	4.95	+	3.03	0.000364	0.012
signal release from synapse (GO:0099643)	87	15	4.95	+	3.03	0.000364	0.012
negative regulation of MAP kinase activity (GO:0043407)	70	12	3.99	+	3.01	0.00143	0.0351
centrosome cycle (GO:0007098)	76	13	4.33	+	3	0.000937	0.0251
formation of primary germ layer (GO:0001704)	94	16	5.35	+	2.99	0.000267	0.00948
anterior/posterior pattern specification (GO:0009952)	226	38	12.87	+	2.95	3.27e-08	4.79e-06
determination of left/right symmetry (GO:0007368)	125	21	7.12	+	2.95	3.76e-05	0.00188
regulation of DNA replication (GO:0006275)	108	18	6.15	+	2.93	0.000144	0.00558
specification of symmetry (GO:0009799)	132	22	7.52	+	2.93	2.76e-05	0.00147
regulation of organ growth (GO:0046620)	114	19	6.49	+	2.93	9.51e-05	0.0039
cellular amino acid catabolic process (GO:0009063)	90	15	5.13	+	2.93	0.0005	0.0152
cell cycle process (GO:0022402)	795	132	45.28	+	2.92	4.64e-25	3.67e-21
regeneration (GO:0031099)	97	16	5.52	+	2.9	0.000365	0.012
positive regulation of cell division (GO:0051781)	79	13	4.5	+	2.89	0.00128	0.0325
regulation of cell division (GO:0051302)	158	26	9	+	2.89	6.57e-06	0.000445
meiotic cell cycle (GO:0051321)	282	46	16.06	+	2.86	2.8e-09	5.4e-07
male sex differentiation (GO:0046661)	141	23	8.03	+	2.86	2.48e-05	0.00136
regulation of double-strand break repair (GO:2000779)	80	13	4.56	+	2.85	0.00142	0.035
endochondral bone morphogenesis (GO:0060350)	74	12	4.21	+	2.85	0.00217	0.049
mesenchyme development (GO:0060485)	210	34	11.96	+	2.84	3.72e-07	4.17e-05
negative regulation of cell morphogenesis involved in differentiation (GO:0010771)	99	16	5.64	+	2.84	0.000446	0.0138
regulation of osteoblast differentiation (GO:0045667)	130	21	7.4	+	2.84	6.22e-05	0.00279
cellular response to BMP stimulus (GO:0071773)	93	15	5.3	+	2.83	0.000677	0.0197
response to BMP (GO:0071772)	93	15	5.3	+	2.83	0.000677	0.0197
regulation of epithelial to mesenchymal transition (GO:0010717)	87	14	4.95	+	2.83	0.00103	0.0272
positive regulation of cell cycle (GO:0045787)	355	57	20.22	+	2.82	6.18e-11	1.74e-08
response to retinoic acid (GO:0032526)	81	13	4.61	+	2.82	0.00157	0.0378
negative regulation of chromosome organization (GO:2001251)	131	21	7.46	+	2.81	6.86e-05	0.00302
determination of bilateral symmetry (GO:0009855)	131	21	7.46	+	2.81	6.86e-05	0.00301
synaptic vesicle cycle (GO:0099504)	126	20	7.18	+	2.79	0.000114	0.00457
liver development (GO:0001889)	101	16	5.75	+	2.78	0.000542	0.0163
vesicle-mediated transport in synapse (GO:0099003)	139	22	7.92	+	2.78	5.51e-05	0.00255
male gonad development (GO:0008584)	114	18	6.49	+	2.77	0.00026	0.00924
regulation of cell cycle process (GO:0010564)	585	92	33.32	+	2.76	2.47e-16	1.95e-13
development of primary male sexual characteristics (GO:0046546)	115	18	6.55	+	2.75	0.000286	0.0101
regulation of BMP signaling pathway (GO:0030510)	96	15	5.47	+	2.74	0.000905	0.0244
cell fate specification (GO:0001708)	90	14	5.13	+	2.73	0.00137	0.0341
DNA packaging (GO:0006323)	142	22	8.09	+	2.72	7.3e-05	0.00318
kidney epithelium development (GO:0072073)	130	20	7.4	+	2.7	0.000166	0.00636
DNA conformation change (GO:0071103)	182	28	10.36	+	2.7	9.12e-06	0.000576
hepaticobiliary system development (GO:0061008)	104	16	5.92	+	2.7	0.000719	0.0205
negative regulation of developmental growth (GO:0048640)	125	19	7.12	+	2.67	0.000274	0.00964
myelination (GO:0042552)	112	17	6.38	+	2.67	0.00057	0.0169
stem cell differentiation (GO:0048863)	166	25	9.45	+	2.64	3.69e-05	0.00185
alcohol biosynthetic process (GO:0046165)	100	15	5.7	+	2.63	0.00131	0.033
cardiac chamber morphogenesis (GO:0003206)	140	21	7.97	+	2.63	0.000158	0.00608
female gamete generation (GO:0007292)	134	20	7.63	+	2.62	0.000237	0.00858
ensheathment of neurons (GO:0007272)	115	17	6.55	+	2.6	0.000744	0.0211
axon ensheathment (GO:0008366)	115	17	6.55	+	2.6	0.000744	0.021
transmembrane receptor protein serine/threonine kinase signaling pathway (GO:0007178)	183	27	10.42	+	2.59	3.38e-05	0.00172
mesenchymal cell differentiation (GO:0048762)	150	22	8.54	+	2.58	0.000219	0.00808
heart morphogenesis (GO:0003007)	266	39	15.15	+	2.57	5.58e-07	5.66e-05
cell cycle (GO:0007049)	1198	174	68.23	+	2.55	9.68e-27	1.53e-22
response to ionizing radiation (GO:0010212)	124	18	7.06	+	2.55	0.00101	0.0268
cardiac chamber development (GO:0003205)	186	27	10.59	+	2.55	3.98e-05	0.00196
DNA repair (GO:0006281)	441	64	25.12	+	2.55	1.97e-10	4.88e-08
protein-DNA complex assembly (GO:0065004)	131	19	7.46	+	2.55	0.000702	0.0202
regionalization (GO:0003002)	353	51	20.1	+	2.54	1.85e-08	2.96e-06
branching morphogenesis of an epithelial tube (GO:0048754)	160	23	9.11	+	2.52	0.000177	0.00671
regulation of ossification (GO:0030278)	223	32	12.7	+	2.52	8.53e-06	0.000544
cellular amino acid metabolic process (GO:0006520)	231	33	13.16	+	2.51	6.61e-06	0.000447
skeletal muscle tissue development (GO:0007519)	140	20	7.97	+	2.51	0.000532	0.016
pattern specification process (GO:0007389)	449	64	25.57	+	2.5	5.07e-10	1.11e-07
positive regulation of mitotic cell cycle (GO:0045931)	169	24	9.62	+	2.49	0.00014	0.0055
skeletal muscle organ development (GO:0060538)	149	21	8.49	+	2.47	0.000415	0.0131
mitotic cell cycle phase transition (GO:0044772)	142	20	8.09	+	2.47	0.000588	0.0174
regulation of mitotic cell cycle (GO:0007346)	540	76	30.75	+	2.47	2.1e-11	7.23e-09
response to hypoxia (GO:0001666)	192	27	10.93	+	2.47	5.84e-05	0.00268
regulated exocytosis (GO:0045055)	121	17	6.89	+	2.47	0.0017	0.0398
alpha-amino acid metabolic process (GO:1901605)	164	23	9.34	+	2.46	0.000222	0.00813
glial cell differentiation (GO:0010001)	186	26	10.59	+	2.45	8.7e-05	0.00363
microtubule cytoskeleton organization (GO:0000226)	480	67	27.34	+	2.45	3.22e-10	7.49e-08
cell cycle phase transition (GO:0044770)	151	21	8.6	+	2.44	0.000465	0.0143
regulation of microtubule cytoskeleton organization (GO:0070507)	203	28	11.56	+	2.42	5.57e-05	0.00256
negative regulation of cell cycle (GO:0045786)	399	55	22.72	+	2.42	2.07e-08	3.14e-06
negative regulation of organelle organization (GO:0010639)	392	54	22.32	+	2.42	2.89e-08	4.27e-06
regulation of striated muscle tissue development (GO:0016202)	160	22	9.11	+	2.41	0.000375	0.0122
developmental growth involved in morphogenesis (GO:0060560)	131	18	7.46	+	2.41	0.00138	0.0342
response to decreased oxygen levels (GO:0036293)	197	27	11.22	+	2.41	8.26e-05	0.00349
regulation of cell cycle G1/S phase transition (GO:1902806)	132	18	7.52	+	2.39	0.00146	0.0356
gastrulation (GO:0007369)	147	20	8.37	+	2.39	0.000781	0.0218
DNA metabolic process (GO:0006259)	628	85	35.76	+	2.38	5.39e-12	2.08e-09
neurotransmitter transport (GO:0006836)	170	23	9.68	+	2.38	0.000327	0.0112
regulation of muscle tissue development (GO:1901861)	163	22	9.28	+	2.37	0.000455	0.014
intrinsic apoptotic signaling pathway (GO:0097193)	156	21	8.88	+	2.36	0.000633	0.0186
regulation of muscle organ development (GO:0048634)	164	22	9.34	+	2.36	0.000485	0.0148
negative regulation of MAPK cascade (GO:0043409)	172	23	9.8	+	2.35	0.000374	0.0122
regulation of response to DNA damage stimulus (GO:2001020)	217	29	12.36	+	2.35	8.24e-05	0.00349
kidney development (GO:0001822)	263	35	14.98	+	2.34	1.42e-05	0.000851
regulation of microtubule-based process (GO:0032886)	241	32	13.73	+	2.33	3.56e-05	0.0018
positive regulation of synaptic transmission (GO:0050806)	181	24	10.31	+	2.33	0.000441	0.0137
axon guidance (GO:0007411)	219	29	12.47	+	2.33	9.1e-05	0.00378
ossification (GO:0001503)	219	29	12.47	+	2.33	9.1e-05	0.00377
stem cell population maintenance (GO:0019827)	136	18	7.75	+	2.32	0.00184	0.0429
regulation of Rho protein signal transduction (GO:0035023)	136	18	7.75	+	2.32	0.00184	0.0428
negative regulation of Wnt signaling pathway (GO:0030178)	160	21	9.11	+	2.3	0.00126	0.032
neuron projection guidance (GO:0097485)	221	29	12.59	+	2.3	0.000101	0.00411
organic hydroxy compound biosynthetic process (GO:1901617)	168	22	9.57	+	2.3	0.000914	0.0246
connective tissue development (GO:0061448)	230	30	13.1	+	2.29	8.16e-05	0.00347
neural tube development (GO:0021915)	192	25	10.93	+	2.29	0.000366	0.012
cellular response to DNA damage stimulus (GO:0006974)	677	88	38.56	+	2.28	1.65e-11	5.8e-09
aging (GO:0007568)	155	20	8.83	+	2.27	0.00189	0.044
negative regulation of neurogenesis (GO:0050768)	334	43	19.02	+	2.26	4.47e-06	0.000327
renal system development (GO:0072001)	280	36	15.95	+	2.26	2.35e-05	0.0013
negative regulation of neuron apoptotic process (GO:0043524)	179	23	10.19	+	2.26	0.000751	0.0211
heart development (GO:0007507)	562	72	32.01	+	2.25	2.08e-09	4.06e-07
regulation of extrinsic apoptotic signaling pathway (GO:2001236)	164	21	9.34	+	2.25	0.00143	0.0352
peptidyl-serine phosphorylation (GO:0018105)	172	22	9.8	+	2.25	0.00105	0.0277
negative regulation of cell projection organization (GO:0031345)	204	26	11.62	+	2.24	0.000337	0.0115
response to oxygen levels (GO:0070482)	212	27	12.07	+	2.24	0.000257	0.00918
negative regulation of neuron projection development (GO:0010977)	173	22	9.85	+	2.23	0.0011	0.0287
morphogenesis of a branching epithelium (GO:0061138)	191	24	10.88	+	2.21	0.000685	0.0199
negative regulation of neuron differentiation (GO:0045665)	256	32	14.58	+	2.19	0.000105	0.00426
regulation of cation channel activity (GO:2001257)	176	22	10.02	+	2.19	0.00126	0.032
establishment of localization in cell (GO:0051649)	353	44	20.1	+	2.19	8.18e-06	0.000527
cartilage development (GO:0051216)	177	22	10.08	+	2.18	0.00132	0.0334
regulation of neuron apoptotic process (GO:0043523)	266	33	15.15	+	2.18	8.86e-05	0.00369
regulation of cell cycle (GO:0051726)	998	123	56.84	+	2.16	3.37e-14	2.05e-11
cell fate commitment (GO:0045165)	268	33	15.26	+	2.16	0.000143	0.00558
sex differentiation (GO:0007548)	252	31	14.35	+	2.16	0.000168	0.00644
cellular response to growth factor stimulus (GO:0071363)	391	48	22.27	+	2.16	3.18e-06	0.000252
bone development (GO:0060348)	212	26	12.07	+	2.15	0.000696	0.0201
urogenital system development (GO:0001655)	319	39	18.17	+	2.15	2.85e-05	0.0015
negative regulation of neuron death (GO:1901215)	247	30	14.07	+	2.13	0.000256	0.00916
regulation of cysteine-type endopeptidase activity involved in apoptotic process (GO:0043281)	206	25	11.73	+	2.13	0.001	0.0266
negative regulation of cellular component organization (GO:0051129)	734	89	41.8	+	2.13	4.38e-10	9.75e-08
peptidyl-serine modification (GO:0018209)	198	24	11.28	+	2.13	0.00135	0.0338
embryonic organ morphogenesis (GO:0048562)	322	39	18.34	+	2.13	4.69e-05	0.00225
small molecule biosynthetic process (GO:0044283)	446	54	25.4	+	2.13	1.11e-06	0.000103
establishment of organelle localization (GO:0051656)	331	40	18.85	+	2.12	3.57e-05	0.0018
cell surface receptor signaling pathway involved in cell-cell signaling (GO:1905114)	290	35	16.52	+	2.12	9.74e-05	0.00398
axon development (GO:0061564)	373	45	21.24	+	2.12	9.51e-06	0.000597
blood vessel morphogenesis (GO:0048514)	424	51	24.15	+	2.11	2.75e-06	0.000223
microtubule-based process (GO:0007017)	666	80	37.93	+	2.11	4.45e-09	8.18e-07
gonad development (GO:0008406)	200	24	11.39	+	2.11	0.00144	0.0353
regulation of chemotaxis (GO:0050920)	217	26	12.36	+	2.1	0.000842	0.0232
regulation of transmembrane receptor protein serine/threonine kinase signaling pathway (GO:0090092)	234	28	13.33	+	2.1	0.000509	0.0154
negative regulation of nervous system development (GO:0051961)	360	43	20.5	+	2.1	1.87e-05	0.00106
gland development (GO:0048732)	428	51	24.37	+	2.09	4.72e-06	0.000339
epithelial tube morphogenesis (GO:0060562)	361	43	20.56	+	2.09	2.85e-05	0.0015
regulation of synaptic plasticity (GO:0048167)	219	26	12.47	+	2.08	0.000919	0.0247
gliogenesis (GO:0042063)	236	28	13.44	+	2.08	0.000799	0.0221
limb development (GO:0060173)	194	23	11.05	+	2.08	0.00207	0.0471
appendage development (GO:0048736)	194	23	11.05	+	2.08	0.00207	0.047
response to growth factor (GO:0070848)	405	48	23.06	+	2.08	7.71e-06	0.000506
morphogenesis of a branching structure (GO:0001763)	203	24	11.56	+	2.08	0.00161	0.0386
development of primary sexual characteristics (GO:0045137)	204	24	11.62	+	2.07	0.00167	0.0393
enzyme linked receptor protein signaling pathway (GO:0007167)	540	63	30.75	+	2.05	5.42e-07	5.57e-05
carboxylic acid biosynthetic process (GO:0046394)	224	26	12.76	+	2.04	0.0016	0.0385
response to acid chemical (GO:0001101)	250	29	14.24	+	2.04	0.000713	0.0204
regulation of neuron death (GO:1901214)	371	43	21.13	+	2.04	3.83e-05	0.00189
cell junction organization (GO:0034330)	466	54	26.54	+	2.03	4.47e-06	0.000325
positive regulation of developmental growth (GO:0048639)	216	25	12.3	+	2.03	0.00217	0.0489
organic acid biosynthetic process (GO:0016053)	225	26	12.81	+	2.03	0.00164	0.0389
negative regulation of cell development (GO:0010721)	382	44	21.76	+	2.02	4.69e-05	0.00225
synapse organization (GO:0050808)	296	34	16.86	+	2.02	0.000303	0.0106
apoptotic signaling pathway (GO:0097190)	279	32	15.89	+	2.01	0.000519	0.0157
negative regulation of transferase activity (GO:0051348)	253	29	14.41	+	2.01	0.0008	0.0222
regulation of cellular response to growth factor stimulus (GO:0090287)	271	31	15.43	+	2.01	0.000695	0.0201
chromosome organization (GO:0051276)	927	106	52.79	+	2.01	1.35e-10	3.5e-08
axonogenesis (GO:0007409)	342	39	19.48	+	2	0.000128	0.0051
muscle cell differentiation (GO:0042692)	272	31	15.49	+	2	0.000712	0.0204
regulation of chromosome organization (GO:0033044)	362	41	20.62	+	1.99	0.000122	0.00488
tube morphogenesis (GO:0035239)	716	81	40.78	+	1.99	3.84e-08	5.42e-06
embryonic morphogenesis (GO:0048598)	619	70	35.25	+	1.99	3.22e-07	3.68e-05
calcium ion homeostasis (GO:0055074)	481	54	27.39	+	1.97	9.99e-06	0.000622
regulation of Ras protein signal transduction (GO:0046578)	232	26	13.21	+	1.97	0.00204	0.0468
regulation of cytosolic calcium ion concentration (GO:0051480)	357	40	20.33	+	1.97	0.000174	0.00661
organophosphate biosynthetic process (GO:0090407)	366	41	20.84	+	1.97	0.000133	0.00527
regulation of developmental growth (GO:0048638)	394	44	22.44	+	1.96	6.69e-05	0.00296
developmental growth (GO:0048589)	448	50	25.51	+	1.96	3.04e-05	0.00158
divalent inorganic cation homeostasis (GO:0072507)	511	57	29.1	+	1.96	7.37e-06	0.000488
negative regulation of cell differentiation (GO:0045596)	756	84	43.05	+	1.95	5.3e-08	7.16e-06
nucleoside phosphate metabolic process (GO:0006753)	362	40	20.62	+	1.94	0.000196	0.00737
regulation of small GTPase mediated signal transduction (GO:0051056)	263	29	14.98	+	1.94	0.00152	0.0369
central nervous system development (GO:0007417)	835	92	47.55	+	1.93	1.72e-08	2.8e-06
cellular calcium ion homeostasis (GO:0006874)	465	51	26.48	+	1.93	2.89e-05	0.00151
negative regulation of locomotion (GO:0040013)	338	37	19.25	+	1.92	0.000453	0.014
angiogenesis (GO:0001525)	311	34	17.71	+	1.92	0.000675	0.0197
regulation of epithelial cell proliferation (GO:0050678)	366	40	20.84	+	1.92	0.000223	0.00813
circulatory system development (GO:0072359)	908	99	51.71	+	1.91	7.58e-09	1.35e-06
cell morphogenesis involved in differentiation (GO:0000904)	569	62	32.4	+	1.91	6.03e-06	0.00042
regulation of Wnt signaling pathway (GO:0030111)	303	33	17.26	+	1.91	0.000886	0.024
negative regulation of protein phosphorylation (GO:0001933)	414	45	23.58	+	1.91	0.000141	0.00551
negative regulation of cellular component movement (GO:0051271)	322	35	18.34	+	1.91	0.0008	0.0221
cell morphogenesis involved in neuron differentiation (GO:0048667)	433	47	24.66	+	1.91	8.51e-05	0.00356
response to wounding (GO:0009611)	351	38	19.99	+	1.9	0.000392	0.0126
nucleotide metabolic process (GO:0009117)	352	38	20.05	+	1.9	0.000404	0.0128
growth (GO:0040007)	464	50	26.42	+	1.89	6.33e-05	0.00283
regulation of MAP kinase activity (GO:0043405)	297	32	16.91	+	1.89	0.00123	0.0315
tube development (GO:0035295)	924	99	52.62	+	1.88	1.54e-08	2.53e-06
cellular divalent inorganic cation homeostasis (GO:0072503)	486	52	27.68	+	1.88	4.33e-05	0.00211
small molecule catabolic process (GO:0044282)	290	31	16.52	+	1.88	0.00166	0.0391
tissue morphogenesis (GO:0048729)	627	67	35.71	+	1.88	4.75e-06	0.00034
alcohol metabolic process (GO:0006066)	281	30	16	+	1.87	0.00213	0.0481
morphogenesis of an epithelium (GO:0002009)	506	54	28.82	+	1.87	3.79e-05	0.00189
response to radiation (GO:0009314)	394	42	22.44	+	1.87	0.000349	0.0118
neuron projection morphogenesis (GO:0048812)	470	50	26.77	+	1.87	7.31e-05	0.00318
blood vessel development (GO:0001568)	527	56	30.01	+	1.87	3.56e-05	0.0018
cell projection morphogenesis (GO:0048858)	481	51	27.39	+	1.86	8.47e-05	0.00356
vasculature development (GO:0001944)	557	59	31.72	+	1.86	1.8e-05	0.00104
regulation of neuron differentiation (GO:0045664)	776	82	44.19	+	1.86	4.34e-07	4.7e-05
neuron projection development (GO:0031175)	691	73	39.35	+	1.86	1.89e-06	0.000161
anatomical structure formation involved in morphogenesis (GO:0048646)	928	98	52.85	+	1.85	3.71e-08	5.29e-06
striated muscle tissue development (GO:0014706)	322	34	18.34	+	1.85	0.00125	0.0317
regulation of cytoskeleton organization (GO:0051493)	559	59	31.84	+	1.85	1.91e-05	0.00108
organelle localization (GO:0051640)	474	50	26.99	+	1.85	0.000113	0.00456
plasma membrane bounded cell projection morphogenesis (GO:0120039)	475	50	27.05	+	1.85	0.000115	0.0046
cardiovascular system development (GO:0072358)	571	60	32.52	+	1.85	2.17e-05	0.00121
embryo development (GO:0009790)	1177	123	67.03	+	1.83	8.8e-10	1.83e-07
cell population proliferation (GO:0008283)	546	57	31.09	+	1.83	4.83e-05	0.00228
regulation of T cell activation (GO:0050863)	308	32	17.54	+	1.82	0.00224	0.05
regulation of protein kinase activity (GO:0045859)	674	70	38.38	+	1.82	6.71e-06	0.00045
negative regulation of developmental process (GO:0051093)	1033	107	58.83	+	1.82	1.78e-08	2.86e-06
regulation of membrane potential (GO:0042391)	447	46	25.46	+	1.81	0.000362	0.012
lipid biosynthetic process (GO:0008610)	418	43	23.81	+	1.81	0.000513	0.0155
cytoskeleton organization (GO:0007010)	1070	110	60.94	+	1.81	2e-08	3.13e-06
regulation of vasculature development (GO:1901342)	341	35	19.42	+	1.8	0.00169	0.0397
positive regulation of cell population proliferation (GO:0008284)	967	99	55.07	+	1.8	1.04e-07	1.33e-05
regulation of transferase activity (GO:0051338)	880	90	50.12	+	1.8	4.37e-07	4.7e-05
negative regulation of protein modification process (GO:0031400)	577	59	32.86	+	1.8	5.22e-05	0.00244
positive regulation of hydrolase activity (GO:0051345)	520	53	29.61	+	1.79	0.000154	0.00594
cell morphogenesis (GO:0000902)	736	75	41.92	+	1.79	5.28e-06	0.000374
synaptic signaling (GO:0099536)	405	41	23.06	+	1.78	0.000918	0.0247
regulation of protein serine/threonine kinase activity (GO:0071900)	436	44	24.83	+	1.77	0.000663	0.0194
negative regulation of cell population proliferation (GO:0008285)	684	69	38.95	+	1.77	1.69e-05	0.000986
positive regulation of transferase activity (GO:0051347)	595	60	33.89	+	1.77	6.7e-05	0.00296
regulation of neurogenesis (GO:0050767)	953	96	54.27	+	1.77	3.73e-07	4.15e-05
response to inorganic substance (GO:0010035)	417	42	23.75	+	1.77	0.000776	0.0217
cell part morphogenesis (GO:0032990)	507	51	28.87	+	1.77	0.000272	0.0096
negative regulation of apoptotic process (GO:0043066)	906	91	51.6	+	1.76	8.76e-07	8.34e-05
negative regulation of programmed cell death (GO:0043069)	926	93	52.74	+	1.76	5.71e-07	5.75e-05
epithelium development (GO:0060429)	1018	102	57.98	+	1.76	2e-07	2.45e-05
negative regulation of phosphorylation (GO:0042326)	460	46	26.2	+	1.76	0.000633	0.0187
tissue development (GO:0009888)	1650	164	93.97	+	1.75	3.9e-11	1.26e-08
positive regulation of nervous system development (GO:0051962)	654	65	37.25	+	1.75	4.87e-05	0.0023
chordate embryonic development (GO:0043009)	806	80	45.9	+	1.74	6.39e-06	0.000437
positive regulation of protein kinase activity (GO:0045860)	444	44	25.29	+	1.74	0.000784	0.0218
regulation of cell population proliferation (GO:0042127)	1657	164	94.37	+	1.74	4.32e-11	1.29e-08
metal ion homeostasis (GO:0055065)	648	64	36.9	+	1.73	6.49e-05	0.00289
nucleobase-containing small molecule metabolic process (GO:0055086)	426	42	24.26	+	1.73	0.00124	0.0316
organophosphate metabolic process (GO:0019637)	710	70	40.43	+	1.73	3.35e-05	0.00172
embryo development ending in birth or egg hatching (GO:0009792)	822	81	46.81	+	1.73	7.75e-06	0.000506
neuron development (GO:0048666)	843	83	48.01	+	1.73	5.08e-06	0.000362
regulation of organelle organization (GO:0033043)	1270	125	72.33	+	1.73	2.02e-08	3.14e-06
embryonic organ development (GO:0048568)	488	48	27.79	+	1.73	0.000633	0.0187
cellular response to stress (GO:0033554)	1446	142	82.35	+	1.72	1.65e-09	3.34e-07
regulation of nervous system development (GO:0051960)	1070	105	60.94	+	1.72	2.81e-07	3.31e-05
positive regulation of neuron differentiation (GO:0045666)	469	46	26.71	+	1.72	0.000746	0.0211
negative regulation of cell death (GO:0060548)	1041	102	59.29	+	1.72	5.43e-07	5.54e-05
taxis (GO:0042330)	480	47	27.34	+	1.72	0.000816	0.0225
animal organ morphogenesis (GO:0009887)	1012	99	57.63	+	1.72	7.9e-07	7.61e-05
phosphorylation (GO:0016310)	994	97	56.61	+	1.71	1.27e-06	0.000113
positive regulation of developmental process (GO:0051094)	1539	150	87.65	+	1.71	8.36e-10	1.76e-07
cellular chemical homeostasis (GO:0055082)	739	72	42.09	+	1.71	3.36e-05	0.00172
protein phosphorylation (GO:0006468)	729	71	41.52	+	1.71	4.19e-05	0.00206
negative regulation of signal transduction (GO:0009968)	1181	115	67.26	+	1.71	1.2e-07	1.52e-05
negative regulation of phosphorus metabolic process (GO:0010563)	556	54	31.66	+	1.71	0.000357	0.012
negative regulation of phosphate metabolic process (GO:0045936)	556	54	31.66	+	1.71	0.000357	0.012
regulation of cell development (GO:0060284)	1092	106	62.19	+	1.7	4.88e-07	5.1e-05
negative regulation of signaling (GO:0023057)	1360	132	77.45	+	1.7	1.42e-08	2.36e-06
cellular metal ion homeostasis (GO:0006875)	577	56	32.86	+	1.7	0.000319	0.0111
regulation of neuron projection development (GO:0010975)	609	59	34.68	+	1.7	0.000232	0.00841
negative regulation of cell communication (GO:0010648)	1355	131	77.17	+	1.7	1.92e-08	3.03e-06
regulation of apoptotic process (GO:0042981)	1493	144	85.03	+	1.69	3.93e-09	7.39e-07
chemotaxis (GO:0006935)	477	46	27.17	+	1.69	0.00113	0.0295
cell-cell signaling (GO:0007267)	862	83	49.09	+	1.69	1.23e-05	0.000756
regulation of cell differentiation (GO:0045595)	1870	180	106.5	+	1.69	3.97e-11	1.26e-08
plasma membrane bounded cell projection organization (GO:0120036)	1060	102	60.37	+	1.69	9.94e-07	9.35e-05
regulation of programmed cell death (GO:0043067)	1518	146	86.45	+	1.69	3.64e-09	6.92e-07
positive regulation of neurogenesis (GO:0050769)	583	56	33.2	+	1.69	0.000349	0.0118
regulation of kinase activity (GO:0043549)	771	74	43.91	+	1.69	3.6e-05	0.0018
regulation of anatomical structure morphogenesis (GO:0022603)	1090	104	62.08	+	1.68	1.32e-06	0.000117
positive regulation of kinase activity (GO:0033674)	515	49	29.33	+	1.67	0.00122	0.0313
modulation of chemical synaptic transmission (GO:0050804)	526	50	29.96	+	1.67	0.000985	0.0262
positive regulation of cell differentiation (GO:0045597)	1105	105	62.93	+	1.67	1.16e-06	0.000106
nervous system development (GO:0007399)	2266	215	129.05	+	1.67	8.76e-13	3.96e-10
regulation of cellular component movement (GO:0051270)	1054	100	60.03	+	1.67	2.47e-06	0.000204
regulation of trans-synaptic signaling (GO:0099177)	527	50	30.01	+	1.67	0.000999	0.0265
ion homeostasis (GO:0050801)	802	76	45.67	+	1.66	4.79e-05	0.00228
positive regulation of cell development (GO:0010720)	665	63	37.87	+	1.66	0.000221	0.00814
neuron differentiation (GO:0030182)	1036	98	59	+	1.66	3.9e-06	0.0003
cation homeostasis (GO:0055080)	719	68	40.95	+	1.66	0.000144	0.00559
brain development (GO:0007420)	624	59	35.54	+	1.66	0.000383	0.0124
negative regulation of intracellular signal transduction (GO:1902532)	508	48	28.93	+	1.66	0.00157	0.0378
positive regulation of catalytic activity (GO:0043085)	1103	104	62.82	+	1.66	2.09e-06	0.000175
negative regulation of response to stimulus (GO:0048585)	1586	149	90.32	+	1.65	1.02e-08	1.8e-06
cellular cation homeostasis (GO:0030003)	639	60	36.39	+	1.65	0.000445	0.0138
negative regulation of molecular function (GO:0044092)	1034	97	58.89	+	1.65	5.4e-06	0.000381
regulation of cell morphogenesis (GO:0022604)	537	50	30.58	+	1.63	0.00153	0.0369
inorganic ion homeostasis (GO:0098771)	732	68	41.69	+	1.63	0.000225	0.00818
regulation of cell death (GO:0010941)	1672	155	95.22	+	1.63	1.19e-08	2e-06
regulation of hydrolase activity (GO:0051336)	994	92	56.61	+	1.63	1.76e-05	0.00102
regulation of multicellular organismal development (GO:2000026)	2151	199	122.5	+	1.62	6.15e-11	1.77e-08
cellular component morphogenesis (GO:0032989)	844	78	48.07	+	1.62	7.45e-05	0.00321
cell projection organization (GO:0030030)	1116	103	63.56	+	1.62	6.08e-06	0.000422
positive regulation of locomotion (GO:0040017)	607	56	34.57	+	1.62	0.000864	0.0236
regulation of cell motility (GO:2000145)	965	89	54.96	+	1.62	2.54e-05	0.00138
gamete generation (GO:0007276)	694	64	39.52	+	1.62	0.000403	0.0128
regulation of plasma membrane bounded cell projection organization (GO:0120035)	781	72	44.48	+	1.62	0.00019	0.00715
response to abiotic stimulus (GO:0009628)	912	84	51.94	+	1.62	5.31e-05	0.00248
positive regulation of cell motility (GO:2000147)	576	53	32.8	+	1.62	0.00122	0.0313
regulation of cell migration (GO:0030334)	914	84	52.05	+	1.61	5.41e-05	0.00252
cellular ion homeostasis (GO:0006873)	653	60	37.19	+	1.61	0.000696	0.0201
negative regulation of multicellular organismal process (GO:0051241)	1307	120	74.43	+	1.61	1.12e-06	0.000103
regulation of growth (GO:0040008)	698	64	39.75	+	1.61	0.000426	0.0134
anatomical structure morphogenesis (GO:0009653)	2216	203	126.2	+	1.61	1.05e-10	2.77e-08
behavior (GO:0007610)	688	63	39.18	+	1.61	0.000521	0.0157
positive regulation of cell death (GO:0010942)	710	65	40.43	+	1.61	0.000463	0.0142
regulation of phosphorylation (GO:0042325)	1573	144	89.58	+	1.61	8.37e-08	1.08e-05
generation of neurons (GO:0048699)	1663	152	94.71	+	1.6	3.86e-08	5.39e-06
regulation of developmental process (GO:0050793)	2684	245	152.85	+	1.6	7.27e-13	3.38e-10
animal organ development (GO:0048513)	3046	278	173.47	+	1.6	1.15e-14	7.28e-12
regulation of locomotion (GO:0040012)	1042	95	59.34	+	1.6	2.01e-05	0.00113
regulation of cell projection organization (GO:0031344)	790	72	44.99	+	1.6	0.000212	0.00788
positive regulation of cellular component movement (GO:0051272)	594	54	33.83	+	1.6	0.00143	0.0352
cell development (GO:0048468)	1750	159	99.66	+	1.6	2.39e-08	3.6e-06
regulation of protein phosphorylation (GO:0001932)	1432	130	81.55	+	1.59	7.1e-07	6.92e-05
regulation of phosphate metabolic process (GO:0019220)	1731	157	98.58	+	1.59	3.67e-08	5.32e-06
regulation of phosphorus metabolic process (GO:0051174)	1732	157	98.64	+	1.59	3.71e-08	5.33e-06
apoptotic process (GO:0006915)	806	73	45.9	+	1.59	0.00024	0.00866
phosphorus metabolic process (GO:0006793)	1692	153	96.36	+	1.59	6.62e-08	8.73e-06
phosphate-containing compound metabolic process (GO:0006796)	1670	151	95.11	+	1.59	7.63e-08	9.97e-06
regulation of catalytic activity (GO:0050790)	1881	170	107.12	+	1.59	1.1e-08	1.89e-06
positive regulation of apoptotic process (GO:0043065)	643	58	36.62	+	1.58	0.00119	0.0307
positive regulation of phosphorylation (GO:0042327)	1078	97	61.39	+	1.58	2.7e-05	0.00144
negative regulation of catalytic activity (GO:0043086)	701	63	39.92	+	1.58	0.000792	0.022
regulation of system process (GO:0044057)	601	54	34.23	+	1.58	0.00201	0.0462
cellular homeostasis (GO:0019725)	857	77	48.81	+	1.58	0.000203	0.00757
head development (GO:0060322)	679	61	38.67	+	1.58	0.00117	0.0304
neurogenesis (GO:0022008)	1771	159	100.86	+	1.58	5.12e-08	7.04e-06
regulation of MAPK cascade (GO:0043408)	714	64	40.66	+	1.57	0.000868	0.0237
positive regulation of programmed cell death (GO:0043068)	648	58	36.9	+	1.57	0.00163	0.0387
regulation of cell adhesion (GO:0030155)	704	63	40.09	+	1.57	0.000828	0.0228
programmed cell death (GO:0012501)	843	75	48.01	+	1.56	0.000325	0.0112
cellular response to endogenous stimulus (GO:0071495)	922	82	52.51	+	1.56	0.000188	0.00708
organelle assembly (GO:0070925)	632	56	35.99	+	1.56	0.00199	0.0458
system development (GO:0048731)	4226	374	240.67	+	1.55	2.68e-18	3.02e-15
carboxylic acid metabolic process (GO:0019752)	761	67	43.34	+	1.55	0.000942	0.0252
positive regulation of molecular function (GO:0044093)	1477	130	84.12	+	1.55	3.16e-06	0.000251
regulation of cellular component organization (GO:0051128)	2537	223	144.48	+	1.54	2.77e-10	6.63e-08
positive regulation of multicellular organismal process (GO:0051240)	1914	168	109	+	1.54	8.23e-08	1.07e-05
regulation of molecular function (GO:0065009)	2559	224	145.74	+	1.54	4.17e-10	9.41e-08
regulation of protein modification process (GO:0031399)	1796	157	102.28	+	1.53	3.37e-07	3.83e-05
cell differentiation (GO:0030154)	3696	323	210.49	+	1.53	8.71e-15	5.74e-12
cell death (GO:0008219)	882	77	50.23	+	1.53	0.00044	0.0137
positive regulation of phosphorus metabolic process (GO:0010562)	1146	100	65.27	+	1.53	6.02e-05	0.00273
positive regulation of phosphate metabolic process (GO:0045937)	1146	100	65.27	+	1.53	6.02e-05	0.00273
positive regulation of protein phosphorylation (GO:0001934)	1002	87	57.06	+	1.52	0.000252	0.00904
multicellular organism development (GO:0007275)	4844	420	275.87	+	1.52	1.67e-19	2.64e-16
negative regulation of cellular process (GO:0048523)	4632	401	263.79	+	1.52	2.85e-18	3e-15
regulation of multicellular organismal process (GO:0051239)	3223	279	183.55	+	1.52	3.2e-12	1.33e-09
reproductive process (GO:0022414)	1401	121	79.79	+	1.52	1.67e-05	0.000985
cell surface receptor signaling pathway (GO:0007166)	1853	160	105.53	+	1.52	4.92e-07	5.12e-05
reproduction (GO:0000003)	1402	121	79.84	+	1.52	1.68e-05	0.000984
chemical homeostasis (GO:0048878)	1125	97	64.07	+	1.51	0.000118	0.0047
positive regulation of transcription, DNA-templated (GO:0045893)	1544	133	87.93	+	1.51	6.48e-06	0.000442
positive regulation of transcription by RNA polymerase II (GO:0045944)	1231	106	70.11	+	1.51	6.13e-05	0.00276
oxoacid metabolic process (GO:0043436)	803	69	45.73	+	1.51	0.00164	0.0388
positive regulation of nucleic acid-templated transcription (GO:1903508)	1548	133	88.16	+	1.51	6.71e-06	0.000451
cellular developmental process (GO:0048869)	3783	325	215.44	+	1.51	6.59e-14	3.72e-11
small molecule metabolic process (GO:0044281)	1432	123	81.55	+	1.51	1.58e-05	0.000935
positive regulation of RNA biosynthetic process (GO:1902680)	1549	133	88.22	+	1.51	6.78e-06	0.00045
organic acid metabolic process (GO:0006082)	829	71	47.21	+	1.5	0.00149	0.0363
multicellular organism reproduction (GO:0032504)	830	71	47.27	+	1.5	0.0015	0.0364
positive regulation of RNA metabolic process (GO:0051254)	1649	141	93.91	+	1.5	4.36e-06	0.000324
multicellular organismal reproductive process (GO:0048609)	819	70	46.64	+	1.5	0.00142	0.0351
organelle organization (GO:0006996)	3054	261	173.93	+	1.5	7.86e-11	2.14e-08
regulation of signal transduction (GO:0009966)	2809	240	159.97	+	1.5	6.56e-10	1.42e-07
positive regulation of gene expression (GO:0010628)	1995	170	113.62	+	1.5	4.13e-07	4.5e-05
positive regulation of nucleobase-containing compound metabolic process (GO:0045935)	1811	154	103.14	+	1.49	1.87e-06	0.00016
developmental process (GO:0032502)	5570	473	317.21	+	1.49	6.67e-21	1.32e-17
sexual reproduction (GO:0019953)	839	71	47.78	+	1.49	0.00163	0.0387
homeostatic process (GO:0042592)	1644	139	93.63	+	1.48	9.13e-06	0.000575
regulation of localization (GO:0032879)	2886	244	164.36	+	1.48	1.04e-09	2.13e-07
regulation of intracellular signal transduction (GO:1902531)	1574	133	89.64	+	1.48	1.68e-05	0.000987
regulation of cell communication (GO:0010646)	3332	281	189.76	+	1.48	4.23e-11	1.31e-08
regulation of signaling (GO:0023051)	3346	282	190.56	+	1.48	4.49e-11	1.31e-08
anatomical structure development (GO:0048856)	5212	439	296.83	+	1.48	2.39e-18	2.91e-15
positive regulation of biosynthetic process (GO:0009891)	1953	164	111.22	+	1.47	1.91e-06	0.000162
negative regulation of biological process (GO:0048519)	5169	434	294.38	+	1.47	8.58e-18	8.48e-15
intracellular signal transduction (GO:0035556)	1396	117	79.5	+	1.47	7.53e-05	0.00324
organic cyclic compound biosynthetic process (GO:1901362)	848	71	48.29	+	1.47	0.00219	0.049
positive regulation of cellular biosynthetic process (GO:0031328)	1912	160	108.89	+	1.47	2.6e-06	0.000212
positive regulation of protein modification process (GO:0031401)	1232	103	70.16	+	1.47	0.000221	0.00813
negative regulation of transcription, DNA-templated (GO:0045892)	1187	99	67.6	+	1.46	0.000356	0.012
positive regulation of macromolecule biosynthetic process (GO:0010557)	1813	151	103.25	+	1.46	6.76e-06	0.000451
positive regulation of cell communication (GO:0010647)	1814	151	103.31	+	1.46	8.47e-06	0.000542
positive regulation of signal transduction (GO:0009967)	1538	128	87.59	+	1.46	4.73e-05	0.00226
negative regulation of nucleic acid-templated transcription (GO:1903507)	1191	99	67.83	+	1.46	0.000366	0.012
negative regulation of RNA biosynthetic process (GO:1902679)	1192	99	67.88	+	1.46	0.00037	0.0121
positive regulation of signaling (GO:0023056)	1821	151	103.71	+	1.46	8.88e-06	0.000563
cellular localization (GO:0051641)	2053	170	116.92	+	1.45	2.51e-06	0.000206
negative regulation of cellular protein metabolic process (GO:0032269)	1004	83	57.18	+	1.45	0.00149	0.0363
regulation of biological quality (GO:0065008)	3959	327	225.47	+	1.45	6.17e-12	2.32e-09
positive regulation of cellular process (GO:0048522)	5424	448	308.9	+	1.45	2.84e-17	2.49e-14
response to endogenous stimulus (GO:0009719)	1126	93	64.13	+	1.45	0.00068	0.0198
negative regulation of nucleobase-containing compound metabolic process (GO:0045934)	1393	115	79.33	+	1.45	0.000153	0.00594
cellular component assembly (GO:0022607)	1941	160	110.54	+	1.45	6.18e-06	0.000425
biosynthetic process (GO:0009058)	2161	178	123.07	+	1.45	1.66e-06	0.000143
cellular component organization (GO:0016043)	5045	415	287.31	+	1.44	2.02e-15	1.45e-12
regulation of protein localization (GO:0032880)	1075	88	61.22	+	1.44	0.00133	0.0336
organic substance biosynthetic process (GO:1901576)	2079	170	118.4	+	1.44	4.64e-06	0.000335
cellular biosynthetic process (GO:0044249)	1985	162	113.05	+	1.43	9.57e-06	0.000598
positive regulation of cellular component organization (GO:0051130)	1254	102	71.42	+	1.43	0.00063	0.0187
negative regulation of cellular macromolecule biosynthetic process (GO:2000113)	1379	112	78.53	+	1.43	0.00036	0.0119
negative regulation of protein metabolic process (GO:0051248)	1072	87	61.05	+	1.43	0.00167	0.0393
negative regulation of cellular biosynthetic process (GO:0031327)	1468	119	83.6	+	1.42	0.000221	0.00812
negative regulation of cellular metabolic process (GO:0031324)	2469	200	140.61	+	1.42	1.02e-06	9.57e-05
negative regulation of biosynthetic process (GO:0009890)	1510	122	86	+	1.42	0.000212	0.00787
negative regulation of macromolecule biosynthetic process (GO:0010558)	1414	114	80.53	+	1.42	0.000421	0.0132
negative regulation of macromolecule metabolic process (GO:0010605)	2494	201	142.03	+	1.42	1.42e-06	0.000125
negative regulation of nitrogen compound metabolic process (GO:0051172)	2272	183	129.39	+	1.41	4.38e-06	0.000323
positive regulation of macromolecule metabolic process (GO:0010604)	3256	262	185.43	+	1.41	2.06e-08	3.16e-06
regulation of response to stimulus (GO:0048583)	3959	318	225.47	+	1.41	2.8e-10	6.61e-08
negative regulation of RNA metabolic process (GO:0051253)	1284	103	73.12	+	1.41	0.000904	0.0244
positive regulation of metabolic process (GO:0009893)	3560	285	202.74	+	1.41	5.31e-09	9.65e-07
positive regulation of biological process (GO:0048518)	6100	488	347.4	+	1.4	1.02e-16	8.48e-14
negative regulation of metabolic process (GO:0009892)	2766	221	157.52	+	1.4	5.72e-07	5.72e-05
positive regulation of cellular metabolic process (GO:0031325)	3270	261	186.23	+	1.4	4.36e-08	6.04e-06
cellular component organization or biogenesis (GO:0071840)	5239	417	298.36	+	1.4	2.34e-13	1.23e-10
movement of cell or subcellular component (GO:0006928)	1395	111	79.45	+	1.4	0.000748	0.0211
regulation of transcription by RNA polymerase II (GO:0006357)	2003	159	114.07	+	1.39	4.9e-05	0.00231
positive regulation of nitrogen compound metabolic process (GO:0051173)	3086	244	175.75	+	1.39	2.62e-07	3.14e-05
nucleobase-containing compound metabolic process (GO:0006139)	2191	173	124.78	+	1.39	2.79e-05	0.00148
cellular response to chemical stimulus (GO:0070887)	2359	186	134.35	+	1.38	1.45e-05	0.000864
negative regulation of gene expression (GO:0010629)	1643	129	93.57	+	1.38	0.000447	0.0138
positive regulation of protein metabolic process (GO:0051247)	1673	131	95.28	+	1.37	0.00041	0.013
positive regulation of cellular protein metabolic process (GO:0032270)	1564	122	89.07	+	1.37	0.000767	0.0215
cellular response to organic substance (GO:0071310)	1822	142	103.76	+	1.37	0.000305	0.0106
regulation of nucleobase-containing compound metabolic process (GO:0019219)	3401	265	193.69	+	1.37	2.15e-07	2.61e-05
regulation of transcription, DNA-templated (GO:0006355)	2894	225	164.81	+	1.37	3.27e-06	0.000257
regulation of nucleic acid-templated transcription (GO:1903506)	2902	225	165.27	+	1.36	4.11e-06	0.000308
regulation of RNA biosynthetic process (GO:2001141)	2905	225	165.44	+	1.36	4.16e-06	0.00031
heterocycle metabolic process (GO:0046483)	2328	180	132.58	+	1.36	5.5e-05	0.00255
regulation of protein metabolic process (GO:0051246)	2723	210	155.08	+	1.35	1.19e-05	0.00073
regulation of RNA metabolic process (GO:0051252)	3165	244	180.25	+	1.35	1.85e-06	0.000159
regulation of cellular protein metabolic process (GO:0032268)	2531	195	144.14	+	1.35	3.18e-05	0.00163
regulation of cellular biosynthetic process (GO:0031326)	3571	275	203.37	+	1.35	3.59e-07	4.06e-05
regulation of nitrogen compound metabolic process (GO:0051171)	5198	399	296.03	+	1.35	1.61e-10	4.09e-08
regulation of primary metabolic process (GO:0080090)	5349	410	304.63	+	1.35	8.01e-11	2.14e-08
regulation of metabolic process (GO:0019222)	5976	458	340.34	+	1.35	2.23e-12	9.51e-10
cellular aromatic compound metabolic process (GO:0006725)	2402	184	136.79	+	1.35	6.97e-05	0.00305
regulation of biosynthetic process (GO:0009889)	3644	279	207.53	+	1.34	4.46e-07	4.73e-05
response to stress (GO:0006950)	3164	242	180.19	+	1.34	3.41e-06	0.000264
organic cyclic compound metabolic process (GO:1901360)	2616	200	148.98	+	1.34	3.4e-05	0.00173
regulation of macromolecule metabolic process (GO:0060255)	5484	419	312.32	+	1.34	7.28e-11	2.02e-08
regulation of gene expression (GO:0010468)	3827	292	217.95	+	1.34	2.73e-07	3.24e-05
regulation of cellular macromolecule biosynthetic process (GO:2000112)	3333	253	189.82	+	1.33	3.65e-06	0.000282
regulation of cellular metabolic process (GO:0031323)	5552	421	316.19	+	1.33	1.68e-10	4.21e-08
cellular component biogenesis (GO:0044085)	2168	164	123.47	+	1.33	0.000342	0.0117
response to chemical (GO:0042221)	3484	262	198.42	+	1.32	4.49e-06	0.000326
regulation of macromolecule biosynthetic process (GO:0010556)	3419	256	194.71	+	1.31	8.09e-06	0.000524
protein localization (GO:0008104)	1963	145	111.79	+	1.3	0.00202	0.0464
cellular nitrogen compound metabolic process (GO:0034641)	2789	205	158.83	+	1.29	0.000228	0.00829
macromolecule localization (GO:0033036)	2266	166	129.05	+	1.29	0.00125	0.0318
localization (GO:0051179)	4864	356	277.01	+	1.29	4.45e-07	4.75e-05
positive regulation of response to stimulus (GO:0048584)	2317	169	131.95	+	1.28	0.00138	0.0343
establishment of localization (GO:0051234)	3711	263	211.34	+	1.24	0.000247	0.00888
primary metabolic process (GO:0044238)	6269	441	357.02	+	1.24	5.89e-07	5.86e-05
nitrogen compound metabolic process (GO:0006807)	5718	402	325.64	+	1.23	3.36e-06	0.000262
organic substance metabolic process (GO:0071704)	6701	467	381.62	+	1.22	6.9e-07	6.78e-05
regulation of cellular process (GO:0050794)	10826	748	616.54	+	1.21	6.88e-13	3.29e-10
multicellular organismal process (GO:0032501)	7300	504	415.74	+	1.21	4.74e-07	4.99e-05
cellular process (GO:0009987)	14059	969	800.67	+	1.21	6.54e-23	2.58e-19
cellular metabolic process (GO:0044237)	6331	436	360.55	+	1.21	7.79e-06	0.000506
organonitrogen compound metabolic process (GO:1901564)	4270	293	243.18	+	1.2	0.000772	0.0216
cellular macromolecule metabolic process (GO:0044260)	3958	271	225.41	+	1.2	0.00157	0.0378
metabolic process (GO:0008152)	7222	494	411.3	+	1.2	2.12e-06	0.000176
regulation of biological process (GO:0050789)	11534	785	656.87	+	1.2	1.9e-12	8.35e-10
biological regulation (GO:0065007)	12152	826	692.06	+	1.19	1.15e-13	6.25e-11
cellular response to stimulus (GO:0051716)	6564	441	373.82	+	1.18	7.8e-05	0.00332
response to stimulus (GO:0050896)	8435	543	480.38	+	1.13	0.000503	0.0153
biological_process (GO:0008150)	20364	1226	1159.74	+	1.06	2.78e-13	1.38e-10
system process (GO:0003008)	2591	108	147.56	-	0.73	0.000562	0.0168
response to other organism (GO:0051707)	1321	49	75.23	-	0.65	0.00162	0.0386
response to external biotic stimulus (GO:0043207)	1323	49	75.35	-	0.65	0.00163	0.0387
nervous system process (GO:0050877)	2084	76	118.68	-	0.64	2.54e-05	0.00138
defense response to other organism (GO:0098542)	990	33	56.38	-	0.59	0.00109	0.0285
RNA processing (GO:0006396)	752	21	42.83	-	0.49	0.000347	0.0118
G protein-coupled receptor signaling pathway (GO:0007186)	1851	44	105.42	-	0.42	1.11e-11	4.07e-09
Unclassified (UNCLASSIFIED)	1901	42	108.26	-	0.39	2.78e-13	1.42e-10
response to bacterium (GO:0009617)	837	18	47.67	-	0.38	2.02e-06	0.00017
sensory perception (GO:0007600)	1642	31	93.51	-	0.33	6.41e-14	3.75e-11
ncRNA processing (GO:0034470)	340	6	19.36	-	0.31	0.00104	0.0275
translation (GO:0006412)	306	5	17.43	-	0.29	0.00135	0.0337
humoral immune response (GO:0006959)	397	6	22.61	-	0.27	8.29e-05	0.00349
ribonucleoprotein complex biogenesis (GO:0022613)	392	5	22.32	-	0.22	2.66e-05	0.00142
rRNA metabolic process (GO:0016072)	205	2	11.67	-	0.17	0.00165	0.039
complement activation, classical pathway (GO:0006958)	215	2	12.24	-	0.16	0.0012	0.0309
B cell receptor signaling pathway (GO:0050853)	216	2	12.3	-	0.16	0.00122	0.0314
complement activation (GO:0006956)	226	2	12.87	-	0.16	0.000567	0.0169
plasma membrane invagination (GO:0099024)	232	2	13.21	-	0.15	0.000395	0.0127
membrane invagination (GO:0010324)	238	2	13.55	-	0.15	0.000422	0.0133
ribosome biogenesis (GO:0042254)	284	2	16.17	-	0.12	3.17e-05	0.00164
phagocytosis, recognition (GO:0006910)	200	1	11.39	-	0.09	0.000396	0.0127
sensory perception of chemical stimulus (GO:0007606)	1228	6	69.94	-	0.09	1.2e-22	3.15e-19
phagocytosis, engulfment (GO:0006911)	223	1	12.7	-	0.08	0.000132	0.00524
sensory perception of smell (GO:0007608)	1128	5	64.24	-	0.08	3.16e-21	7.15e-18
defense response to bacterium (GO:0042742)	476	2	27.11	-	0.07	1.98e-09	3.96e-07
