# Supplementary material for: Transcriptomic analysis reveals differential gene expression, alternative splicing, and novel exons during mouse trophoblast stem cell differentiation
Source: Stem Cell Res Ther. 2020 Aug 6;11:342. doi: 10.1186/s13287-020-01848-8 (PMC7409654; doi:10.1186/s13287-020-01848-8)
Supplement: Supplementary file 7 — Additional file 7. [file 13287_2020_1848_MOESM7_ESM.xlsx]

## Sheet: Sheet1
Analysis Type:	PANTHER Overrepresentation Test (Released 20190711)
Annotation Version and Release Date:	GO Ontology database Released 2020-02-21
Analyzed List:	TGCs Downregulated (Mus musculus)
Reference List:	Mus musculus (all genes in database)
Test Type:	FISHER
Correction:	FDR
GO molecular function complete	Mus musculus - REFLIST (22265)	1268	expected	over/under	fold Enrichment	raw P-value	FDR
DNA replication origin binding (GO:0003688)	22	8	1.25	+	6.39	0.00014	0.0125
damaged DNA binding (GO:0003684)	56	13	3.19	+	4.08	6.98e-05	0.00672
DNA-dependent ATPase activity (GO:0008094)	94	21	5.35	+	3.92	7.97e-07	0.000102
DNA helicase activity (GO:0003678)	55	12	3.13	+	3.83	0.000217	0.0176
catalytic activity, acting on DNA (GO:0140097)	182	31	10.36	+	2.99	4.6e-07	6.45e-05
microtubule binding (GO:0008017)	247	36	14.07	+	2.56	1.72e-06	0.000215
helicase activity (GO:0004386)	148	21	8.43	+	2.49	0.000394	0.0298
magnesium ion binding (GO:0000287)	197	26	11.22	+	2.32	0.000239	0.019
ATPase activity, coupled (GO:0042623)	279	34	15.89	+	2.14	0.000115	0.0107
protein C-terminus binding (GO:0008022)	231	28	13.16	+	2.13	0.000442	0.0329
tubulin binding (GO:0015631)	346	39	19.7	+	1.98	0.000148	0.0129
protein kinase binding (GO:0019901)	727	79	41.4	+	1.91	2.75e-07	3.97e-05
ATPase activity (GO:0016887)	412	44	23.46	+	1.88	0.000207	0.0171
protein kinase activity (GO:0004672)	603	64	34.34	+	1.86	7.52e-06	0.00079
phosphotransferase activity, alcohol group as acceptor (GO:0016773)	704	74	40.09	+	1.85	2.21e-06	0.000268
kinase activity (GO:0016301)	762	80	43.4	+	1.84	7.75e-07	0.000102
kinase binding (GO:0019900)	813	85	46.3	+	1.84	4.99e-07	6.79e-05
adenyl ribonucleotide binding (GO:0032559)	1453	150	82.75	+	1.81	1.94e-11	1.12e-08
adenyl nucleotide binding (GO:0030554)	1464	151	83.38	+	1.81	2.2e-11	1.13e-08
ATP binding (GO:0005524)	1390	143	79.16	+	1.81	8.15e-11	3.77e-08
DNA-binding transcription activator activity, RNA polymerase II-specific (GO:0001228)	472	47	26.88	+	1.75	0.000522	0.0383
protein domain specific binding (GO:0019904)	786	78	44.76	+	1.74	7.41e-06	0.000797
DNA-binding transcription activator activity (GO:0001216)	475	47	27.05	+	1.74	0.000556	0.0402
drug binding (GO:0008144)	1644	160	93.63	+	1.71	2.31e-10	8.91e-08
transferase activity, transferring phosphorus-containing groups (GO:0016772)	917	89	52.22	+	1.7	4.18e-06	0.000471
protein dimerization activity (GO:0046983)	945	91	53.82	+	1.69	4.12e-06	0.000489
protein homodimerization activity (GO:0042803)	648	62	36.9	+	1.68	0.000186	0.0156
sequence-specific double-stranded DNA binding (GO:1990837)	940	88	53.53	+	1.64	1.98e-05	0.00199
identical protein binding (GO:0042802)	1983	183	112.93	+	1.62	6.28e-10	2.07e-07
DNA-binding transcription factor activity, RNA polymerase II-specific (GO:0000981)	814	75	46.36	+	1.62	0.000139	0.0126
double-stranded DNA binding (GO:0003690)	1027	94	58.49	+	1.61	1.81e-05	0.00186
purine ribonucleotide binding (GO:0032555)	1786	163	101.71	+	1.6	1.26e-08	2.43e-06
purine nucleotide binding (GO:0017076)	1798	164	102.4	+	1.6	1.05e-08	2.12e-06
nucleoside phosphate binding (GO:1901265)	2030	185	115.61	+	1.6	1.28e-09	3.71e-07
nucleotide binding (GO:0000166)	2030	185	115.61	+	1.6	1.28e-09	3.49e-07
purine ribonucleoside triphosphate binding (GO:0035639)	1713	156	97.56	+	1.6	3.17e-08	5.05e-06
sequence-specific DNA binding (GO:0043565)	1204	109	68.57	+	1.59	7.06e-06	0.000776
ribonucleotide binding (GO:0032553)	1802	163	102.62	+	1.59	2.01e-08	3.57e-06
cytoskeletal protein binding (GO:0008092)	976	87	55.58	+	1.57	9.35e-05	0.00882
carbohydrate derivative binding (GO:0097367)	2123	189	120.91	+	1.56	3.69e-09	8.12e-07
small molecule binding (GO:0036094)	2421	215	137.88	+	1.56	2.89e-10	1.03e-07
DNA binding (GO:0003677)	2099	183	119.54	+	1.53	3.05e-08	5.04e-06
DNA-binding transcription factor activity (GO:0003700)	1066	92	60.71	+	1.52	0.000176	0.0151
anion binding (GO:0043168)	2703	231	153.94	+	1.5	1.39e-09	3.57e-07
enzyme binding (GO:0019899)	2331	198	132.75	+	1.49	4.4e-08	6.78e-06
transcription regulator activity (GO:0140110)	1445	117	82.29	+	1.42	0.000309	0.0238
transferase activity (GO:0016740)	2264	183	128.94	+	1.42	4.16e-06	0.000481
protein binding (GO:0005515)	9112	735	518.93	+	1.42	1.89e-32	8.74e-29
metal ion binding (GO:0046872)	3499	282	199.27	+	1.42	3.33e-09	7.69e-07
cation binding (GO:0043169)	3598	288	204.91	+	1.41	4.83e-09	1.02e-06
ion binding (GO:0043167)	5485	430	312.37	+	1.38	6.9e-13	5.31e-10
heterocyclic compound binding (GO:1901363)	5072	379	288.85	+	1.31	1.51e-08	2.79e-06
organic cyclic compound binding (GO:0097159)	5175	384	294.72	+	1.3	2.31e-08	3.96e-06
catalytic activity (GO:0003824)	5659	408	322.28	+	1.27	1.75e-07	2.6e-05
binding (GO:0005488)	13351	942	760.34	+	1.24	2.12e-25	4.9e-22
molecular_function (GO:0003674)	20149	1217	1147.49	+	1.06	5.93e-13	5.48e-10
molecular transducer activity (GO:0060089)	2344	72	133.49	-	0.54	3.15e-09	7.66e-07
signaling receptor activity (GO:0038023)	2339	70	133.21	-	0.53	1.18e-09	3.63e-07
transmembrane signaling receptor activity (GO:0004888)	2139	55	121.82	-	0.45	7.31e-12	4.83e-09
Unclassified (UNCLASSIFIED)	2116	51	120.51	-	0.42	5.93e-13	6.85e-10
olfactory receptor activity (GO:0004984)	1141	3	64.98	-	0.05	6.63e-24	1.02e-20
odorant binding (GO:0005549)	473	1	26.94	-	0.04	1.82e-10	7.64e-08
immunoglobulin receptor binding (GO:0034987)	193	0	10.99	-	< 0.01	3.74e-05	0.00368
structural constituent of ribosome (GO:0003735)	161	0	9.17	-	< 0.01	0.000288	0.0225
