# Supplementary material for: Transcriptomic analysis reveals differential gene expression, alternative splicing, and novel exons during mouse trophoblast stem cell differentiation
Source: Stem Cell Res Ther. 2020 Aug 6;11:342. doi: 10.1186/s13287-020-01848-8 (PMC7409654; doi:10.1186/s13287-020-01848-8)
Supplement: Supplementary file 8 — Additional file 8. [file 13287_2020_1848_MOESM8_ESM.xlsx]

## Sheet: Sheet1
Analysis Type:	PANTHER Overrepresentation Test (Released 20190711)
Annotation Version and Release Date:	GO Ontology database Released 2020-02-21
Analyzed List:	TGCs Downregulated (Mus musculus)
Reference List:	Mus musculus (all genes in database)
Test Type:	FISHER
Correction:	FDR
GO cellular component complete	Mus musculus - REFLIST (22265)	1268	expected	over/under	fold Enrichment	raw P-value	FDR
Ndc80 complex (GO:0031262)	4	4	0.23	+	17.56	0.000493	0.0142
NMS complex (GO:0031617)	4	4	0.23	+	17.56	0.000493	0.014
chromosome passenger complex (GO:0032133)	6	5	0.34	+	14.63	0.000158	0.00541
condensed nuclear chromosome kinetochore (GO:0000778)	17	9	0.97	+	9.3	5.05e-06	0.000238
meiotic spindle (GO:0072687)	15	7	0.85	+	8.19	0.000108	0.00397
condensed chromosome outer kinetochore (GO:0000940)	15	7	0.85	+	8.19	0.000108	0.00389
condensed nuclear chromosome, centromeric region (GO:0000780)	31	14	1.77	+	7.93	5.6e-08	3.17e-06
MCM complex (GO:0042555)	12	5	0.68	+	7.32	0.00162	0.0406
condensed chromosome kinetochore (GO:0000777)	36	15	2.05	+	7.32	4.39e-08	2.56e-06
condensed chromosome, centromeric region (GO:0000779)	53	21	3.02	+	6.96	1.9e-10	1.88e-08
spindle midzone (GO:0051233)	35	13	1.99	+	6.52	9.99e-07	5.08e-05
chromocenter (GO:0010369)	17	6	0.97	+	6.2	0.0011	0.03
spindle microtubule (GO:0005876)	54	16	3.08	+	5.2	7.22e-07	3.76e-05
kinetochore (GO:0000776)	134	36	7.63	+	4.72	1.17e-12	1.37e-10
chromosome, centromeric region (GO:0000775)	193	46	10.99	+	4.19	3.74e-14	4.94e-12
mitotic spindle (GO:0072686)	122	27	6.95	+	3.89	2.64e-08	1.59e-06
spindle pole (GO:0000922)	130	28	7.4	+	3.78	2.43e-08	1.5e-06
kinesin complex (GO:0005871)	56	12	3.19	+	3.76	0.000251	0.00802
spindle (GO:0005819)	286	61	16.29	+	3.75	2.29e-16	4.54e-14
lateral plasma membrane (GO:0016328)	61	13	3.47	+	3.74	0.000147	0.00512
chromosomal region (GO:0098687)	302	60	17.2	+	3.49	6.55e-15	9.98e-13
condensed chromosome (GO:0000793)	210	41	11.96	+	3.43	2.02e-10	1.67e-08
midbody (GO:0030496)	147	28	8.37	+	3.34	2.28e-07	1.25e-05
replication fork (GO:0005657)	72	13	4.1	+	3.17	0.000601	0.0168
intercellular bridge (GO:0045171)	72	13	4.1	+	3.17	0.000601	0.0165
condensed nuclear chromosome (GO:0000794)	158	26	9	+	2.89	6.57e-06	0.000289
centriole (GO:0005814)	119	18	6.78	+	2.66	0.000413	0.0126
microtubule associated complex (GO:0005875)	144	21	8.2	+	2.56	0.000327	0.0101
microtubule (GO:0005874)	420	60	23.92	+	2.51	1.22e-09	8.64e-08
anchored component of membrane (GO:0031225)	191	26	10.88	+	2.39	0.000194	0.0064
centrosome (GO:0005813)	583	76	33.2	+	2.29	3.87e-10	2.95e-08
microtubule organizing center (GO:0005815)	708	91	40.32	+	2.26	1.39e-11	1.53e-09
microtubule cytoskeleton (GO:0015630)	1173	148	66.8	+	2.22	9.86e-18	3.26e-15
nuclear chromosome (GO:0000228)	662	82	37.7	+	2.18	8.26e-10	6.06e-08
chromosome (GO:0005694)	1109	135	63.16	+	2.14	5.26e-15	8.68e-13
polymeric cytoskeletal fiber (GO:0099513)	682	74	38.84	+	1.91	6.8e-07	3.64e-05
supramolecular complex (GO:0099080)	1197	126	68.17	+	1.85	3.57e-10	2.83e-08
glutamatergic synapse (GO:0098978)	508	53	28.93	+	1.83	8.73e-05	0.00326
synaptic membrane (GO:0097060)	468	47	26.65	+	1.76	0.000487	0.0144
receptor complex (GO:0043235)	399	40	22.72	+	1.76	0.00124	0.0331
cytoskeleton (GO:0005856)	2135	214	121.59	+	1.76	7.19e-15	1.02e-12
nuclear chromatin (GO:0000790)	404	40	23.01	+	1.74	0.00138	0.0351
presynapse (GO:0098793)	590	58	33.6	+	1.73	0.000186	0.00623
supramolecular fiber (GO:0099512)	902	88	51.37	+	1.71	3.6e-06	0.000174
supramolecular polymer (GO:0099081)	909	88	51.77	+	1.7	5.36e-06	0.000247
chromatin (GO:0000785)	579	55	32.97	+	1.67	0.000479	0.0144
axon (GO:0030424)	715	65	40.72	+	1.6	0.000491	0.0143
plasma membrane region (GO:0098590)	1218	110	69.37	+	1.59	6.02e-06	0.000271
postsynapse (GO:0098794)	727	64	41.4	+	1.55	0.00128	0.0337
neuronal cell body (GO:0043025)	710	62	40.43	+	1.53	0.00196	0.0485
intracellular non-membrane-bounded organelle (GO:0043232)	4162	362	237.03	+	1.53	1.51e-16	4.26e-14
non-membrane-bounded organelle (GO:0043228)	4181	363	238.11	+	1.52	1.7e-16	3.75e-14
synapse (GO:0045202)	1435	123	81.72	+	1.51	1.63e-05	0.000704
cell junction (GO:0030054)	2028	169	115.5	+	1.46	1.75e-06	8.66e-05
nucleoplasm (GO:0005654)	3324	270	189.3	+	1.43	4.15e-09	2.83e-07
nuclear lumen (GO:0031981)	3899	316	222.05	+	1.42	1.32e-10	1.38e-08
intracellular organelle lumen (GO:0070013)	4311	342	245.51	+	1.39	1.94e-10	1.83e-08
organelle lumen (GO:0043233)	4312	342	245.57	+	1.39	1.95e-10	1.75e-08
membrane-enclosed lumen (GO:0031974)	4312	342	245.57	+	1.39	1.95e-10	1.68e-08
nucleus (GO:0005634)	6824	531	388.63	+	1.37	2.53e-16	4.55e-14
cell projection (GO:0042995)	2499	189	142.32	+	1.33	0.000111	0.00392
plasma membrane bounded cell projection (GO:0120025)	2281	167	129.9	+	1.29	0.00128	0.0334
intracellular organelle (GO:0043229)	11954	859	680.78	+	1.26	4.92e-23	3.25e-20
intracellular membrane-bounded organelle (GO:0043231)	10291	737	586.08	+	1.26	1.62e-16	4.02e-14
organelle (GO:0043226)	12303	881	700.66	+	1.26	7.87e-24	7.79e-21
cytoplasm (GO:0005737)	10945	783	623.32	+	1.26	2.03e-18	1.01e-15
cytosol (GO:0005829)	3533	252	201.21	+	1.25	0.000252	0.00794
membrane-bounded organelle (GO:0043227)	11048	787	629.19	+	1.25	5.56e-18	2.2e-15
intracellular (GO:0005622)	13691	968	779.71	+	1.24	8.91e-28	1.77e-24
plasma membrane (GO:0005886)	5326	370	303.32	+	1.22	3.31e-05	0.00137
cell periphery (GO:0071944)	5473	377	311.69	+	1.21	5.21e-05	0.0021
cellular anatomical entity (GO:0110165)	18638	1152	1061.44	+	1.09	6.91e-13	8.55e-11
cellular_component (GO:0005575)	20789	1232	1183.94	+	1.04	4.31e-09	2.76e-07
ribonucleoprotein complex (GO:1990904)	703	18	40.04	-	0.45	0.000204	0.00663
Unclassified (UNCLASSIFIED)	1476	36	84.06	-	0.43	4.31e-09	2.85e-07
ribosome (GO:0005840)	234	1	13.33	-	0.08	5.84e-05	0.00227
immunoglobulin complex (GO:0019814)	190	0	10.82	-	< 0.01	5.95e-05	0.00227
large ribosomal subunit (GO:0015934)	129	0	7.35	-	< 0.01	0.00134	0.0346
immunoglobulin complex, circulating (GO:0042571)	186	0	10.59	-	< 0.01	5.57e-05	0.00221
ribosomal subunit (GO:0044391)	202	0	11.5	-	< 0.01	2.57e-05	0.00108
